# Supplementary material for: Impact of increasing morphological information by micro-CT scanning on the phylogenetic placement of Darwin wasps (Hymenoptera, Ichneumonidae) in amber
Source: Swiss J Palaeontol. 2023 Nov 3;142(1):30. doi: 10.1186/s13358-023-00294-2 (PMC10624732; doi:10.1186/s13358-023-00294-2)
Supplement: Supplementary file 1 — Additional file 1. Taxon list, showing all included extant and fossil taxa, the genes which were amplified for each taxon, and the GenBank Accession number for the additionally added sequences. [file 13358_2023_294_MOESM1_ESM.xlsx]

## Sheet: Tabelle1
Taxonlist				Included genes												Specimen-voucher		Sequences from GenBank
	Name in alignment	used	Morpho matrix	28S	CO1	CAD	8DK	161TS	RC8	G23	G45	G46	NSNS5	H4RJC				28S newly added in bold	CO1 newly added in bold	CAD newly added	Notes on 28S	Notes on COI
Spasojevic et al. (2021)	Acaenitus	x	Acaenitus_dubitator	x (sp.)			x	x			x	x
newly added (AR006)	Acerataspis_cf_formosana	x	Acerataspis_formosana cf.	x (Acerataspis_sp_AR006)	x (Acerataspis_sp_AR006)	x (Acerataspis_sp_AR006)										NMBS_AR006		OR632897	OR639930	OR636746
Spasojevic et al. (2021)	Acrodactyla	x	Acrodactyla_degener	x	x	x	x	x	x	x	x	x	x	x
Spasojevic et al. (2021)	Acropimpla_pictipes	x	Acropimpla_pictipes	x	x	x	x		x	x	x	x	x
GenBank	Alexeter	x	Alexeter_sectator	x (sp.)	x (A_nebulator)													EU378500.1	MZ629056.1		EU378500.1, Alexeter sp. JM386 28S ribosomal RNA gene, partial sequence	MZ629056.1_Alexeter nebulator voucher FICH-002096 cytochrome oxidase subunit 1 (COI) gene, partial cds; mitochondrial
Spasojevic et al. (2021)	Allomacrus	x	Allomacrus_arcticus	x	x	x	x	x	x	x	x	x	x	x
Spasojevic et al. (2021)	Alomya	x	Alomya_debellator	x	x	x	x	x	x	x	x	x	x	x
Spasojevic et al. (2021)	Apechoneura	x	Apechoneura_longicauda	x	x
Spasojevic et al. (2021)	Apechthis	x	Apechthis_compunctor	x		x	x	x	x	x	x	x	x	x
Spasojevic et al. (2021)	Aperileptus	x	Aperileptus_cf. flavus	x	x				x		x		x
Spasojevic et al. (2021)	Aplomerus	x	Aplomerus_tibialis	x	x							x	x
Spasojevic et al. (2021)	Apophua	x	Apophua_evanescens	x		x	x	x	x	x	x	x	x	x
Spasojevic et al. (2021)	Astiphromma	x	Astiphromma_dorsale_group	x	x		x	x	x	x	x		x	x							molec data from Astiphromma_dorsale group specimen - same as morphomatrix
Spasojevic et al. (2021)	Augerella_achterbergi	x	Augerella_achterbergi	x	x	x	x	x	x	x	x	x	x	x
Spasojevic et al. (2021)	Banchus	x	Banchus_volutatorius	x	x	x		x	x	x	x	x	x	x
Spasojevic et al. (2021)	Brachycyrtus	x	Brachycyrtus_sp	x	x	x		x	x	x		x
GenBank	Bremiella	x	Bremiella_pulchella	x														EU378695_1			EU378695_1_Bremiella_pulchella_voucher_JM535_28S_ribosomal_RNA
Spasojevic et al. (2021)	Buathra	x	Buathra_laborator	x	x		x	x	x	x	x	x	x	x				KY998333.1	MF902016.1		KY998333.1_Buathra laborator 28S large subunit ribosomal RNA gene, partial sequence	MF902016.1_Buathra laborator voucher BIOUG18471-H06 cytochrome oxidase subunit 1 (COI) gene, partial cds; mitochondrial
Spasojevic et al. (2021)	Calliephialtes	x	Calliephialtes_grapholithae	x		x		x						x
Spasojevic et al. (2021)	Campocraspedon	x	Campocraspedon_caudatus	x	x	x	x		x	x	x	x		x
Spasojevic et al. (2021)	Campoplex	x	Campoplex_difformis	x		x	x	x	x	x	x	x	x	x
Spasojevic et al. (2021)	Camptotypus	x	Camptotypus_sp.	x		x	x	x	x	x	x	x	x	x
newly added (AR005)	Carria	x	Carria_dreisbachia	x (Carria_paradoxa_AR005)	x (Carria_paradoxa_AR005)	x (Carria_paradoxa_AR005)										NMBS_AR005		OR632898	OR625061	OR636742
Spasojevic et al. (2021)	Catastenus	x	Catastenus_?	x	x						x			x
Spasojevic et al. (2021)	Certonotus	x	Certonotus (Asperellus)_sp	x	x	x		x		x	x	x	x	x
Spasojevic et al. (2021)	Chablisea	x	Chablisea_khuatdanglongi	x	x	x		x	x	x	x	x	x	x
Spasojevic et al. (2021)	Chilocyrtus	x	Chilocyrtus_sp. 10 (Ilari)	x	x	x	x	x	x	x	x		x	x
GenBank	Chirotica	x	Chirotica_thyridopteryx	x (sp.)														AF423158.1			AF423158.1_Chirotica sp. NL406 28S ribosomal RNA gene, partial sequence
newly added (AR009)	Chorinaeus	x	Chorinaeus_cristator	x (sp_AR009)	x (sp_AR009)	x (sp_AR009)										NMBS_AR009		OR632899	OR625062	OR636741
Spasojevic et al. (2021)	Clistopyga	x	Clistopyga_incitator	x	x	x	x	x	x	x	x	x	x	x
Spasojevic et al. (2021)	Cnastis	x	Cnastis_vulgaris	x	x	x	x	x	x	x	x	x	x	x
Spasojevic et al. (2021)	Coleocentrus	x	Coleocentrus_excitator	x			x	x	x	x	x	x	x	x
Spasojevic et al. (2021)	Collyria	x	Collyria_trichophthalma	x		x	x	x	x	x	x	x	x	x
newly added (AR007)	Colpotrochia	x	Colpotrochia_cincta	x (AR007)	x (AR007)	x	x	x	x	x	x	x	x	x		NMBS_AR007		OR632900	OR625063
GenBank	Ctenochira	x	Ctenochira_pastoralis	x (C. marginata)	x (C_pastoralis)													EU378892.1	MZ627817.1		EU378892.1_Ctenochira marginata 28S ribosomal RNA gene, partial sequence	MZ627817.1_Ctenochira pastoralis voucher FICH-001779 cytochrome oxidase subunit 1 (COI) gene, partial cds; mitochondrial
	Cubus_sp	x	Cubus_sp.
Spasojevic et al. (2021)	Cylloceria_melancholica	x	Cylloceria_melancholica	x	x	x	x	x	x	x	x	x	x	x
Spasojevic et al. (2021)	Delomerista	x	Delomerista_mandibularis	x	x	x	x	x	x	x	x	x		x
Spasojevic et al. (2021)	Deuteroxorides	x	Deuteroxorides_elevator	x			x	x	x	x	x	x	x	x
Spasojevic et al. (2021)	Diacritus_aciculatus	x	Diacritus_aciculatus	x	x	x	x	x	x	x	x	x	x	x
Spasojevic et al. (2021)	Diaparsis	x	Diaparsis_carinifer	x		x	x	x	x	x		x	x	x
Spasojevic et al. (2021)	Dimophora	x	Dimophora_kentmartini	x	x	x	x	x	x	x	x	x	x	x
Spasojevic et al. (2021)	Diplazon_scutatorius	x	Diplazon_scutatorius	x	x	x	x	x	x		x	x	x	x
Spasojevic et al. (2021)	Dolichomitus_quercicolus	x	Dolichomitus_quercicolus	x	x	x	x	x	x	x	x	x	x	x
Spasojevic et al. (2021)	Dreisbachia	x	Dreisbachia_pictifrons	x	x	x	x	x	x	x	x	x	x	x
Spasojevic et al. (2021)	Dusona	x	Dusona_sp	x	x	x	x		x				x
GenBank	Dyspetes	x	Dyspetes_praerogator	x (D. praerogator)	x (Dyspetes rufus)													AJ302853.1	KR414706.1		AJ302853.1_Dyspetes praerogator partial 28S rRNA gene	KR414706.1_Dyspetes rufus voucher BIOUG10544-E05 cytochrome oxidase subunit 1 (COI) gene, partial cds; mitochondrial
Spasojevic et al. (2021)	Echthromorpha_agrestoria	x	Echthromorpha_agrestoria	x	x	x	x	x	x	x		x	x	x
Spasojevic et al. (2021)	Echthrus	x	Echthrus_reluctator	x	x	x	x	x	x	x	x	x	x	x
GenBank	Endasys	x	Endasys_sp	x (E. plagiator)	x (Endasys bicolor)													AY604399.1	MZ610804.1		AY604399.1_Endasys plagiator voucher NL543 28S ribosomal RNA gene, partial sequence	MZ610804.1_Endasys bicolor voucher FICH-000720 cytochrome oxidase subunit 1 (COI) gene, partial cds; mitochondrial
Spasojevic et al. (2021)	Endromopoda	x	Endromopoda_detrita	x	x	x	x	x	x		x	x	x	x
Spasojevic et al. (2021)	Enizemum	x	Enizemum_ornatum	x	x	x	x	x	x		x	x	x	x
Spasojevic et al. (2021)	Entypoma	x	Entypoma_suspiciosum	x	x		x		x	x	x	x		x
Spasojevic et al. (2021)	Ephialtes	x	Ephialtes_manifestator	x	x	x	x		x	x	x	x	x	x
Spasojevic et al. (2021)	Epirhyssa_sp	x	Epirhyssa_sp	x	x	x	x	x	x	x	x	x	x	x
Spasojevic et al. (2021)	Euceros	x	Euceros_medialis	x	x	x	x		x			x	x
GenBank	Eudelus	x	Eudelus_scabriculus	x (E. simillimus)	x (Eudelus simillimus)													AY604400.1	MZ610251.1		AY604400.1_Eudelus simillimus voucher NL660 28S ribosomal RNA gene, partial sequence	MZ610251.1_Eudelus simillimus voucher FICH-000566 cytochrome oxidase subunit 1 (COI) gene, partial cds; mitochondrial
Spasojevic et al. (2021)	Eusterinx_oli	x	Eusterinx (Eusterinx)_oligomera	x			x	x	x	x	x	x	x	x
Spasojevic et al. (2021)	Eusterinx_ten	x	Eusterinx (Holomeristus)_tenuicincta	x		x	x	x	x	x	x	x	x	x
GenBank	Exenterus	x	Exenterus_amictorius	x	x													EU378865.1	MZ628764.1		EU378865.1_Exenterus amictorius 28S ribosomal RNA gene, partial sequence	MZ628764.1_Exenterus amictorius voucher FICH-001812 cytochrome oxidase subunit 1 (COI) gene, partial cds; mitochondrial
Spasojevic et al. (2021)	Exeristes	x	Exeristes_roborator	x	x	x	x	x	x	x	x	x	x	x
newly added (AR010)	Exochus	x	Exochus_sp	x (sp_AR010)	x (Exoc_S20_FA-336.ab1_edited_AR010)	x (Exoc_S20_FA-336.ab1_edited_AR010)										NMBS_AR0010		OR632901	OR625064	OR636745
Spasojevic et al. (2021)	Flacopimpla	x	Flacopimpla_varelae	x		x			x		x
Spasojevic et al. (2021)	Flavopimpla	x	Flavopimpla_cicatricosa	x	x	x	x	x	x	x	x	x	x	x
Spasojevic et al. (2021)	Fossatyloides	x	Fossatyloides_gracilentus	x	x		x	x	x		x	x	x	x
Spasojevic et al. (2021)	Fredegunda	x	Fredegunda_diluta	x	x	x	x		x	x	x	x	x
GenBank	Gambrus	x	Gambrus_tricolor	x (sp.)	x (sp.)													AY604328.1	MF903310.1		AY604328.1_Gambrus sp. NL632 28S ribosomal RNA gene, partial sequence	MF903310.1_Gambrus sp. BIOUG21599-G06 cytochrome oxidase subunit 1 (COI) gene, partial cds; mitochondrial
Spasojevic et al. (2021)	Gelis	x	Gelis_areator	x	x		x		x			x	x
Spasojevic et al. (2021)	Gnathochorisis	x	Gnathochorisis_crassulus	x	x	x	x	x	x	x	x	x	x
Spasojevic et al. (2021)	Gregopimpla	x	Gregopimpla_inquisitor	x	x	x	x	x	x	x	x	x	x	x
Spasojevic et al. (2021)	Grotea	x	Grotea_anguina	x	x	x			x	x	x	x	x
Spasojevic et al. (2021)	Helictes_conspicuus	x	Helictes_cf. conspicuus	x	x		x		x	x	x	x	x	x
GenBank	Hemigaster	x	Hemigaster_fasciata	x (H. taiwanus)	x (H. taiwanus)													KY998136.1	KY998735.1		KY998136.1_Hemigaster taiwanus 28S large subunit ribosomal RNA gene, partial sequence	KY998735.1_Hemigaster taiwanus cytochrome oxidase subunit 1 (COI) gene, partial cds; mitochondrial
Spasojevic et al. (2021)	Hemiphanes_erratum	x	Hemiphanes_erratum	x		x	x	x	x	x	x	x	x	x
GenBank	Hemiteles	x	Hemiteles_bipunctator	x (sp.)	x (Hemiteles similis)													KY998111.1	MZ609472.1		KY998111.1_Hemiteles sp. BFS-2018 28S large subunit ribosomal RNA gene, partial sequence	MZ609472.1_Hemiteles similis voucher FICH-000632 cytochrome oxidase subunit 1 (COI) gene, partial cds; mitochondrial
Spasojevic et al. (2021)	Heteropelma	x	Heteropelma_amictum	x			x	x	x	x	x	x	x	x
Spasojevic et al. (2021)	Homotropus	x	Homotropus_frontorius	x	x	x	x	x	x	x	x	x	x	x
Spasojevic et al. (2021)	Hybrizon	x	Hybrizon_buccatus	x	x		x				x
Spasojevic et al. (2021)	Hyperacmus	x	Hyperacmus_crassicornis	x	x	x	x	x	x	x	x	x	x	x
Spasojevic et al. (2021)	Hyposoter	x	Hyposoter_didymator	x			x	x	x	x	x	x	x	x
newly added (AR011)	Hypsicera	x	Hypsicera_femoralis	x (sp_AR011)	x (Hyps_S13_LCO.ab1_edited_AR011)	x										NMBS_AR0011		OR632902	OR625065	OR636740
Spasojevic et al. (2021)	Ichneumon	x	Ichneumon_albiger	x			x	x	x	x	x	x	x	x
GenBank	Idiogramma	x	Idiogramma_euryops	x (I_longicauda)	x (I_longicauda)													MK851107.1	MK959430.1		MK851107.1_Idiogramma longicauda 28S ribosomal RNA gene, partial sequence	MK959430.1_Idiogramma longicauda cytochrome oxidase subunit 1 (COI) gene, partial cds; mitochondrial
Spasojevic et al. (2021)	Ischnoceros	x	Ischnoceros_rusticus	x	x	x			x	x			x
GenBank	Ischyrocnemis	x	Ischyrocnemis_goesi	x (sp.)														EU378696_1			EU378696_1_sp_JM532_28S_ribosomal_RNA_gene_partial_sequence
Spasojevic et al. (2021)	Iseropus	x	Iseropus_stercorator	x	x	x	x		x	x	x	x	x	x
Spasojevic et al. (2021)	Ishigakia	x	Ishigakia_exetasea	x	x	x	x		x	x	x	x	x	x
Spasojevic et al. (2021)	Itoplectis	x	Itoplectis_maculator	x	x		x	x	x	x		x	x	x
Spasojevic et al. (2021)	Labium	x	Labium_sp		x			x	x	x		x	x
GenBank	Lapton	x	Lapton_femoralis	x														EU378697.1			EU378697.1_Lapton femoralis voucher JM327 28S ribosomal RNA gene, partial sequence
Spasojevic et al. (2021)	Leptophion	x	Leptophion_anici	x
GenBank	Leurus	x	Leurus_caeruliventris	x	x													EU378681_1	KJ937289_1		EU378681_1_Leurus_caeruliventris_voucher_JM197_28S	KJ937289_1_Leurus_caeruliventris_voucher_DHJPAR0028673
Spasojevic et al. (2021)	Lissopimpla	x	Lissopimpla_cf. albopicta	x	x	x					x	x	x	x
Spasojevic et al. (2021)	Lycorina	x	Lycorina_sp.		x (sp.)									x
fossil	Madma_oisella	x	Madma_oisella
fossil	Marjorietta_minor	x	Marjorietta_minor
GenBank	Mastrus	x	Mastrus_sp	x (M. deminuens)	x (Mastrus aciculatus)													AY604412.1	MF902500.1		AY604412.1_Mastrus deminuens voucher NL638 28S ribosomal RNA gene, partial sequence	MF902500.1_Mastrus aciculatus voucher BIOUG23383-A04 cytochrome oxidase subunit 1 (COI) gene, partial cds; mitochondrial
Spasojevic et al. (2021)	Megaetaira	x	Megaetaira (=Acrodactyla)_madida	x	x	x	x	x	x	x	x	x	x
Spasojevic et al. (2021)	Megastylus	x	Megastylus_cf. flavopictus (sp.B)	x	x		x	x	x	x	x	x	x	x
Spasojevic et al. (2021)	Mesoclistus	x	Mesoclistus_rufipes	x	x	x	x	x	x		x	x	x	x
GenBank	Mesostenus	x	Mesostenus_albinotatus	x (M_thoracicus)	x (M_thoracicus)													KY998272.1	KY998875.1		KY998272.1_Mesostenus thoracicus 28S large subunit ribosomal RNA gene, partial sequence	KY998875.1_Mesostenus thoracicus cytochrome oxidase subunit 1 (COI) gene, partial cds; mitochondrial
newly added (AR001)	Metopius	x	Metopius _fuscipennis	x (M_fuscipennis_AR001)	x (consensus of 3 sequences: Meto_S14_LCO.ab1, Meto_S21_FA-336.ab1, Meto_S25_LCO.ab1)	x				x		x	x			NMBS_AR001		OR632903	OR643714	OR636744
Spasojevic et al. (2021)	Neoxorides	x	Neoxorides_collaris	x	x	x			x	x	x	x	x	x
Spasojevic et al. (2021)	Netelia	x	Netelia_melanura				x	x	x	x	x	x	x	x
Spasojevic et al. (2021)	Neurateles	x	Neurateles_sp. A	x	x	x	x	x	x	x	x	x	x	x
Spasojevic et al. (2021)	Odontocolon	x	Odontocolon_cf. strangaliae	x	x				x		x			x
Spasojevic et al. (2021)	Opheltes	x	Opheltes_glaucopterus	x	x	x	x	x		x	x	x	x	x
Spasojevic et al. (2021)	Orthocentrus_sp	x	Orthocentrus_sp. D Sweden	x	x		x	x	x	x	x	x	x	x
Spasojevic et al. (2021)	Ortholaba	x	Ortholaba_tenuis	x		x	x	x	x	x	x	x		x
Spasojevic et al. (2021)	Orthopelma	x	Orthopelma_mediator	x	x	x			x			x
Spasojevic et al. (2021)	Oxyrrhexis	x	Oxyrrhexis_carbonator		x			x	x		x		x
fossil	Palaeometopius_eocenicus	x	Palaeometopius_eocenicus
Spasojevic et al. (2021)	Pantisarthrus	x	Pantisarthrus_inaequalis		x	x	x
fossil	Pappous_trichomatius	x	Pappous_trichomatius
Spasojevic et al. (2021)	Paraperithous	x	Parapherithous_gnathaulax	x	x	x	x	x	x		x	x		x
Spasojevic et al. (2021)	Parema	x	Parema_nigrobalteata	x	x	x	x	x	x	x	x	x	x	x
GenBank	Periope	x	Periope_auscultator	x (sp.)														EU378685			EU378685_1_Periope_sp_JM362_28S_Ethiopia
Spasojevic et al. (2021)	Perithous_scurra	x	Perithous_scurra	x	x		x	x	x	x	x	x	x	x
Spasojevic et al. (2021)	Phaenolobus	x	Phaenolobus_maruyamensis	x	x		x	x	x	x	x	x		x
Spasojevic et al. (2021)	Phaeogenes	x	Phaeogenes_nigridens	x	x	x	x	x	x	x	x	x	x
fossil	Pherhombus_antennalis	x	Pherhombus_antennalis
fossil	Pherhombus_brischkei	x	Pherhombus_brischkei
fossil	Pherhombus_kraxtepellensis	x	Pherhombus_kraxtepellensis
GenBank	Phygadeuon	x	Phygadeuon_dumetorum	x (sp.)	x (Phygadeuon cephalotes)													KY998110.1	MF903261.1		KY998110.1_Phygadeuon sp. BFS-2018 28S large subunit ribosomal RNA gene, partial sequence	MF903261.1_Phygadeuon cephalotes voucher BIOUG20140-H09 cytochrome oxidase subunit 1 (COI) gene, partial cds; mitochondrial
Spasojevic et al. (2021)	Physotarsus_adriani	x	Physotarsus_adriani	x
GenBank	Picardiella	x	Picardiella_melanoleuca	x (sp.)	x (sp.)													AY604249.1	KY998974.1		AY604249.1_Picardiella sp. DQ-CRP-4 28S ribosomal RNA gene, partial sequence	KY998974.1_Picardiella sp. 1 BFS-2018 cytochrome oxidase subunit 1 (COI) gene, partial cds; mitochondrial
Spasojevic et al. (2021)	Picrostigeus	x	Picrostigeus_debilis	x	x	x	x	x	x	x	x	x	x	x
Spasojevic et al. (2021)	Pimpla_rufipes	x	Pimpla_rufipes	x			x	x	x	x	x	x	x	x
Spasojevic et al. (2021)	Pimplaetus	x	Pimplaetus_crassigenus	x	x	x	x	x	x	x	x	x	x	x
Spasojevic et al. (2021)	Piogaster	x	Piogaster_pilosator	x	x	x	x	x	x	x	x	x	x	x
Spasojevic et al. (2021)	Plectiscidea	x	Plectiscidea_tenuicornis	x	x	x	x	x	x	x	x	x	x	x
Spasojevic et al. (2021)	Plectiscus	x	Plectiscus_sp. B	x	x					x		x	x
Spasojevic et al. (2021)	Poecilocryptus	x	Poecilocryptus_cf_nigromaculatus	x	x	x	x	x	x	x	x	x	x	x
Spasojevic et al. (2021)	Poemenia	x	Poemenia_hectica	x	x	x	x	x	x	x	x	x	x	x
	Polyblastus_pedalis	x	Polyblastus_pedalis
Spasojevic et al. (2021)	Polysphincta_tuberosa	x	Polysphincta_tuberosa	x	x	x	x	x	x	x	x	x	x	x
Spasojevic et al. (2021)	Procinetus	x	Procinetus_decimator	x	x
Spasojevic et al. (2021)	Proclitus	x	Proclitus_sp. C	x		x	x	x	x	x	x	x	x	x
Spasojevic et al. (2021)	Proeliator	x	Proeliator_proprius	x	x	x		x	x	x	x	x	x	x
Spasojevic et al. (2021)	Promethes	x	Promethes_sulcator	x	x	x	x	x	x	x	x	x	x	x
Spasojevic et al. (2021)	Pseudopimpla_pygidiator	x	Pseudopimpla_pygidiator	x	x	x	x	x	x			x	x
fossil	Rasnitsynites_tarsalis	x	Rasnitsynites_tarsalis
Spasojevic et al. (2021)	Rhyssa_amoena	x	Rhyssa_amoena	x	x	x	x	x	x	x	x	x	x	x
Spasojevic et al. (2021)	Rhyssa_persuasoria	x	Rhyssa_persuasoria	x		x	x		x			x	x	x
Spasojevic et al. (2021)	Rhyssella	x	Rhyssella_furanna	x	x	x	x		x	x	x	x	x	x
Spasojevic et al. (2021)	Rossemia	x	Rossemia_longithorax	x	x	x		x	x			x		x
Spasojevic et al. (2021)	Scambus	x	Scambus_calobatus	x	x	x	x	x	x	x	x	x	x	x
Spasojevic et al. (2021)	Schizopyga	x	Schizopyga_figida	x	x		x	x	x	x	x	x	x	x
Spasojevic et al. (2021)	Sericopimpla	x	Sericopimpla_flavobalteata	x	x	x	x	x	x	x	x	x	x	x
GenBank	Seticornuta	x	Seticornuta_terminalis	x	x													MK851158_1	MK959480_1		MK851158_1_Seticornuta_terminalis_28S_MK851158_1Seticornuta_terminalis_28S	MK959480_1_Seticornuta_terminalis
GenBank	Sphinctus	x	Sphinctus_serotinus	x (S_gastoni)														AY389166.1			AY389166.1_Sphinctus gastoni 28S ribosomal RNA gene, partial sequence
newly added (AR008)	Spudaeus	x	Spudaeus_scaber	x (AR008)	x (Spud_S22_FA-336.ab1_edited_AR008)	x										NMBS_AR008		OR632904	OR625066	OR636747
Spasojevic et al. (2021)	Stenomacrus	x	Stenomacrus_spA	x	x	x		x	x	x	x	x	x	x
	Stethoncus_sulcator_cf	x	Stethoncus_sulcator cf.
GenBank	Stilpnus	x	Stilpnus_gagates	x (Stilpnus_pavoniae)	x (Stilpnus_gagates)													AY222805.1	MZ610496.1		AY222805.1_Stilpnus pavoniae 28S ribosomal RNA gene, partial sequence	MZ610496.1_Stilpnus gagates voucher FICH-000676 cytochrome oxidase subunit 1 (COI) gene, partial cds; mitochondrial
Spasojevic et al. (2021)	Strongylopsis	x	Strongylopsis_anomala	x
GenBank	Sympherta	x	Sympherta_ullrichi	x (sp.)	x (Sympherta facialis)													EU378544.1	MZ629049.1		EU378544.1_Sympherta sp. NL658 28S ribosomal RNA gene, partial sequence	MZ629049.1_Sympherta facialis voucher FICH-001927 cytochrome oxidase subunit 1 (COI) gene, partial cds; mitochondrial
Spasojevic et al. (2021)	Sussaba	x	Sussaba_cognata		x		x	x	x	x	x	x	x	x
Spasojevic et al. (2021)	Symplecis	x	Symplecis_cf. bicingulata (sp.B)		x		x	x			x		x	x
Spasojevic et al. (2021)	Syrphoctonus	x	Syrphoctonus_tarsatorius	x	x	x	x	x	x	x	x	x	x	x
Spasojevic et al. (2021)	Theronia_clathrata	x	Theronia_clathrata	x	x	x	x	x	x	x	x	x		x
Spasojevic et al. (2021)	Theronia_hilaris	x	Theronia_hilaris		x	x	x	x	x	x	x	x	x	x
GenBank	Thymaris	x	Thymaris_negligere	x (sp.)	x (Thymaris tener)													AY222809.1	MZ628391.1		AY222809.1_Thymaris sp. DQ4 28S ribosomal RNA gene, partial sequence	MZ628391.1_Thymaris tener voucher FICH-001505 cytochrome oxidase subunit 1 (COI) gene, partial cds; mitochondrial
fossil	Tobiasites_striatus	x	Tobiasites_striatus
fossil	Townesion_mandibularis	x	Townesites_mandibularis
Spasojevic et al. (2021)	Triancyra	x	Triancyra_galloisi	x (T_pavoniae)	x	x	x	X	x	x	x	x	x	x
newly added (AR002)	Triclistus	x	Triclistus_podagricus	x (AR002)	x (Tric_Nr2_S23_FA-336.ab1_edited_AR002)	x										NMBS_AR002		OR632905	OR625067
newly added (AR003)	Triclistus_pallipes		Triclistus_pallipes	x (AR003)		x										NMBS_AR003				OR636743
newly added (AR004)	Trieces	x	Trieces_rufimitranae	x (cf_tricarinatus_AR004)	x (Trie_S24_FA-336.ab1_edited_AR004)	x										NMBS_AR004		OR632906	OR625068	OR636739
Spasojevic et al. (2021)	Tromatobia	x	Tromatobia_lineatoria	x	x		x		x	x	x	x	x	x
Spasojevic et al. (2021)	Tryphon	x	Tryphon_obtusator	x	x	x		x	x	x		x	x	x
Spasojevic et al. (2021)	Woldstedtius	x	Woldstedtius_flavolineatus	x	x	x	x	x	x		x	x	x	x
Spasojevic et al. (2021)	Xanthophenax	x	Xanthophenax_sp.	x	x (Xanthophenax_2384_Pim)	x	x	x	x	x	x	x	x	x
Spasojevic et al. (2021)	Xanthopimpla_rhopalocera	x	Xanthopimpla_rhopalocera
Spasojevic et al. (2021)	Xanthopimpla_varimaculata	x	Xanthopimpla_varimaculata		x	x	x	x		x	x	x	x	x
Spasojevic et al. (2021)	Xenoschesis	x	Xenoschesis (Polycinetis)_cf. fulvicornis	x	x	x	x	x	x	x	x	x	x	x
Spasojevic et al. (2021)	Xorides	x	Xorides_praecatorius	x		x	x	x	x	x	x	x	x	x
Spasojevic et al. (2021)	Yamatarotes	x	Yamatarotes_bicolor	x	x	x	x	x		x	x	x	x	x
Spasojevic et al. (2021)	Yezoceryx	x	Yezoceryx_isshikii	x	x	x	x	x	x	x	x	x	x	x
Spasojevic et al. (2021)	Zabrachypus	x	Zabrachypus_primus	x	x	x	x	x	x	x		x	x	x
Spasojevic et al. (2021)	Zaglyptus	x	Zaglyptus_varipes	x		x	x	x	x	x	x	x	x	x
fossil	Zagryphus_nasutus	x	Zagryphus_nasutus
Spasojevic et al. (2021)	Zatypota_percontatoria	x	Zatypota_percontatoria	x	x		x	x	x	x	x	x	x	x
new_fossil_species	PHY_NHMD_876130	x
new_fossil_species	RHY_NHMB_2811	x
new_fossil_species	MET_DO_3441	x
new_fossil_species	TRY_NHMD_876111	x
			Total	159	134	104	105	100	114	102	108	115	111	106
