# Supplementary material for: Impact of increasing morphological information by micro-CT scanning on the phylogenetic placement of Darwin wasps (Hymenoptera, Ichneumonidae) in amber
Source: Swiss J Palaeontol. 2023 Nov 3;142(1):30. doi: 10.1186/s13358-023-00294-2 (PMC10624732; doi:10.1186/s13358-023-00294-2)
Supplement: Supplementary file 4 — Additional file 4. Morphological matrix. [file 13358_2023_294_MOESM4_ESM.xlsx]

## Sheet: Tabelle1
MorphoMatrix						#Character:	1	3	4	5	9	10	17	18	23	34	39	40	42	45	49	57	70	72	73	75	81	89	104	106	110	112	117	132	135	138	139	140	141	142	143	144	145	146	148	151	152	153	154
completenessCoding	extant/fossil	Name_in_phylogeny	HigherGrouping	Subfamily	Genus	Species
0.849558	extant	Brachycyrtus	Brachycyrtiformis	Brachycyrtinae	Brachycyrtus	sp	0	?	2	0	0	0	1?	2	3.75218	1	4.00898	1.83673	1.53892	(0,1)	1?	0	0	2	0?	0	0	0	0	1	2	0	2.05882	1.31579	?	0	3	2.9445	1.55047	2.54353	0	3.00995	0	0	(1,2)	2?	(2,3)	(2,3)	0.143208
0.818584	extant	Alomya	Ichneumoniformes	Alomyinae	Alomya	debellator	0	3	0	0	1	0	0	0	1.14311	1	1.81159	1.63265	?	(2,3)	0	1	2	1	2	(1,2)	0	1	?	1	(0,1)	?	0.378151	1.31579	?	0	2	1.7112	0.466487	2.77585	2	3.29798	3.02226	1.60336	2	2	1	2	2.77356
0.663717	extant	Euceros	Ichneumoniformes	Eucerotinae	Euceros	medialis	0	1	1	0	2	0	0	?	0	1	2.61429	2.85714	1.55287	(0,1)	0	2	0	(1,2)	0	(0,1)	0	0	(0,1)	1	1	0	1.63917	0.526316	?	1	2	1.73277	1.51605	2.6647	(0,1)	4.20806	1.60009	0.553926	2	(2,3)	(1,2)	(1,2)	1.48725
0.792035	extant	Ichneumon	Ichneumoniformes	Ichneumoninae	Ichneumon	albiger	0	0	2	0	2	0	1	1	3.63874	1	1.37756	2.14286	?	1	0	0	1	2	2	1	2	0	?	1	1	?	0.665635	2.36842	?	(1,2)	2	1.91675	1.18768	2.77585	(1,2)	3.00995	2.49612	1.44361	3	3	0	0	3.28014
0.637168	extant	Phaeogenes	Ichneumoniformes	Ichneumoninae	Phaeogenes	nigridens	0	?	?	0?	1	0	1	1	?	1	?	1.53061	?	?	0	(0,1)	?	2	?	1	0	0	?	1	1	?	0.561497	?	?	0	(1,2)	1.53346	2.34665	0.972179	(0,1)	4.27769	4.70472	1.99423	(2,3)	(2,3)	(0,1)	(1,2)	2.31658
0.610619	extant	Grotea	Labeniformes	Labeninae	Grotea	anguina	0	?	?	?	1	0	2	?	3.55131	1	4.18194	3.06122	4.27415	2	0	1	2	2	0	2	0	(1,2)	?	2	1	0	1.13412	1.31579	?	0	1	2.21025	1.28806	2.42737	(0,1)	3.40582	3.28203	1.693	1	2	(0,1)	(0,1)	1.70731
0.747788	extant	Labium	Labeniformes	Labeninae	Labium	sp	0	?	?	0?	1	0	2	0?	4.0925	(0,1)	0.957296	1.22449	?	(0,1)	1	1	(0,1)	2	2?	1	2	1	?	2	0	0	0.0980392	1.31579	?	0	2	1.54303	2.26451	2.20188	0	4.37811	3.6887	1.4781	2	?	0	3	1.50709
0.70354	extant	Apechoneura	Labeniformes	Labeninae	Apechoneura	longicauda	0	?	?	1	(1,2)	0	2	1	1.36119	1	3.31664	4.28571	?	1	0	1	1	2	0	1	1	2	?	2	(1,2)	?	2.83794	0.789474	?	0	1	2.99402	1.67705	2.84523	1	3.67816	4.46617	2.17755	(0,1)	0	(0,1)	(0,1)	1.42274
0.836283	extant	Certonotus	Labeniformes	Labeninae	Certonotus (Asperellus)	sp	0	1	(1,2)	1	2	0	2	(1,2)	1.82373	1	2.35861	1.83673	1.748	(0,1)	0	1	1	1	0	1	(0,1)	2	?	2	1	?	0.305882	0.789474	?	1	(0,1)	1.84334	1.69282	1.96272	0	2.58898	1.77267	1.20588	2	?	0	3	0.701161
0.831858	extant	Poecilocryptus	Labeniformes	Labeninae	Poecilocryptus	cf_nigromaculatus	0	(0,1)	2	1	1	?	?	2	4.20593	1	2.79437	1.83673	1.62438	1	0	(1,2)	1	1	0	(0,1)	1	1	(1,2)	(1,2)	(0,1)	0	0.424837	1.05263	?	1	1	1.62311	1.87179	1.96272	0	2.2551	3.08176	2.25034	1	?	0	0	0.679669
0.827434	extant	Heteropelma	Ophioniformes	Anomaloninae	Heteropelma	amictum	0	0	2	1	1	0	?	2	4.0925	1	3.10722	(4,5)	2.51701	0	0	1	1	1	0	2	1	1	?	2	2	?	2.05882	0.526316	?	0	(1,2)	2.17369	0.475073	2.77585	0	2.66791	3.81745	2.43117	1	1	0	0	1.41377
0.880531	extant	Banchus	Ophioniformes	Banchinae	Banchus	volutatorius	0	1	2	0	1	0	0	0	2.73597	1	3.19247	4.38776	?	1	1	1	1	2	0	0	2	0	?	1	1	?	2.10784	1.05263	?	0	2	2.08697	1.19607	3.55438	(1,2)	3.36686	2.4533	1.26201	(2,3)	0	1	1	1.75259
0.924779	extant	Apophua	Ophioniformes	Banchinae	Apophua	evanescens	0	1	1	0	1	0	0	(1,2)	3.18499	1	1.97312	3.67347	3.29952	1	1	1	1	2	0	1	0	0	?	1	(1,2)	?	2.16024	0.526316	?	0	2	1.7112	1.20906	2.65388	(1,2)	2.46269	1.42279	1.04127	2	(2,3)	1	2	1.54255
0.632743	extant	Campoplex	Ophioniformes	Campopleginae	Campoplex	difformis	0	?	?	0	?	0	0	1	?	1	?	?	?	0	?	1	1	2	?	?	0	0	?	1	(1,2)	?	?	?	?	0	2	1.77236	2.60602	1.74487	?	1.80586	3.00699	2.55201	2	3	(2,3)	(1,2)	1.60863
0.889381	extant	Dusona	Ophioniformes	Campopleginae	Dusona	sp	0	1	1	0	1	0	0	(0,1)	3.94124	1	3.97323	4.08163	?	0	0	1	1	2	0	1	1	0	?	1	2	0	2.00115	1.05263	?	0	2	2.37924	1.34406	3.20009	1	2.62591	2.0449	1.35816	1	3	(1,2)	3	1.47754
0.871681	extant	Hyposoter	Ophioniformes	Campopleginae	Hyposoter	didymator	0	1	1	0	1	0	(0,1)	0	3.41187	1	2.47118	2.34694	2.31619	1	0	0	1	2	0	1	0	0	?	1	1	0	2.05882	0.526316	?	0	1	1.7112	1.65088	1.96272	0	1.18574	1.80044	2.13333	2	?	1	3	0.916076
0.862832	extant	Dimophora	Ophioniformes	Cremastinae	Dimophora	kentmartini	0	1	1	0	1	0	0	1	3.41187	1	2.14259	2.7551	1.44164	(0,1)	0	2	1	2	0	1	0	0	(1,2)	1	1	?	1.91176	1.31579	?	0	1	1.26584	2.15083	1.70862	1	1.37776	3.50597	3.37512	1	(2,3)	2	(2,3)	0.243794
0.800885	extant	Xenoschesis	Ophioniformes	Ctenopelmatinae	Xenoschesis (Polycinetis)	cf. fulvicornis	0	1	1?	0	0	0	0	0	3.86562	(1,2)	2.52655	2.65306	1.53109	1	1	1	1	2	0	1	0	0	?	1	(1,2)	?	1.38009	0.263158	?	0	2	2.17369	1.16941	2.58821	0	2.40188	2.07019	1.4898	2	2	0	0	1.97368
0.823009	extant	Opheltes	Ophioniformes	Ctenopelmatinae	Opheltes	glaucopterus	0	1	1	0	1	0	0	(1,2)	2.05061	1	3	(3,4)	?	1	1	1	1	2	0	1	1	0	0	1	2	0	3.31933	1.57895	?	0	2	3.16473	0.847573	4.67315	0	2.32587	2.67081	1.92857	1	1	0	0	3.11896
0.681416	extant	Physotarsus_adriani	Ophioniformes	Ctenopelmatinae	Physotarsus	adriani	0	2	1	0	1	0	0	(1,2)	1.82373	1	2.8157	1.83673	?	?	1	0	(1,2)	0	0	1	0	0	?	1	1	?	1.32353	1.57895	?	0	1	1.64005	2.42815	1.22352	1	1.64179	1.46872	1.51351	1	3	1	0	1.18472
0.871681	extant	Leptophion	Ophioniformes	Ophioninae	Leptophion	anici	0	1	1	0	0	0	0	1	4.50844	1	3.91069	3.97959	3.54856	1	0	0	1	2	0	1	2	0	?	2	2	?	3.82353	1.05263	?	0	(1,2)	5	1.09861	4.31652	0	2.51244	2.74457	1.86032	0	3	0	0	3.60251
0.840708	extant	Diaparsis	Ophioniformes	Tersilochinae	Diaparsis	carinifer	0	0	1	0	2	1	0	1	1.24034	1	1.45553	1.53061	1.00001	0	2	0	0	2	0	0	0	?	?	1	1	?	1.32353	2.10526	?	0	2	0.892956	1.70901	0	(2,3)	1.95752	3.27218	2.61513	2	?	(2,3)	3	0
0.871681	extant	Orthopelma	Orthopelmatiformes	Orthopelmatinae	Orthopelma	mediator	0	1	?	?	1	0	2	0?	2.33421	1	1.15188	0.714286	1.65991	0	1	1	1	2	0	0	0	?	?	1	1	?	0.735294	1.31579	?	0	(1,2)	0.798841	1.57724	0.162225	1	0.729685	2.59932	3.39341	(1,2)	?	1	3	0.384161
0.738938	extant	Acaenitus	Pimpliformes	Acaenitinae	Acaenitus	dubitator	0	1	1	0	1	0	1	1	1.31108	1	1.22597	1.42857	?	0	0	1	1	2	0	1	1	0	?	1	(0,1)	?	0.619954	1.05263	?	0	(0,1)	2.31966	2.83205	2.45719	(0,1)	1.1146	1.76222	2.16467	2	(0,1)	(0,1)	(0,1)	1.17988
0.889381	extant	Ishigakia	Pimpliformes	Acaenitinae	Ishigakia	exetasea	0	(1,2)	(0,1)	0	2	0	1	2	2.42874	1	1.34307	2.04082	1.28701	1	0	2	1	2	0	1	2	0	?	1	1	?	1.21849	0.789474	?	1	0	2.63618	1.31579	2.25313	0	1.66761	1.2304	1.31429	2	1	0	0	1.97368
0.849558	extant	Phaenolobus	Pimpliformes	Acaenitinae	Phaenolobus	maruyamensis	0	1	1	0	2	0	1	1	2.84468	1	1.09322	1.42857	?	(0,1)	0	2	1	2	0	1	1	0	?	2	1	?	0.588235	1.05263	?	1	(0,1)	2.7518	1.49309	2.58821	0	1.40035	1.71834	1.88406	2	1	0	0	1.32979
0.862832	extant	Yamatarotes	Pimpliformes	Acaenitinae	Yamatarotes	bicolor	0	1	1	0	2	0	1	0	1.93717	1	1.45894	1.83673	?	1	0	2	1	2	0	1	1	?	?	2	1	?	0.847751	0.789474	?	0	(0,1)	2.9445	1.60997	2.97914	0	2.09784	1.13264	1.01463	2	1	0	0	1.39628
0.871681	extant	Yezoceryx	Pimpliformes	Acaenitinae	Yezoceryx	isshikii	0	2	(0,1)	0	2	0	0	2?	2.78462	1	1.77759	1.63265	?	1?	0	2	1	2	0	1	2	0	?	2	1	?	0.588235	1.05263	?	(0,1)	(0,1)	1.7112	0.988152	2.77585	0	1.6565	2.15449	2.03095	2	1	0	0	0.797872
0.849558	extant	Coleocentrus	Pimpliformes	Acaenitinae	Coleocentrus	excitator	0	1	1	0	1	0	0	(0,1)	2.50436	1	2	(2,3)	2.08505	1	0	2	?	2	0	1	1	0	?	(1,2)	2?	?	3.67647	0.789474	?	0	(1,2)	2.43063	0.967113	5	0	2.03537	1.37806	1.21729	2?	0	0	0	2.6354
0.845133	extant	Mesoclistus	Pimpliformes	Acaenitinae	Mesoclistus	rufipes	0	(0,1)	2	0	1	0	1	(1,2)	2.50436	1	1.18621	1.42857	?	0	(0,1)	2	1	2	0	1	2	0	?	1	1	?	0.424837	1.84211	?	0	(1,2)	1.99581	1.3225	2.41446	0	2.29613	2.16888	1.61394	2	(1,2)	0	0	1.50709
0.840708	extant	Procinetus	Pimpliformes	Acaenitinae	Procinetus	decimator	0	1	1	0	(1,2)	0	1?	0	1.93717	1	2.61429	1.73469	?	(0,1)	0	(1,2)	1	1	0	1	1	0	?	1?	1	?	1.21849	1.84211	?	2	(1,2)	2.30972	2.16067	2.41446	0	2.92023	2.20286	1.31429	2	0	0	0	2.39362
0.915929	extant	Collyria	Pimpliformes	Collyrinae	Collyria	trichophthalma	0	1	1	0	1	0	(0,1)	(0,1)	2.73124	1	0.965935	1.02041	1.83172	(0,1)	0	2	(1,2)	2	0	2	1	0	?	1	1	?	1.17647	1.57895	?	2	1	1.76561	1.42997	2.25313	0	2.46269	3.90658	2.63736	2	1	1	1	1.58175
0.924779	extant	Allomacrus	Pimpliformes	Cylloceriinae	Allomacrus	arcticus	0	1	(1,2)	0?	1	0	1	(0,1)	1.86155	1	1.69068	1.02041	3.24622	1	0	(1,2)	1	2	0	1	0	0	?	1	1	?	2.05882	1.31579	?	1	(1,2)	0.976664	2.16274	1.22352	0	0.531775	2.76273	3.86593	(2,3)	2	0	2	0.916076
0.90708	extant	Cylloceria_melancholica	Pimpliformes	Cylloceriinae	Cylloceria	melancholica	0	1	1	0	(1,2)	0	0	0	?	1	3.32904	1.32653	5	1	0	2?	1?	2	(0,1)	1?	0	0	?	1	1	?	2.64706	1.31579	?	1	(0,1)	1.54303	2.01906	2.13949	0	2.09784	1.77267	1.45882	2	2?	0	0	3.28014
0.836283	extant	Rossemia	Pimpliformes	Cyllocerinae	Rossemia	longithorax	0	1	1?	(1,2)	2	?	0	?	?	1	1.63956	0.816327	?	(1,2)	1	2	(1,2)	2	0	0	0	0	?	1?	1	?	1.63866	2.89474	?	0	2	1.96347	2.42815	0.946314	0	1.74703	1.88627	1.76104	2	2	(0,1)	1	?
0.911504	extant	Diacritus_aciculatus	Pimpliformes	Diacritinae	Diacritus	aciculatus	0	1	1	0	1	0	0	4	3.75218	(1,2)	2.55973	1.22449	3.84134	1	0	2	1	2	0?	1	0	0	?	1	1	0	2.05882	1.57895	?	1	(1,2)	1.53777	1.94542	1.30088	0	2.20908	2.67081	2.00536	2	(2,3)	0	(0,2)?	0.797872
0.858407	extant	Ortholaba	Pimpliformes	Diacritinae	Ortholaba	tenuis	0	1	1	0	1	0	0	0	3.63874	1	2.68322	2	?	(1,2)	?	2	(1,2)	2	0	1	0	0	?	2?	2	0	2.79412	0.789474	?	0	0	1.84334	1.91955	1.96272	0	1.56131	1.39581	1.5093	1	2	0	0	1.10673
0.862832	extant	Campocraspedon	Pimpliformes	Diplazontinae	Campocraspedon	caudatus	0	1?	?	0	1	0	0	1	3.18499	1	2.17923	0.714286	?	(0,1)	0	1	1	2	0	0?	0	0	0	1	1	0	1.07843	2.10526	?	0	2	1.35754	2.20315	1.1496	0	1.70128	1.74143	1.68286	2	2	0	0	1.3707
0.920354	extant	Diplazon_scutatorius	Pimpliformes	Diplazontinae	Diplazon	scutatorius	0	1	?	0	1	0	0	1	3.63874	(1,2)	2.0383	0.612245	?	0	0	1	1	(1,2)	0	0	0	0	(0,1)	1	1	0	1.47059	1.57895	?	0?	(1,2)	1.22151	2.08146	1.1068	0	1.66761	1.80044	1.75111	2	2	0	0	1.8617
0.920354	extant	Promethes	Pimpliformes	Diplazontinae	Promethes	sulcator	0	1	?	0	(1,2)	0	0	1	2.16405	1	2.27816	1.22449	2.79481	0	0	2	0	2	0	0	0	0	(0,1)	(1,2)	2	0	1.21849	1.31579	?	0	2	1.24872	2.35377	0.438108	1	1.36816	2.27251	2.36735	1	2	1	1	1.38045
0.89823	extant	Sussaba	Pimpliformes	Diplazontinae	Sussaba	cognata	0	1	?	0	2	0	0	1	2.27749	1	2.44241	1.12245	?	0	0	1	0	2	0	0	0	0	0	(1,2)	?	0	1.38009	1.31579	?	0	1	1.43371	1.73584	0.60751	1	1.18574	2.00697	2.3125	2	2	0	2	1.95035
0.840708	extant	Enizemum	Pimpliformes	Diplazontinae	Enizemum	ornatum	0	1	?	0	1	0	0	0	2.95812	(1,2)	2.37923	1.12245	?	1	0	(0,1)	1	2	0	0	(0,1)	0	(0,1)	1	1	0	?	1.84211	?	0	2	2.01953	2.46088	1.59312	0	2.51244	1.71834	1.20745	2	(1,2)	0	0	1.32979
0.871681	extant	Fossatyloides	Pimpliformes	Diplazontinae	Fossatyloides	gracilentus	0	1	?	0	1	0	0	1	?	1	2.66638	0.918367	?	0	0	1	0	2	0	0	0	0	0	2	(1,2)	0	1.21849	1.84211	?	0	1	1.7112	2.75542	0.661719	1	1.64179	2.27251	2.13333	(1,2)	2	1	1	1.21158
0.884956	extant	Homotropus	Pimpliformes	Diplazontinae	Homotropus	frontorius	0	1	?	0	1	0	0	1	2.39092	1	1.71502	0.918367	?	0	0	1	0	2	0	0	0	0	?	2	0	?	1.38009	1.31579	?	0	2	1.7112	2.75542	0.60751	1	2.74935	2.27251	1.43714	2	2	1	1	1.2538
0.880531	extant	Syrphoctonus	Pimpliformes	Diplazontinae	Syrphoctonus	tarsatorius	0	1	?	0	1	0	0	1	2.84468	1	1.87536	0.816327	?	0	0	1	0	2	0	0	0	0	?	2	?	?	0.665635	0.789474	?	0	1	1.20247	2.35377	1.19355	(0,1)	1.47761	1.84765	1.92857	(1,2)	2	0	0	1.2234
0.867257	extant	Woldstedtius	Pimpliformes	Diplazontinae	Woldstedtius	flavolineatus	0	1	?	0	1	0	0	1	?	1	2.72733	1.32653	?	0	0	1	0	2	0	0	0	0	?	1	0	?	1.07843	1.05263	?	0	(1,2)	0.971223	2.01906	1.19355	1	1.25871	1.72781	2.00733	2	2	1	1	1.48493
0.880531	extant	Aperileptus	Pimpliformes	Orthocentrinae	Aperileptus	cf. flavus	0	0	2	1	3	0	0	1	1.71147	1	2.36419	0.816327	?	0	0	1	(1,2)	0	0	1	0	0	?	1	2	?	1.76471	1.05263	?	0	1	1.52621	2.31361	0.733577	1	0.957711	2.87945	3.3502	(1,2)	?	1	3	0.625359
0.734513	extant	Catastenus	Pimpliformes	Orthocentrinae	Catastenus	?	0	0	2	(0,1)	1	0	?	1	?	1	2.14565	0.918367	?	1	0	2	1	2	0	1	0	0	?	1	1	?	0.137255	0.263158	?	0	1	1.40286	2.75542	0.60751	(2,3)	1.91542	2.27251	1.92857	2	2	(3,2)	3	1.28546
0.915929	extant	Entypoma	Pimpliformes	Orthocentrinae	Entypoma	suspiciosum	0	0	2	1	3	0	0	1	2.27749	1	2.00106	0.918367	?	(0,1)	0	2	1	2	0	1	0	0	?	1	1	?	1.17647	1.31579	?	(0,1)	(1,2)	1.09455	1.87179	0.60751	0	2.09784	4.27185	3.19328	2	2	1	1	1.1383
0.911504	extant	Eusterinx _oli	Pimpliformes	Orthocentrinae	Eusterinx (Eusterinx)	oligomera	2	0	2	2	2	0	0	1	1.42372	1	1.5273	0.510204	1.46114	0	0	2	1	2	0	1	0	0	?	1	(1,2)	?	1.02941	1.05263	3.09414	0	1	1.52621	2.5787	0.38625	2	2.00477	2.27251	1.86714	2	?	1	3	0.478723
0.867257	extant	Eusterinx_ten	Pimpliformes	Orthocentrinae	Eusterinx (Holomeristus)	tenuicincta	2	0	2	2	1	0	0	(1,2)	1.7103	1	1.353	0.510204	1.77667	(0,1)	0	2	1	2	0	1	0	0	?	1	2	?	1.76471	1.31579	?	0	1	1.40288	2.54503	0.946314	0	1.06805	0.230972	0.835622	2	?	1	3	0.514184
0.849558	extant	Gnathochorisis	Pimpliformes	Orthocentrinae	Gnathochorisis	crassulus	(1,2)	0	2	0	(2,3)	0	?	1	?	2	2.66886	1.22449	?	(0,1)	0	1	1	2	0	1	0	0	?	1	1	?	1.17647	1.94737	?	0	1	1.01747	1.49309	0.438108	0	1.66761	2.27251	2.11286	2	3	0	1	?
0.884956	extant	Helictes_conspicuus	Pimpliformes	Orthocentrinae	Helictes	cf. conspicuus	2	0	2	2	3	0	0	(0,1)	0.462478	1	2.55973	1.73469	?	1	0	1	1	2	0	1	0	(0,1)	?	1	2	?	1.47059	1.05263	?	0	1	1.75745	2.64766	0.946314	1	1.33285	2.98061	2.99048	2	?	1	3	1.13032
0.871681	extant	Hemiphanes_erratum	Pimpliformes	Orthocentrinae	Hemiphanes	erratum	1	0	2	0	(2,3)	0	?	1	?	1	2.23232	1.12245	?	1	0	2	(1,2)	2	0	2	0	0	?	1	(1,2)	?	1.61765	2.89474	?	0	1	1.40272	3.5351	0.60751	0	1.64179	3.08176	2.75737	2	3	1	0	0.716039
0.849558	extant	Hyperacmus	Pimpliformes	Orthocentrinae	Hyperacmus	crassicornis	1	1	2	0	2	0	0	(0,1)	2.21267	1?	1.33959	1.63265	?	1	0	2	1	2	?	1	2?	0	?	1	1	?	?	1.31579	?	0	2	1.40288	2.42815	1.1496	0	1.59112	3.33465	3.00357	(2,3)	(1,2)	0	0	1.50709
0.889381	extant	Megastylus	Pimpliformes	Orthocentrinae	Megastylus	cf. flavopictus (sp.B)	2	0	2	2	3	0	0	2	2.05061	1	2.05239	2.55102	?	1	0	0	1	2	0	1	0	0	?	1	1	?	1.17647	0.789474	?	0	1	1.32174	1.45596	0.871942	1	1.35543	2.57598	2.63061	2	2	1	2	1.26041
0.893805	extant	Pantisarthrus	Pimpliformes	Orthocentrinae	Pantisarthrus	inaequalis	2	0	2	(0,1)	3	0	0	(1,2)	1.62522	1	2.55973	0.714286	1.99367	(0,1)	0	0	(1,2)	2	0	1	0	(0,1)	?	1	2	?	1.47059	1.31579	?	0	1	1.24872	2.29035	0.946314	1	0.367988	2.09171	3.40547	2	?	1	3	0.388707
0.920354	extant	Plectiscidea	Pimpliformes	Orthocentrinae	Plectiscidea	tenuicornis	2	0	1	0	(2,3)	0	0	(1,2)	2.27749	1	2.44527	0.714286	3.25891	0	0	2	(1,2)	2	0	1	0	(0,1)	?	1	2	?	1.32353	0.789474	?	0	1	1.18265	2.75542	0.548588	1	0	1.84765	3.77143	(1,2)	2	1	3	0.797872
0.871681	extant	Proclitus	Pimpliformes	Orthocentrinae	Proclitus	sp. C	1	0	2	(0,1)	2	0	?	1	?	1	1.928	1.02041	?	(0,1)	0	2	1	2	0	1	0	(0,1)	?	1	2	?	2.05882	1.94737	?	0	1	1.18265	2.35377	0.492173	1	0.820896	2.98061	3.63492	1	?	1	3	0.443262
0.823009	extant	Proeliator	Pimpliformes	Orthocentrinae	Proeliator	proprius	2	0	2	1	1	0	?	1	?	(1,2)	1.842	1.22449	1.63645	1	0	2	1	2	0	1	0	0	?	1	2	?	1.17647	1.84211	?	0	1	1.25334	3.85997	1.96272	1	0.820896	4.3968	5	(1,2)	?	1	3	?
0.880531	extant	Symplecis	Pimpliformes	Orthocentrinae	Symplecis	cf. bicingulata (sp.B)	1	0	2	0	0	0	?	1	?	1	2.42565	0.816327	?	(0,1)	0	2	1	2	0	1	0	0	?	1	2	?	1.47059	1.94737	?	0	1	1.01747	2.41556	0.242645	(1,2)	1.79381	2.98061	2.54286	2	2	1	2	2.08967
0.818584	extant	Chilocyrtus	Pimpliformes	Orthocentrinae	Chilocyrtus	sp. 10	2	0	2	2	3	0	?	1	?	2	2.42937	1.53061	?	1	0	0	1	2	0	1	0	0	?	1	1	?	1.76471	0.789474	?	0	1	1.52621	1.95212	0.946314	(1,2)	0.690028	2.43912	3.28964	2	?	(1,3)	3	0.457447
0.827434	extant	Neurateles	Pimpliformes	Orthocentrinae	Neurateles	sp. A	2	0	2	2	3	0	(0,1)	1	0.91623	2	1.77759	0.510204	?	1	0	0	1	0	0	1	0	0	?	1	1	?	1.32353	2.89474	?	0	1	1.01747	2.35377	1.02763	1	2.29613	4.27185	3.01261	1	?	1	3	0.585106
0.90708	extant	Orthocentrus_sp	Pimpliformes	Orthocentrinae	Orthocentrus	sp. D Sweden	(1,2)	?	?	0	3	0	0	0	1.14311	2	1.38652	1.42857	0.219545	1	0	2	1	2	0	1	0	0	?	1	0	?	0.0980392	1.52632	?	0	2	1.27184	2.75542	0.492173	1	3.00995	3.33465	1.92857	2	2	1	(2,3)	0.756956
0.862832	extant	Picrostigeus	Pimpliformes	Orthocentrinae	Picrostigeus	debilis	2	0	2	(0,1)	3	0	0	1	2.50436	2	1.82647	1.63265	1.47926	1	0	0	1	2	0	1	0	0	?	1	1	?	1.17647	1.84211	?	0	1	1.51299	3.24633	0.801112	1	0.957711	3.20512	3.65157	(1,2)	?	1	3	0.552373
0.884956	extant	Plectiscus	Pimpliformes	Orthocentrinae	Plectiscus	sp. B	2	0	2	2	3	0	0	1	1.8715	2	3.19145	1.12245	?	(0,1)	0	0	1	2	0	1	0	0	?	1	1	?	2.05882	3.42105	?	0	2	1.34121	2.39994	0.60751	1	0.664534	2.27251	3.15714	2	?	1	3	0.414894
0.889381	extant	Stenomacrus	Pimpliformes	Orthocentrinae	Stenomacrus	sp. A	2	0	2	2	3	0	0	1	0.065445	2	2.92071	1.12245	?	1	0	0	1	2	0	1	0	0	?	1	1	?	0.882353	1.84211	?	0	(1,2)	1.94245	4.01776	1.19355	2	1.32606	2.80358	2.85	(1,2)	?	1	3	0.531915
0.90708	extant	Delomerista	Pimpliformes	Pimplinae	Delomerista	mandibularis	(0,1)	1	1	0	1	0	0	0	3.37405	1	2.55973	1.83673	?	1	0	(1,2)	1?	2	0	1	0	0	?	1	1	?	3.03922	0.789474	?	0	1	1.17756	1.01712	2.1191	0	2.22814	2.34452	1.7724	2	2	0	0	1.3707
0.884956	extant	Perithous_scurra	Pimpliformes	Pimplinae	Perithous	scurra	(0,1)	1	1	0	1	0	?	1	?	(1,2)	?	(2,3)	2.07553	1	0	1	?	2	0	1?	0	0	0	1	1	0	?	0.263158	?	1	(1,2)	0.786228	0.791788	?	0	2.00477	1.71834	1.47453	(1,2)	1	0	0	?
0.902655	extant	Acropimpla_pictipes	Pimpliformes	Pimplinae	Acropimpla	pictipes	1	1	2	0	1	0	0	0	3.86562	1	1.08484	0.918367	?	1	0	2	1	2	0	1	0	0	?	(0,1)	1	?	1.5508	0.789474	?	0	2	1.75325	2.01906	2.25313	0	2.09784	2.34452	1.85569	2	2	0	0	1.2538
0.654867	extant	Calliephialtes	Pimpliformes	Pimplinae	Calliephialtes	grapholithae	(0,1)	1	2	0	1	0	?	?	?	?	?	?	?	1	0	?	?	?	?	?	0	0	?	2	?	?	?	?	?	?	?	?	?	?	?	?	?	?	?	(1,2,3)	?	?	?
0.823009	extant	Camptotypus	Pimpliformes	Pimplinae	Camptotypus	sp.	(1,2)	(0,1)	2	0	0	0	0	0	5	1	2.51033	2.7551	?	(0,1)	0	2	1	1	0	(0,1)	0	1	1	1	1	0	0.424837	2.36842	?	0	2	2.17369	1.15736	2.97914	0	5	1.94569	0.52044	3	?	1	?	2.16565
0.893805	extant	Clistopyga	Pimpliformes	Pimplinae	Clistopyga	incitator	1	0	2	1	1	0	?	0	?	1	?	?	1.72418	1	0	2?	1?	2	0	2	0	0	1	1	1	0	?	0.789474	2.91658	1	1	1.7112	1.65088	?	0	3.00995	2.49612	1.44361	2	(2,3)	(0,1)	2	?
0.867257	extant	Dolichomitus_quercicolus	Pimpliformes	Pimplinae	Dolichomitus	quercicolus	0	1	1	0	1	0	0	1	?	1	?	2.34694	?	1	0	2	1	2	0	1	1	0	?	2	2	?	?	0.789474	?	1	?	?	?	?	0	?	?	?	2	1	0	0	?
0.929204	extant	Endromopoda	Pimpliformes	Pimplinae	Endromopoda	detrita	1	1	2	0	1	0	0	0	3.18499	1	1.38652	1.12245	?	1	0	1	1?	2	0	1?	0	0	?	1	1	?	0.588235	1.05263	?	0	1	2.17369	1.8458	1.38192	0	3.29798	2.74457	1.45079	2	2	0	0	1.66828
0.902655	extant	Ephialtes	Pimpliformes	Pimplinae	Ephialtes	manifestator	(1,2)	2	1	0	1	0	0	0	3.75218	1	2.25556	(2,3)	?	1	0	(1,2)	1	2	0	(0,1)	0	0	?	1	2?	?	2.79412	0.789474	?	1	1	2.17369	1.73584	2.58821	0	3.90084	2.64195	1.15404	(1,2)	(1,2)	0	0	1.61139
0.659292	extant	Exeristes	Pimpliformes	Pimplinae	Exeristes	roborator	(0,1)	1	2	0	1	0	?	?	?	?	?	?	1.75056	1	0	?	?	2	?	?	0	0	?	1	?	?	?	?	?	?	?	?	?	?	?	?	?	?	?	(1,2,3)	?	?	?
0.659292	extant	Flavopimpla	Pimpliformes	Pimplinae	Flavopimpla	cicatricosa	(0,1)	1	2	0	1	0	?	?	?	?	?	?	?	1	0	?	?	2	?	?	0	0	?	1	?	?	?	?	?	?	?	?	?	?	?	?	?	?	?	(1,2,3)	?	?	?
0.80531	extant	Fredegunda	Pimpliformes	Pimplinae	Fredegunda	diluta	1	?	2	0	1	0	0	0	3.63874	1	1.05339	(1,2)	?	(0,1)	0	2	1	2	0	1	0	0	?	1	1	?	0.798319	1.31579	?	0	1	1.51299	1.63439	2.54353	0	3.19866	2.92614	1.5978	2	2	(0,1)	(0,1)	2.09811
0.924779	extant	Gregopimpla	Pimpliformes	Pimplinae	Gregopimpla	inquisitor	1	1	2	0	1	0	(0,1)	0	4.0925	1	2.1491	1.42857	2.16729	1	0	2?	1	2	0	1	0	0	?	1	1	?	2.05882	0.789474	3.00894	0	1	1.91675	2.35377	1.83157	0	2.83341	2.83364	1.73154	2	(1,2)	0	0	1.72872
0.668142	extant	Iseropus	Pimpliformes	Pimplinae	Iseropus	stercorator	(0,1)	1	2	0	1	0	?	?	?	?	?	?	?	1	0	?	?	2	?	?	0	0	?	1	?	?	?	?	2.43514	?	?	?	?	?	?	?	?	?	?	(1,2,3)	?	?	?
0.915929	extant	Parapherithous	Pimpliformes	Pimplinae	Parapherithous	gnathaulax	1	1	2	0	1	0	0	0	3.46859	1	1.52189	(2,3)	2.05513	1	0	1	(1,2)	2	0	1?	0	0	?	1	1	?	?	0.263158	?	1	1	1.78828	1.33989	3.99555	0	3.50746	2.00697	0.96875	2	(0,1)	0	0	2.39362
0.90708	extant	Pimplaetus	Pimpliformes	Pimplinae	Pimplaetus	crassigenus	(0,1)	1	2	0	1	0	0	0	3.41187	1	?	?	?	2	0	2?	2	2	0	(1,2)	0	0	?	1	1	?	2.47941	0.789474	?	0	1	2.5591	1.62738	2.58821	0	2.58898	2.74457	1.81481	(1,2)	(1,2)	0	0	1.18472
0.654867	extant	Pseudopimpla_pygidiator	Pimpliformes	Pimplinae	Pseudopimpla	pygidiator	(0,1)	1	1	0	1	0	?	?	?	?	?	?	?	1	0	?	?	2	?	?	0	0	?	1	?	?	?	?	?	?	?	?	?	?	?	?	?	?	?	(0,1)	?	?	?
0.840708	extant	Scambus	Pimpliformes	Pimplinae	Scambus	calobatus	(1,2)	1	2	0	(0,1)	0	?	0	3.86562	1	1.15797	1.12245	?	(0,1)	0	2	1	2	0	1	0	0	?	1	2	?	1.21849	0.263158	?	0	1	1.84334	1.45596	2.25313	0	3.50746	2.74457	1.35979	(1,2)	2	0	0	1.2538
0.654867	extant	Sericopimpla	Pimpliformes	Pimplinae	Sericopimpla	flavobalteata	(0,1)	1	2	0	0	0	?	?	?	?	?	?	?	1	0	?	?	2	?	?	0	0	?	1	?	?	?	?	?	?	?	?	?	?	?	?	?	?	?	(1,2,3)	?	?	?
0.924779	extant	Tromatobia	Pimpliformes	Pimplinae	Tromatobia	lineatoria	(0,1)	1	1	0	1	0	0	(1,2)	3.46859	1?	2.29481	1.53061	?	1	0	(1,2)	?	2	0	1?	0	0	?	1	1	0	1.73203	0.526316	?	1	1	1.40288	2.0974	1.64998	0	2.40188	2.87945	2.01633	2	(1,2)	0	0	1.3707
0.831858	extant	Xanthophenax	Pimpliformes	Pimplinae	Xanthophenax	sp.	1	1	2	0	1	0	?	(1,2)	3.97906	1	3.9119	2	?	1	0	1	(1,2)	2	0	1	0	0	?	2?	1	?	1.32353	?	?	0	1	1.64005	1.16941	1.83157	1	2.22814	2.34452	1.7724	1	1	0	(0,2)	0.704005
0.960177	extant	Zaglyptus	Pimpliformes	Pimplinae	Zaglyptus	varipes	1	0	2	0	1	0	0	0	2.9014	(1,2)	1.96064	1.12245	1.95941	1	0	1	(1,2)	2	0	1	0	0	1	1	1	0	2.05882	1.84211	3.48794	0	(1,2)	1.40288	1.57006	1.96272	0	1.74703	3.33465	2.85	2	1	0	0	0.620567
0.955752	extant	Acrodactyla	Pimpliformes	Pimplinae	Acrodactyla	degener	2	1	2	0	1	0	0	1?	2.6178	1	2.98635	1.32653	?	1	0	2	1	2	0	(1,2)	0	0	1	1	1	0	1.07843	0.263158	2.7052	1	2	1.55704	1.77361	1.1496	0	1.06805	1.17102	1.67831	2	3	1	(1,2)	0.493921
0.836283	extant	Chablisea	Pimpliformes	Pimplinae	Chablisea	khuatdanglongi	2	0	1	0	1	0	0	2	3.29843	1	3.1184	1.42857	?	1	0	2	1	2	0	1	0	0	?	1	1	?	?	0.263158	?	0	1	2.17369	1.73584	2.10292	0	2.29613	2.07019	1.5483	(1,2)	2	(0,1)	0	0.916076
0.938053	extant	Dreisbachia	Pimpliformes	Pimplinae	Dreisbachia	pictifrons	(1,2)	0	0	1	1	0	0	1	2.6178	1	1.87536	1.42857	?	1	0	(1,2)	1?	2	0	1	0	0	1	1	1	0	1.07843	1.05263	?	0	(1,2)	1.7112	2.19311	0.801112	0	2.01493	3.29803	2.58522	(1,2)	2	0	0	0.747214
0.615044	extant	Flacopimpla	Pimpliformes	Pimplinae	Flacopimpla	varelae	2	0	2	0	1	0	?	?	?	?	?	?	?	1	0	?	?	?	?	?	0	0	?	1	?	?	?	?	?	?	?	?	?	?	?	?	?	?	?	(1,2,3)	?	?	?
0.663717	extant	Megaetaira	Pimpliformes	Pimplinae	Megaetaira (=Acrodactyla)	madida	2	1	2	0	1	0	?	?	?	?	?	?	?	1	0	?	?	2	?	?	0	0	?	1	?	?	?	?	?	?	?	?	?	?	?	?	?	?	?	(1,2,3)	?	?	?
0.938053	extant	Oxyrrhexis	Pimpliformes	Pimplinae	Oxyrrhexis	carbonator	2	0	1	1	1	0	0	1	3.83321	1	1.2845	1.12245	?	1	0	1	1	2	0	1	0	0	1	1	1	0	0.882353	0.789474	4.06172	(0,1)	(1,2)	1.41389	1.91749	1.64998	0	1.64179	2.0489	1.9609	(1,2)	1	0	2	1.50709
0.672566	extant	Piogaster	Pimpliformes	Pimplinae	Piogaster	pilosator	2	0	2	0	1	0	?	?	?	?	?	?	3.27478	1	?	?	?	?	?	?	0	0	1	1	?	0	?	?	2.67092	?	?	?	?	?	?	?	?	?	?	(1,2,3)	?	?	?
0.929204	extant	Polysphincta_tuberosa	Pimpliformes	Pimplinae	Polysphincta	tuberosa	(1,2)	0	2	0	1	0	(0,1)	0	2.6178	1	?	?	2.10408	1	0	(1,2)	1	1	0	1	0	0	1	1	1	0	0.798319	0.526316	3.71882	(0,1)	1	1.34121	2.37672	1.38192	0	3.13722	2.8172	1.5663	2	2	0	0	1.06383
0.672566	extant	Schizopyga	Pimpliformes	Pimplinae	Schizopyga	figida	2	0	0	2	1	0	?	?	?	?	?	?	?	1	0	?	?	2	?	?	0	0	1	1	?	0	?	?	?	?	?	?	?	?	?	?	?	?	?	(1,2,3)	?	?	?
0.681416	extant	Zabrachypus	Pimpliformes	Pimplinae	Zabrachypus	primus	1	1	2	0	1	1	?	?	?	?	?	?	1.72459	1	0	?	?	2	?	?	0	0	1	1	?	0	?	?	?	?	?	?	?	?	?	?	?	?	?	2	?	?	?
0.946903	extant	Zatypota_percontatoria	Pimpliformes	Pimplinae	Zatypota	percontatoria	(1,2)	0	1	0	1	1	0	0	3.18499	1	1.98743	0.816327	1.94281	1	0	(1,2)	1	2	0	1	0	0	1	1	1	0	1.32353	0.263158	?	(0,1)	2	1.43371	2.10088	1.22352	0	0.881703	1.61888	2.25934	2	?	1	3	0.797872
0.862832	extant	Cnastis	Pimpliformes	Poemeniinae	Cnastis	vulgaris	2?	?	?	0	0	0	(0,1)	(0,1)	2.95812	1	1.841	1.02041	2.78671	2	0	2	(1,2)	2	0	2	1	?	1	2	2	0	4.01961	0.263158	?	1	(0,1)	2.50404	1.15736	3.70514	0	2.51244	2.27251	1.56	2	0	0	0	2.15184
0.924779	extant	Deuteroxorides	Pimpliformes	Poemeniinae	Deuteroxorides	elevator	2	?	?	0	1	0	0	(0,1)	4.0925	1	1.97312	1.83673	2.0953	1	0	2	2	2	0	2	0	0	?	1	2?	?	2.47899	1.84211	?	0	1	1.84334	1.57006	3.12434	0	1.74703	2.74457	2.40635	1	0	0	0	1.8617
0.911504	extant	Neoxorides	Pimpliformes	Poemeniinae	Neoxorides	collaris	2	?	?	(0,1)	0	0	0	0	2.6178	1	2.22452	2.2449	?	2	0	2	2	(1,2)	0	2	1	0	?	1	2	?	3.03922	1.57895	?	1	1	2.38391	1.09861	3.70514	0	2.62814	2.07019	1.37279	(1,2)	0	0	0	1.66828
0.845133	extant	Poemenia	Pimpliformes	Poemeniinae	Poemenia	hectica	2	2	1	1	1	?	?	0	?	1	2.74256	2.44898	2.78868	(1,2)	0	2	2	2	0	2	0	0	1	2	2	0	?	1.05263	?	1	(0,1)	2.17369	1.03126	?	0	1.85782	2.27251	1.96952	(1,2)	0	0	0	?
0.650442	extant	Aplomerus	Xoridiformes	Xoridinae	Aplomerus	tibialis	?	1	1	?	(1,2)	0	0	?	0.34904	1	2.63794	1.63265	0.78786	2	0	2	2	2	0	2	1	0	?	1	0	0	0.326797	0.789474	?	0	0	1.96865	2.86808	1.73444	(1,2)	1.69529	3.32491	2.89227	(2,3)	2	1	1	0.158651
0.871681	extant	Ischnoceros	Xoridiformes	Xoridinae	Ischnoceros	rusticus	(0,1)	0	2	1	(1,2)	0	0	?	2.05061	1	1.86815	2.2449	1.45239	2	0	2	2	2	0	1	1	0	?	1	1	0	1.33092	0.789474	?	0	0	1.56054	1.75663	2.28832	(1,2)	1.41454	3.45152	3.28781	(2,3)	(2,3)	1	1	0.400691
0.814159	extant	Odontocolon	Xoridiformes	Xoridinae	Odontocolon	cf. strangaliae	1	1	1	0	1	0	0	1	?	1	3.89148	3.16327	?	1	0	2	2	2	0	2	1	0	?	(0,1)	0	0	1.76471	0.263158	?	0	1	2.17369	1.49309	2.58821	0	1.10642	3.6887	3.88063	2	2	0	0	0.443262
0.911504	extant	Xorides	Xoridiformes	Xoridinae	Xorides	praecatorius	2	?	?	0	1	0	(0,1)	1	2.05061	1	1.80282	0.918367	1.13019	1	0	2	1	2	0	1	1	0	?	2	1	0	0.882353	0.263158	?	0	2	1.51299	2.01906	3.44114	0	2.32587	3.43121	2.43117	2	2	0	0	0.212766
0.823009	extant	Lycorina	Ophioniformes	Lycorininae	Lycorina	sp.	0	1	1	0	2	0	0	2	1.82373	1	2.92779	2.34694	2.24368	1	0	0	1	0	2	1	0	?	?	(1,2)	1	?	1.79144	0	?	0	1	0	0.662602	2.58821	0	1.47761	1.46098	1.61798	2	?	3	3	1.15248
0.792035	extant	Astiphromma	Ophioniformes	Mesochorinae	Astiphromma	dorsale group	1	1	1	0	0	0	0	2	4.50844	2	2.71615	2.55102	?	(0,1)	0	1	(0,1)	2	0	1	0	0	?	1	1	?	1.73203	1.57895	?	0	2	1.14594	2.42815	1.45452	0	2.09784	3.6887	2.78857	(1,2)	3	(0,1)	2	2.01368
0.79646	extant	Sphinctus	Ophioniformes	Tryphoninae	Sphinctus	serotinus	(0,1)	0	?	0	1	0	0	1	3.37344	1	1.788	2.34694	1.28544	0	1?	0	1	(1,2)	0	(0,1)?	(0,1)	(0,1)	1	1	1	1	1.21849	1.84211	1.73326	0	2	1.8363	1.4869	3.57718	0	2.57248	1.58666	1.09665	1	2	0	0	2.60865
0.774336	extant	Exenterus	Ophioniformes	Tryphoninae	Exenterus	amictorius	0	1	1	0	1	0	0	1	3.6897	1	2.69008	2.44898	1.27349	(0,1)	0	0	1	2?	0?	0	1	0	?	1	1	2	1.34046	1.31579	2.18635	0	2	1.12133	1.15769	1.69457	0	1.62416	2.08697	2.00378	2	(1,2)	0	0	2.18085
0.809735	extant	Idiogramma	Ophioniformes	Tryphoninae	Idiogramma	euryops	(0,1)	0	1?	0	0	0	0	2	1.87404	1	?	0.816327	0.820312	1	1	1	1	2	0	(0,1)	0	(0,1)	1	1	1	0	1.79769	1.84211	1.97494	0	(1,2)	1.07081	2.92518	0.555724	0	2.54772	2.11411	1.44091	2	2	?	?	0.297823
0.668142	extant	Thymaris	Ophioniformes	Tryphoninae	Thymaris	negligere	0	0	?	0	1	0	?	(0,1)	4.31937	1	4.28043	2.14286	2.5977	1	0	2	1	2	1	1	0	0	?	1	2	?	2.76901	2.36842	2.35828	0	1	1.1811	1.70085	1.21833	?	1.31841	2.47323	2.58155	2	2	?	?	0.999137
0.654867	extant	Zagryphus_nasutus	Ophioniformes	Tryphoninae	Zagryphus	nasutus	0	0	?	0	1	0	?	1	3.18499	1	5	2.65306	?	1	0	2	1	2	2	1	0	0	?	1	2	?	2.53959	?	?	0	1	1.27184	1.29347	1.92559	?	1.67382	1.71692	1.68286	3	(2,3)	?	?	0.824468
0.876106	extant	Netelia	Ophioniformes	Tryphoninae	Netelia	melanura	0	0	(1,2)	(1,2)	0	0	0	2	4.0925	1	1	3.87755	1.70934	(0,1)	0	1	1	2	0	1	1	0	?	1?	2	?	2.05882	1.31579	?	1	2	1.7112	0.811425	2.58821	0	2.05083	2.22005	1.79965	0	1	0	0	3.28014
0.911504	extant	Tryphon	Ophioniformes	Tryphoninae	Tryphon	obtusator	0	1	1	0	(0,1)	0	0	1	3.33624	1	2.21967	2.14286	1.76144	0	1	1	1	2	0	1	0	0	1	1	1	0	0.306633	1.57895	?	0	1	1.36434	2.16633	1.03871	1	2.18389	3.19112	2.37683	2	2	1	1	1.2766
0.553097	extant	Polyblastus_pedalis	Ophioniformes	Tryphoninae	Polyblastus	pedalis	(0,1)	1	1	0	1	0	0	?	?	?	?	?	?	1	0	?	?	2	?	?	0	0	?	1	?	?	?	?	?	?	?	?	?	?	?	?	?	?	?	(1,2,3)	?	?	?
0.858407	extant	Dyspetes	Ophioniformes	Tryphoninae	Dyspetes	praerogator	0	(1,2)	0	0	1	0	0	0	3.33295	1	2.72343	2.34694	2.21234	1	0	0	1	2	0	1	0	0	1	1	1	0	1.56863	1.31579	2.08314	0	(1,2)	1.71376	1.93228	1.95335	0	1.76882	2.84151	2.46059	2	(1,2)	0	0	2.10348
0.836283	extant	Ctenochira	Ophioniformes	Tryphoninae	Ctenochira	pastoralis	(0,1)	1	1?	0	1	0	0	1	2.56248	1	2.66505	1.53061	1.34456	(0,1)	0	1	1	2	0	1	0	0	1	1	1	0	1.02157	1.31579	1.59295	0	2	1.30208	2.40912	0.844673	0	1.65728	1.9754	1.89277	3	2	1	2	1.69804
0.553097	extant	Ischyrocnemis	Ophioniformes	Ctenopelmatinae	Ischyrocnemis	goesi	0	1	0	?	1	?	0	0	3.01565	1	?	(2,3)	1.67007	(0,1)	?	1	1	2	0	1	0	?	0	(0,1)	1	0	1.42678	1.31579	2.0299	0	2	1.3328	2.0326	1.72629	0	1.54447	4.81563	3.02948	(1,2)	(1,2)	0	0	1.12746
0.367257	extant	Alexeter	Ophioniformes	Ctenopelmatinae	Alexeter	sectator	0	1	1	0	1	0	0	(0,1)	3.37795	(0,1)	?	(2,3)	3.35927	(0,1)	?	?	1	2	0	?	0	?	0	?	?	?	?	2.36842	?	0	1	?	?	?	2	?	?	?	(1,2)	(1,2)	1	2	?
0.774336	extant	Sympherta	Ophioniformes	Ctenopelmatini	Sympherta	cf_ullrichi	0	(1,2)	0	0	1	0	0	0	?	1	?	2.34694	2.62294	1	1	1	1	2	0	1	0	0	(0,1)	1	1	0	1.85399	1.31579	1.39033	0	1	1.53149	2.08528	2.31423	(1,2)	2.6673	4.09003	2.59977	2	2	1	2	2.12402
0.752212	extant	Bremiella	Ophioniformes	Ctenopelmatinae	Bremiella	pulchella	1	2	0	1	1	0	0	0	1.29138	1	3.26808	1.93878	0.984781	1	?	0	1	2	0	1	0	1?	0	(1,2)	1	0	1.51738	2.78947	0.995397	0	(1,2)	1.45303	1.89922	1.84783	0	3.37595	2.85678	1.47698	2	(1,2)	1	2	0.870489
0.756637	extant	Hybrizon	Ophioniformes	Hybrizontinae	Hybrizon	buccatus	?	?	?	?	(2,3)	2	0	2	4.88656	1	2.22452	0	1.52339	0	0	0	1	2	0	0	0	2	?	4	2	0	1.26973	0.789474	?	0	0	2.36314	4.12081	1.7304	1	0.354112	2.24237	3.59716	(1,2)	?	2	3	?
0.588496	fossil	Tobiasites_striatus	Ophioniformes	Hybrizontinae	Tobiasites	striatus	?	?	?	?	(2,3)	2	0	2	4.31937	1	2.15517	0	?	0	0	0	1	2	0	0	0	2	?	4	2	0	1.49321	5	0.745381	0	1	2.39276	2.29837	2.57257	2	1.30083	2.52	2.63828	2	?	2	3	?
0.579646	fossil	Pherhombus_brischkei	IchnFossilGroupsNotPlaced	Pherhombinae	Pherhombus	brischkei	2	?	?	0	(0,1)	?	0	(0,1)	4.31937	0	2.55973	1.93878	3.48227	1	?	?	(1,2)	2	?	1	0	(1,2)	?	3	(1,2)	?	0.92612	1.31579	?	2	(0,1)	1.9358	2.13218	1.2987	0	1.55723	4.02725	3.58384	1	1	0	(0,1)	?
0.517699	fossil	Pherhombus_kraxtepellensis	IchnFossilGroupsNotPlaced	Pherhombinae	Pherhombus	kraxtepellensis	2	?	?	0	(0,1)	?	0	(0,1)	4.31937	(0,1)	2.55973	1.53061	4.73101	(0,1)	?	1	(1,2)	2	?	1	0	(1,2)	?	3	2	?	?	?	2.08096	0	(0,1)	1.72508	3.39655	1.53617	0	1.80717	4.442	3.61459	1	(1,2)	?	?	0.297872
0.646018	fossil	Pherhombus_antennalis	IchnFossilGroupsNotPlaced	Pherhombinae	Pherhombus	antennalis	2	?	?	0	0	1	?	?	4.31937	1	3.5142	1.93878	2.44672	1	?	(0,1)	2	2	1	1	0	1	1	(2,3)	(1,2)	0	0.929412	1.31579	2.46403	1	1	1.86039	2.14455	1.52945	0	1.69154	3.65499	3.14739	(0,1)	(1,2)	0	0	0.278522
0.730088	fossil	Marjorietta_minor	IchnFossilGroupsNotPlaced	Townesitinae	Marjorietta	minor	2	0	1	1	2	2	?	?	4.31937	2	1.11578	0.612245	3.79042	0	0	(1,2)	0	2	0	0	0	(1,2)	1	2	2	0	1.50155	1.84211	1.0874	0	1	1.84598	5	1.48224	?	1.42112	4.3968	4.05065	1	2	?	?	0.215777
0.513274	fossil	Townesites_mandibularis	IchnFossilGroupsNotPlaced	Townesitinae	Townesites	mandibularis	2	0	0	1	2	?	?	?	?	2	2.55973	1.02041	2.2754	0	?	?	1	2	0	1	0	1	1?	?	?	0	?	0.263158	?	0	1	1.7112	?	?	0	?	?	?	1	2	0	1	?
0.579646	fossil	Rasnitsynites_tarsalis	IchnFossilGroupsNotPlaced	Townesitinae	Rasnitsynites	tarsalis	2	?	?	?	(1,2)	0	?	?	4.31937	2	3.00341	0.816327	2.00931	0	?	(1,2)	0	2	0	0	0	(1,2)	?	2	2	0	1.06952	1.84211	0.642373	0	1	1.37205	4.78362	1.11491	(1,2)	1.84418	5	3.98377	1	?	?	?	0.691489
0.756637	fossil	Madma_oisella	Ichneumoniformes	Phygadeuontinae	Madma	oisella	(0,1)	1?	1?	0	(1,2)	0	0	?	3.75218	1	2.71459	1.63265	2.56094	(0,1)	?	2	1	2	0	1	0	0?	?	1	1	0	1.78941	1.31579	0	0	1	1.84995	?	2.04404	0	2.02488	1.38209	1.21826	(1,2)	(1,2)	0	1	1.03165
0.548673	fossil	Pappous_trichomatius	Ophioniformes	Tryphoninae?	Pappous	trichomatius	?	?	?	?	(1,2)	?	0	1	(2,3,4)	1	1.33005	1.22449	1.05806	(0,1)	?	2	(0,1)	2	2	(0,1)	0	0	?	(0,1)	1?	?	?	1.10526	0	(1,2)	2	1.23386	0.534441	1.44866	0	1.36749	1.35373	1.60874	2	2	0?	0?	1.20955
0.597345	fossil	Palaeometopius_eocenicus	Ophioniformes	Tryphoninae?	Palaeometopius	eocenicus	(1,2)	0	1	2	2	0	0	1	?	1	1.97312	1.42857	1.15676	(0,1)	(1,2)	2	(0,1)	?	?	1	?	?	?	1	1	?	?	0.789474	3.08651	1	(1,2)	1.47996	0.980165	1.15643	0	0.871895	1.29206	1.95915	2	2	0	0	1.30319
0.384956	fossil	Armadilleon_morticina	Ichneumoniformes	Cryptinae	Armadilleon	morticina	0	?	?	?	?	?	?	?	?	1	1.74751	1.32653	?	1	?	(0,1)	1	2	0	(0,1)	0	?	?	1	0	?	?	0.789474	0	0	1	1.67563	2.04281	1.5126	(0,1)	1.91542	2.14376	1.8355	2	?	?	?	?
0.340708	fossil	Armadilleon_petrorum	Ichneumoniformes	Cryptinae	Armadilleon	petrorum	0	?	?	?	?	?	?	?	?	1	3.66894	1.93878	?	1	?	?	(0,1)	2	0	(0,1)	0	?	?	?	1	?	?	?	2.46194	0	1	1.54303	2.98796	1.32078	(0,1)	1.18574	2.00697	2.3125	2	2	?	(0,1)	1.35778
0.0752212	fossil	Eclytus_lutatus	Ophioniformes	Tryphoninae	Eclytus?	lutatus	0	?	?	?	?	?	?	?	?	?	2.55973	?	?	?	?	?	?	?	?	?	?	?	?	?	?	?	?	?	?	?	1	0.786228	2.65513	0.885329	?	?	?	?	?	?	?	?	?
0.234513	fossil	Thymaris_senilis	Ophioniformes	Tryphoninae?	Thymaris?	senilis	0	?	?	?	?	?	?	?	?	1	3.36557	(2,3)	?	(0,1)	?	?	(0,1)	?	?	0	?	?	?	1	1	?	?	?	?	0	2	2.09395	2.19537	2.0283	?	3.79176	2.61699	1.18147	(1,2)	2	?	?	1.58175
0.230088	fossil	Zagryphus_tilloyi	Ophioniformes	Tryphoninae?	Zagryphus	tilloyi	0	?	?	?	?	?	?	?	?	1	3.16137	2.14286	?	1	?	2	(0,1)	2	?	1	?	?	?	?	(1,2)	?	?	?	?	0	1	1.1993	1.46112	1.33275	?	2.32008	3.0841	2.20579	2	3	(0,1)	?	0.936633
0.278761	fossil	Biamosa_barachek	Ophioniformes	Tryphoninae_cf	Biamosa	barachek	0	?	?	?	?	?	?	?	?	?	?	(1,2)	?	1	?	?	1	2	0	1	1?	0	?	1	?	?	?	?	?	1	2	?	?	?	0	?	?	?	(1,2)	(1,2)	?	0?	?
0.181416	fossil	Ebriosa_flava	Ophioniformes	Tryphoninae/Ctenopelmatinae	Ebriosa	flava	?	?	?	?	?	?	?	?	?	?	2.86945	(2,3)	?	?	?	1	?	?	?	?	?	?		?	?	?	?	1.58947	2.23877	0	1	1.1013	3.484	1.81555	0	2.1707	4.21005	3.08289	2	?	0	?	0.588692
0.278761	fossil	Triclistus_bibori	Ophioniformes	Metopiinae	Triclistus	bibori	?	?	?	?	?	?	?	?	?	1	1.27298	(1,2)	?	?	?	1	?	2?	?	1?	?	?	1	?	0	0	?	1.63158	1.96602	0	2	0.957147	1.88873	1.2796	0	2.02364	2.25313	1.84082	2	?	?	?	?
0.163717	fossil	Crusopimpla_tadushiensis	Pimpliformes	Pimplinae	Crusopimpla	tadushiensis	?	?	?	?	?	?	?	?	?	?	?	?	?	?	?	(1,2)	?	?	?	(0,1)	?	?	?	?	?	?	?	?	?	0	0	1.1897	2.34435	0.84238	?	1.65834	2.69799	2.44696	2	?	?	?	?
0.176991	fossil	Crusopimpla_rediviva	Pimpliformes	Pimplinae	Crusopimpla?	rediviva	?	?	?	?	?	?	?	?	?	?	?	?	?	(0,1)	?	?	1	2	?	1	0	?	?	1	(0,1)	?	?	?	5	0	0	1.4011	1.34893	1.33715	?	1.82421	2.54933	2.1983	(1,2)	?	?	?	?
0.199115	fossil	Crusopimpla_weltii	Pimpliformes	Pimplinae	Crusopimpla	weltii	?	?	?	?	?	?	?	?	?	0?	?	?	1.40483	?	?	(1,2)?	?	2	?	1?	?	?	?	1	(1,2)?	?	?	1.15789	4.73569	0	1	1.2519	1.17657	1.94947	0?	1.90081	2.53943	2.13248	(1,2)	(2,3)	?	?	1.34176
0.734513	fossil	PHY_sp1	Ichneumoniformes	Phygadeuontinae	?	sp_nov_1	0	1	1	0	1	0	0	0	4	1	3.20034	1.02041	?	(0,1)	?	1	1	2	(1,2)	1?	0	0		1?	1	0	1.1633	1.05263	3.17228	0	(1,2)	1.05447	2.67143	0.625527	0	1.02276	2.57723	2.99192	(1,2)	2	0	0	0.963904
0.721239	fossil	PHY_sp2	Ichneumoniformes	Phygadeuontinae?	?	sp_nov_2	(1,2)	1	1	0	2	0	1,2?	1	3	1	3.56533	0.918367	?	(0,1)	?	(1,2)	1	2	(1,2)	1?	0	0		1	1	0	0.701357	1.05263	1.98175	0	2	1.63091	3.10127	0.973746	0	0.828128	1.60374	2.30018	1?	?	1	3	0.539303
0.840708	extant	Triclistus	Ophioniformes	Metopiinae	Triclistus	podagricus	2	0	(1,2)	0	1	0	0	0	3.42549	1	1.00154	1.12245	1.17644	1	1?	0	1	2	0	1	1	(0,1)?	1	1	0	0	0.81885	2.10526	1.78312	0	2	1.08802	1.76448	0.725555	2	1.28594	2.65477	2.7671	(2,3)	2	1	2	1.14897
0.761062	extant	Periope	Ophioniformes	Metopiinae	Periope	auscultator	0	1	1	0	1	0	0	0	3.11188	1	1.14285	1.32653	1.38234	0	2	1	(0,1)	2	0	0	0	?	0	1	1	1	0.686275	1.31579	1.91826	0	2	1.38509	1.64444	1.8716	0	2.09238	2.66481	2.08184	2	2	1	0	1.50592
0.840708	extant	Exochus	Ophioniformes	Metopiinae	Exochus	gravipes	2	0	2	0	1	0	0	0	3.39124	1	2.06525	2.44898	0.373591	0	2	1	1	2	0	1	2	1	0	(0,1)	0	0	0.490196	2.63158	1.41484	0	1	2.39337	1.32976	2.81973	1	2.56354	3.94856	2.58794	(2,3)	3	1	2	1.07086
0.792035	extant	Spudaeus	Ophioniformes	Metopiinae	Spudaeus	scaper	0	0	1	0	2	0	0	0	2.94617	(0,1)	3.0181	4.89796	0.593082	(0,1)	2	0	1	2	0	0	1	0	2	1	1	0	0.800522	1.84211	2.29918	0	1	2.64539	0.656865	3.00053	0	3.1501	2.96456	1.64318	3	2	0	0	2.17014
0.584071	extant	Cubus_sp	Ophioniformes	Metopiinae	Cubus	sp.	(0,1)?	0	?	?	1	0	0	0	3.83205	1	1.40032	1.93878	0.975644	0	?	0	1	2	0	1	(1,2)	?	0	1	0	0	0.279886	1.84211	2.15162	0	2	1.4406	0.438334	2.23738	0	1.919	2.33855	1.97377	2	(1,2)	0	0	1.29692
0.840708	extant	Chorinaeus	Ophioniformes	Metopiinae	Chorinaeus	cristator	(0,1)	0	2	0	1	0	0	1	3.4339	1	2.17804	2.04082	0.523602	1	2	0	1	2	1	1	1	1	0	1	(0,1)	0	0.261949	0.789474	2.17603	0	2	1.59312	2.9181	1.34937	0	0.81938	2.98251	3.63897	2	2	2	2	1.78065
0.893805	extant	Hypsicera	Ophioniformes	Metopiinae	Hypsicera	femoralis	2	0	2	0	2	0	2	1	3.29369	1	1.07567	1.73469	0.537875	1	2	1	1	2	0	1	1	0	1	1	0	0	0.681273	1.57895	1.45244	0	2	1.76226	1.34123	2.19433	0	1.50026	4.285	3.85764	2	2	1	0	0.788387
0.809735	extant	Acerataspis_cf_formosana	Ophioniformes	Metopiinae	Acerataspis	formosana cf.	1	1	2?	0	1	0	0	0	3.48319	1	3.05084	4.4898	0.45052	(0,1)?	2	0	1	2	2	1	(0,1)	?	2	1	1	0	1.43178	0.789474	1.42041	0	(1,2)	2.51567	0.399567	2.47954	0	2.2704	2.72824	2.00297	2	2	(0,1)?	(0,1)?	1.22978
0.827434	extant	Colpotrochia	Ophioniformes	Metopiinae	Colpotrochia	cincta	0	1	1	0	1	0	0	0	4.31937	1	2.02645	4.38776	0.698749	(0,1)	1	1	1	2	0	1	2	0	1	1	(0,1)	0	0.22475	2.36842	2.15207	0	2	1.4699	0.662602	3.20009	0	3.01104	3.20512	1.85366	(2,3)	2	0	0	2.01368
0.871681	extant	Metopius	Ophioniformes	Metopiinae	Metopius (Ceratopius)	cf. fuscipennis	2	0	2	2	1	0	2	0	4.54625	0	3.18866	5	?	1	2	0	1	2	0	1	2	?	?	1	0?	0	0.206972	0.263158	?	0	2	1.78235	0.723061	2.97914	0	3.17834	3.01787	1.65915	2	1	0	0	5
0.738938	extant	Stethoncus_sulcator_cf	Ophioniformes	Metopiinae	Stethoncus	sulcator cf.	0	0	(1,2)?	0	3	0	0	0	2.39555	1	0	1.32653	0	1	2	0	1	2	1?	1	0	?	1	1	0	0	0.56343	1.31579	1.29	0	2	1.36128	4.38265	0.72541	0	1.05307	3.08404	3.41252	2	2	1	2	1.61742
0.809735	extant	Seticornuta	Ophioniformes	Metopiinae	Seticornuta	terminalis	0	0	2	0	1	0	2	0	3.92805	1	0.721542	1.53061	0.667385	1	2	0	1	2	0	1	1	0?	2	(0,1)	0	0	0.420479	0.263158	1.65016	0	2	1.44447	2.23626	2.14972	0	2.07884	3.19141	2.45845	2	2	1	2	1.07143
0.765487	extant	Trieces	Ophioniformes	Metopiinae	Trieces	rufimitranae	0	0	2	0	1	0	0	0	2.28333	1	0.523215	0.918367	0.366097	1	2	0	1	2	2	1	1	?	0	1	0	0	0.282718	0.263158	1.92569	0	2	1.44492	2.3249	1.19631	(1,2)	1.41443	3.69649	3.48791	2	?	2	2	0.423332
0.761062	extant	Carria	Ophioniformes	Metopiinae	Carria	dreisbachi	0	0	2	0	1	?	0	0	2.89551	(0,1)	1.16874	0.816327	0.515741	0	2?	1	1	2	0	1	1	0?	2	(0,1)	0	0	0.346405	1.84211	1.48085	0	2	1.22835	2.19699	0.834473	0	1.33197	3.44832	3.38155	2	?	1	2	0.828434
0.814159	extant	Lapton	Ophioniformes	Metopiinae	Lapton	femoralis	0	?	?	(0,1)	(0,1)	0	2	0	3.09741	1	3.07265	1.83673	0.98163	0	0?	0	1	2	0	1	2	0?	0	(1,2)	1	0	1.78431	2.36842	1.58846	0	0	2.27059	0.947119	3.848	2	0.624442	1.66193	2.587	3	1	1	1	1.60524
0.827434	extant	Leurus	Ophioniformes	Metopiinae	Leurus	caeruliventris	1?	0	?	?	1	0	0	0	3.67911	1	0.838148	1.83673	0.321204	(0,1)	2	1	1	2	0	1	2	0?	1	1	0?	0	1.00527	1.10526	1.19568	0	2	2.38887	0.851421	2.05839	0	1.3877	2.5077	2.54286	2	2	1	2	0.826624
0.690265	fossil	DO-3441	Ophioniformes	Metopiinae	after scan	after scan	(1,2)	?	?	0	1	0	0	0	4.14485	1	3.2817	1	1.69125	1	(1,2)	1	1	2	0	1	(1,2)	(0,1)	0	(0,1)	0	0	0.772059	1.84211	1.64471	0	2	1.10372	1.26113	1.55236	0	1.03372	2.95329	3.31937	(2,3)	(1,2)	1	1	1.42323
0.566372	fossil	DO-3441	Ophioniformes	Metopiinae	before scan	before scan	(1,2)	?	?	0	(0,1)	0	0	0	(4,5)	1	?	1	2	1	?	(1,2)	1	2	0	1	?	(0,1)	0	(0,1)	0	0	?	1.84211	?	0	2	1	(1,2)	(1,2)	0	1	3	3	(2,3)	(1,2)	1	1	(1,2)
0.853982	extant	Epirhyssa_sp	Pimpliformes	Rhyssinae	Epirhyssa	sp	1	(1,2)	(1,2)	0	1	0	?	0	4.31937	1	2.48216	2.44898	?	1	0	2	2	2	0	1	1	1	(0,1)	2	2	0	2.35294	1.31579	?	0	2	3.16473	1.49309	4.31652	0	2.87647	2.61699	1.57992	2	0	0	0	1.61139
0.858407	extant	Rhyssa_amoena	Pimpliformes	Rhyssinae	Rhyssa	amoena	1?	1	2	0	1	0	0	0	2.83595	(1,2)	2	(2,3)	?	1?	0	2	2?	2	0	1	2	0	?	?	1	0	4.01961	0.789474	?	1	2	2.9445	2.29035	4.75786	0	2.58898	2.00697	1.35268	2	0	0	0	2.28723
0.915929	extant	Rhyssa_persuasoria	Pimpliformes	Rhyssinae	Rhyssa	persuasoria	1	1	2	0	1	0	0	1	2.80686	1?	2.55973	(1,2)	1.96679	(0,1)	0	2	1?	2	0	1	(1,2)	0	(0,1)	2	1	0	5	0.789474	3.39534	2	2	2.88844	1.62633	3.99555	0	2.51244	2.20286	1.51569	2	0	0	0	2.5266
0.911504	extant	Rhyssella	Pimpliformes	Rhyssinae	Rhyssella	furanna	1	(1,2)	(0,1)	0	1	0	0	0	3.18499	1	2.07004	2.55102	?	1	0	2	1	2	0	1	0	0	1	2	1	0	4.01961	0.526316	?	2	(1,2)	2.63618	1.57006	2.97914	0	3.61802	2.41901	1.14483	2	0	0	0	1.97368
0.836283	extant	Triancyra	Pimpliformes	Rhyssinae	Triancyra	galloisi	(1,2)	?	?	0	1	0	1?	0	2.42874	1	2.38592	1.32653	?	1	0	2	1	2	0	(0,1)	1	1	1	2	2	?	2.05882	0.789474	?	1	0	1.59558	1.60997	3.70514	0	3.40085	3.6887	1.91492	1	0	0	0	1.58418
0.716814	fossil	NHMB_2811	Pimpliformes	Rhyssinae	after scan	after scan	0	1	(1,2)	0	0	0	0	(0,1)	3.87912	1	2.88337	2.14286	1.64142	1	0	2	1	2	0	1	(0,1)	0	1	2	(1,2)	0	2.19457	0.789474	3.18823	(0,1)	2	3.01705	1.88227	3.02996	0	2.54482	2.01532	1.37996	2	0	0	0	1.49167
0.588496	fossil	NHMB_2811	Pimpliformes	Rhyssinae	before scan	before scan	0	(1,2)	(1,2)	0	0	0	?	?	?	1	?	2.14286	?	1	0	2	1	2	0	1	(0,1)	0	1	(1,2)	(1,2)	0	?	?	3	(0,1)	?	(2,3)	2.19276	2.67883	0	3	2	1	2	0	0	0	(1,2)
0.933628	extant	Apechthis	Pimpliformes	Pimplinae	Apechthis	compunctor	1	0	2	0	1	0	0	0	4.43281	1	2.38095	1.53061	?	0	0	1	1	2	0	(0,1)	0	0	?	1	1	?	1.40523	2.36842	?	0	2	1.7112	1.2827	3.12434	0	3.23798	3.08176	1.66531	2	(0,1)	0	0	2.77356
0.853982	extant	Augerella_achterbergi	Pimpliformes	Pimplinae	Augerella	achterbergi	(1,2)	1	1	0	0	0	0	(1,2)	4.65969	(1,2)	2.45544	2.34694	?	0	0	(0,1)	1	2	0	1	2	0	?	1	1	?	0.248869	0.789474	?	0	(1,2)	1.99581	1.73584	2.25313	0	1.85782	1.61427	1.48732	2	1	0	0	1.55034
0.672566	extant	Echthromorpha_agrestoria	Pimpliformes	Pimplinae	Echthromorpha	agrestoria	1	0	2	1	2?	0	?	?	?	?	?	?	?	0	0	?	?	?	?	?	2	0	1	1	?	0	?	?	(2,3)	?	?	?	?	?	?	?	?	?	?	0?	?	?	?
0.938053	extant	Itoplectis	Pimpliformes	Pimplinae	Itoplectis	maculator	1	0	1	0	1	0	0	0	3.86562	1	1.99335	1.12245	?	0	0	1	1	2	0	1	0	0	1	1	1	0	0.823529	2.10526	?	0	1	1.10072	1.35784	1.69689	1	2.87647	3.02226	1.82017	2	0	0	0	2.01368
0.646018	extant	Parema	Pimpliformes	Pimplinae	Parema	nigrobalteata	(0,1)	1	1	0	1	0	?	?	?	?	?	?	?	0	0	?	?	2	?	?	2	0	?	1	?	?	?	?	?	?	?	?	?	?	?	?	?	?	?	0	?	?	?
0.924779	extant	Pimpla_rufipes	Pimpliformes	Pimplinae	Pimpla	rufipes	1	0	1	0	1	0	0	0	3.5091	1	2.50872	2.2449	3.56031	0	0	0	(1,2)	?	0	1	2	0	?	1	1	?	1.47059	2.10526	?	0	(1,2)	1.7112	1.36933	2.77585	0	3.29798	2.38144	1.25128	2	0	0	0	3.28014
0.672566	extant	Strongylopsis	Pimpliformes	Pimplinae	Strongylopsis	anomala	1	0	1	0	2?	0	?	?	?	?	?	?	0.289343	0	0	?	?	2	?	?	2	0	(0,1)	0	?	0	?	?	2	?	?	?	?	?	?	?	?	?	?	(1,2,3)	?	?	?
0.911504	extant	Theronia_clathrata	Pimpliformes	Pimplinae	Theronia	clathrata	(1,2)	1	2	0	1	0	?	(1,2)	4.43281	1	2.73354	2.85714	?	0	0	2	1	2	0	1	2	0	1	1	1	0	0.187166	0.789474	?	0	1	1.59558	1.45596	1.96272	0	1.74703	1.82862	1.7177	2	0	0	0	2.39362
0.659292	extant	Theronia_hilaris	Pimpliformes	Pimplinae	Theronia	hilaris	(0,1)	1	1	0	1	0	?	?	?	?	?	?	?	0	0	?	?	2	?	?	2	0	1	1	?	0	?	?	?	?	?	?	?	?	?	?	?	?	?	0	?	?	?
0.902655	extant	Lissopimpla	Pimpliformes	Pimplinae	Lissopimpla	cf. albopicta	2	0	2	1	(1,2)	0	2	1?	2.73124	1	3.9502	(3,4)	?	0	0	2	1	2	0	1	2	0	?	1	1	?	0.847751	0.789474	?	(0,1)	0	1.78828	0.68734	2.97914	0	4.10448	2.92614	1.21978	2	0	0	0	1.8617
0.827434	extant	Xanthopimpla_varimaculata	Pimpliformes	Pimplinae	Xanthopimpla	varimaculata	2	?	?	2	1	0	?	0	5	1	3.14633	2.95918	1.72337	0	0	2	1	2	0	1	2	0	?	0?	0	?	0	0.263158	?	0	1	1.7112	0	3.44114	0	3.10271	2.41901	1.35665	2	0	0	0	1.8617
0.946903	extant	Xanthopimpla_rhopalocera	Pimpliformes	Pimplinae	Xanthopimpla	rhopalocera	1	1	2	2	1	0	1	1	4.00561	1	3	2.55102	?	0	0	2	1	2	0	1	2	0	?	0	0	?	0.187166	0.263158	?	0	1	0.928532	0.704126	1.6116	2	2.60457	4.27185	2.75966	2	1	1	2	0.876675
0.561947	fossil	NHMD_876111	?	unknown	after scan	after scan	(1,2)	?	?	?	1	(0,1)	(0,1)	(0,1)	4.03251	1?	3.62628	2.2449	0.984781	0	?	2	(1,2)	2	2	1	?	(0,1)	1	1	0	0	0.162749	?	1.63487	?	1	1.61384	1.01043	1.60919	(0,1)	3.1848	?	?	(1,2)	1	(0,1)	(0,1)	1.70705
0.389381	fossil	NHMD_876111	?	unknown	before scan	before scan	(1,2)	?	?	?	1	(0,1)	(0,1)	(0,1)	3.8635	?	?	(1,2,3,4,5)	1	(0,1)?	?	2	(1,2)	2	?	1	?	?	?	1	0	?	?	?	?	?	(0,1)	?	?	?	(0,1)	?	?	?	(1,2)	(0,1)	(0,1)	(0,1)	2
0.823009	extant	Stilpnus	Ichneumoniformes	Phygadeuontinae	Stilpnus	gagates	0	1	1	0	2	0	0	(0,1)	1.81075	1	0.903433	0.306122	0.952532	1	?	1	1	2	(1,2)	(0,1)?	0	0	1	1	(1,2)	0	1.7437	1.84211	1.95101	(0,1)	(1,2)	0.941052	2.86159	0.414176	2	1.12736	3.42523	3.61905	(1,2)	2	1	2	0.963664
0.814159	extant	Endasys	Ichneumoniformes	Phygadeuontinae	Endasys	sp	?	(0,1)	?	?	3	0	0	0	2.47065	(1,2)?	1.73848	0.918367	0.313579	1	0	1	1	2	2	(0,1)?	0	0	1	1	1	0	1.33987	1.31579	1.82847	0	2	1.52243	1.91516	1.40688	2	1.57132	2.54485	2.40425	(2,3)	2	1	(1,2)	1.91788
0.858407	extant	Eudelus	Ichneumoniformes	Phygadeuontinae	Eudelus	scabriculus	1	0	1	0	(1,2)	0	0	0	2.71377	1	3.5078	1.22449	1.70986	1	0	1	1	2	2	1	0	0	1	1	1	0	1.40669	1	2.74615	0	(1,2)	1.48334	2.70681	0.841683	(1,2)	1.69323	2.43633	2.21755	2	(1,2)	1	2	1.12923
0.862832	extant	Mastrus	Ichneumoniformes	Phygadeuontinae	Mastrus	sp	0	1	1	0	1	0	0	(0,1)	3.31463	1	2.0956	0.816327	2.09626	1	0	1	1	2	2	1	0	0	1	1	1	0	1.57563	1.31579	2.67974	0	2	1.04976	1.91913	0.9566	0	1.11073	4.00509	4.15481	2	2	0	0	0.836635
0.862832	extant	Gelis	Ichneumoniformes	Phygadeuontinae	Gelis	areator	0	1	1	0	1	0	0	0	2.05061	1	2.55973	0.816327	2.28548	1	0	0	1	2	1	1	0	?	?	1	1	?	1.63399	1.84211	?	0	1	1.26974	4.91542	0.298352	1	1.18574	4.73222	4.67669	2	3	1	3	0.645897
0.535398	extant	Phygadeuon	Ichneumoniformes	Phygadeuontinae	Phygadeuon	dumetorum	0?	0	2	0	1	0	?	?	?	?	?	?	?	1	?	?	?	2	?	?	0	0	?	1	?	?	?	?	?	?	?	?	?	?	?	?	?	?	?	(1,2,3)	?	?	?
0.544248	extant	Hemigaster	Ichneumoniformes	Phygadeuontinae	Hemigaster	fasciata	0	?	?	?	2	(0,1)	0	(0,1)	3.4519	0	?	1.83673	2.30539	0	0?	1	0	2	2	0	2	?	0	1	2	0	2.27941	2.36842	1.21528	1	(1,2)	2.02503	1.24569	3.08533	0	2.02954	1.65598	1.41616	(1,2)	(1,2)	0	0	0.830685
0.809735	extant	Hemiteles	Ichneumoniformes	Phygadeuontinae	Hemiteles	bipunctator	0	0	1	0	1	0	0	(0,1)	2.89584	1	2.89021	(1,2)	1.64916	1	0?	1	1	2	2	0	0	0	1?	1	2	0	2.16562	1.84211	1.60396	1	2	1.45683	4.47113	0.507421	0	1.27209	4.71347	2.726	2	(2,3)	1	(1,2)	0.681482
0.619469	extant	Chirotica	Ichneumoniformes	Phygadeuontinae	Chirotica	thyridopteryx	0	1	1	?	2?	0	0	(0,1)	3.17923	1	?	1.63265	3.12287	1	0	(1,2)	1	2	(0,1)	(0,1)?	0	?	1	1	1	0	2.56303	1.31579	2.52599	0	(0,1)	1.60978	1.29107	1.40114	0	1.12113	2.47549	2.78857	2	2	0	0	0.94303
0.70354	extant	Echthrus	Ichneumoniformes	Cryptinae	Echthrus	reluctator	0	1	1	0	(2,3)	0	0	?	1.42517	1	1.77028	0.918367	3.38272	1	0	2	1	2	0	1	0	0	?	1	1	?	1.55477	0.789474	?	2	0	1.80636	2.03234	3.4428	(1,2)	1.35439	2.26585	2.37449	(1,2)	1	(1,2)	(1,2)	2.76187
0.862832	extant	Buathra	Ichneumoniformes	Cryptinae	Buathra	laborator	0	(0,1)	1	0	2	0	1	0	2.50436	1	3.27203	(3,4)	3.21987	1	0	2	1	0?	0	1	1	0	?	1	(1,2)	?	1.79144	0.789474	?	2	(0,1)	2.9445	1.21867	3.99555	0	1.74703	1.88627	1.76104	2	3	0	0	1.61139
0.862832	extant	Picardiella	Ichneumoniformes	Cryptinae	Picardiella	melanoleuca	(1,2)	0	2	0	1	?	1	0	4.18478	1	3.45542	1.63265	3.00332	(0,1)	(0,1)	2	1	(0,1)	0	1	1	0	0	2	2	0	1.83396	1.31579	2.09935	0	0	2.74315	0.414787	4.60115	0	1.03416	1.45251	1.96043	1	2	0	0	1.77934
0.862832	extant	Gambrus	Ichneumoniformes	Cryptinae	Gambrus	tricolor	0	1	1	0	2	0	1	0	2.9856	1	2.04778	1.02041	2.60662	1	0	(1,2)	1	2	0	1	0	0	1	1	(1,2)	0	1.79763	2.36842	1.61322	0	0	1.77972	1.73985	2.09715	1	1.30525	2.67316	2.7625	2	2	0	0	1.56028
0.840708	extant	Mesostenus	Ichneumoniformes	Cryptinae	Mesostenus	albinotatus	0	1	1	0	(1,2)	0	(1,2)	0	3.17812	1	3.00965	1.93878	1.77444	0	0	2	1	0	2	1	(1,2)	0	1	1	1	0	1.20625	2.36842	1.67129	0	0	2.08885	1.04742	2.58014	(0,1)	1.44462	1.78563	1.90427	2	2	0	0	1.50055
0.699115	fossil	NHMD_876130	?	unknown	after scan	after scan	(1,2)	1	1	(0,1)	1	0	0	(0,1)	3.13916	?	2.77304	(0,1)	?	(0,1)	?	2	1	2	2	1	0	0	1	2	2	0	(1,2)	0.789474	3.6305	0	1	?	?	0.504566	0	?	?	?	2	?	(0,1)	3	0.662403
0.544248	fossil	NHMD_876130	?	unknown	before scan	before scan	(1,2)	1	1	(0,1)	1	(0,1)	?	(0,1)	(3,4)	?	?	(0,1)	?	(0,1)	?	2	1	2	2	1	0	?	(0,1)	(1,2)	2	0	?	0.526316	4	0	1	?	?	1	0	?	?	?	2	?	?	3	?
[truncated: 183 more columns]
