# Supplementary material for: Impact of increasing morphological information by micro-CT scanning on the phylogenetic placement of Darwin wasps (Hymenoptera, Ichneumonidae) in amber
Source: Swiss J Palaeontol. 2023 Nov 3;142(1):30. doi: 10.1186/s13358-023-00294-2 (PMC10624732; doi:10.1186/s13358-023-00294-2)
Supplement: Supplementary file 8 — Additional file 8. Data matrix used for the combined evidence analysis after the scan, with maximum morphological coding. [file 13358_2023_294_MOESM8_ESM.nex]

#NEXUS
begin data;
	dimensions ntax=199 nchar=6506;
	format datatype=MIXED(DNA:1-6280,STANDARD:6281-6506) missing=? gap=- interleave=yes;
	matrix
	[28S nchar=1249]
	Acaenitus					-------------------------------------------------------------------------------------------------------TCAAGAGTACGTGAAACCGTTCAGGGGTAAACCTGAGAAACCCAAAAGATCGAATGGGGAGATTCATCGTCAGCGGT-G-C-T-GG-CACGC-GGGCGGC-TCGCGATGCA--G-CG-----C--G------A--C-C--------TCGC-----GG-TC----GCG---CGG-GCACGCGGTCGTCCGTCGATTC----G-C--A-TT-G-CC-CGG--CACCGTCGGCGTGCACTTCTCCCCTAGTAGGACGTCGCGACCCGTTGGGTGTCGGTCCACGGCCCGGGTGGG-A-GCCTGTCTCGTGTG---CGCCT------C----G-------C--GGCGT-T--TCC-A-GCG-GTTCAGACCCCCG-G--TC----GC-CCGAC-CGGCTGCCCGGCGGTACT-CGCACGGTATATGGCCGCAA-T--CGAGTCTTTAGAGAA-C---------------------GAT-----------GCGTCCGGGC---CCGTCGTCAGC-GTGG--CAAGTGG-T-----T--C-CCGGTGC-G-A-GCGGATC-CG-ATGCCGCCATCGAGCCTGGCCAGCTGTTTGCT-C-GACGGTG---------------------------------------------------CGTTCAACCTAGGACTGGCCAA-T----CGAAAGACATT-GA-ATAA------------------CGT-T-TACCGGTCGGCGACGCTACTGCTTTGGGTACTTTCAGGACCCGTCTTGAAACACGGACCAAGGAGTCTAACATGCGCGCGAGTCATTGGGAA-T-G--A-CTC--AAGCCCAAAGGCGCAATGA-AAGTGAAGGTC-G--G-CCCCGCGCCGACCGA-G-GGAGGATGGGCC-GCGT------------------------TCTCG-----------TGA--CGC-GGTCCCGCACTCCCGGGGCGTCTCGTTCTCATCG--CGAGGAGAGGCGCACCCAGAGCGCGCACGTTGGGACCCGA--------------------------------------------------------------------------------------------------------------------------
	Acerataspis_cf_formosana	-----------------------------------------------------------------------------------------------------------------------------------------------------AGATCGAATGGGGAGATTCATCGTCAGCGAG-C-A-T-GG-CACGT-GTGCGGT-TCGTGATGCA--C-GG-----GG-A------C--C-C--------TCG-------G-TC----TCT---T-G-GCACACGTCCGTATGG----TT----T-T----TT-G-CC-TCG--TTCCGTCGGCGTGCACTTCTCCCCTAGTAGGACGTCGCGACCCGTTGGGTGTCGGTCTACGGCCCGGGCGGG-T-GACTGTCATGTGTT--AAGCTT------A----A-------C--GGCGC-C--A------TG-TGGCAGACCCCCG-G--TT----GT-CTGAC-CAGCTGCTCGGCGGTACT-CGCACGGTATCGAGTCGCAA-A--T-ATT------C--G-A---------------------ACT-----------GCGTCCG-GC---CCGCCGCAAGC-GGG---CCAGTGT-T-----T--C-CCGG-AT-G-T-ACGGACC-CA-GAGCCGTCACCGGGCCTGGTCGGCTGTTGG-C-C-GGCGGTG---------------------------------------------------T------CCTTGGACTGGCTCT-T-----------------T-TATT------------------ATG-A-TACCGGTCGGCGACGCTACTGCTTTGGGTACTTTCAGGACCCGTCTTGAAACACGGACCAAGGAGTCTAACATGTGCGCGAGTCATTGGGAA-C-T--C-T-T--AAGCCTAAAGGCGCAATGA-AAGTGAAGGTC-G--G-CCTTGCGCCGACCGA-G-GGAGGATGGGCC-GCGT---------------------------CA-----------CGA--TGC-GGTCCCGCACTCCCGGGGCGTCTCGTTCTCATTG--CRAGAAGAGGCGCACCCAGARCGTACACGTTGGGACCCGAAAGAT---------------------------------------------------------------------------------------------------------------------
	Acrodactyla					-------------------------------------------------------------------------------------------------------------------------------------------------------------------GATTCATCGTCAGCGGT-A-C-T-GG-TACGT-GTGCGGT-TCGCGATGTG--C--G-----A--G------A--C-T--------TCG-------G-TC----TCG---C-G-GCACGCGTCCGCATGT----TT----T-T--A-TT-G-CC-TGG--TATCGTCGGCGTGCACTTCTCCCCTTGTAGGACGTCGCGACCCGTTGGGTGTCGGTCTACGGCCCGGGTGGG-T-GCCTGTCTCGTGTG---CGCTT------T----A-------T--CGCGT-C--A-C-T-GCG-GGGCAGACCCCCG-G--TT----GC-CTGGC-CGGCTGCTCGGCGGTACT-CGCAAGGTATCTAGCCGCAA-A--A-ATT------T--G-A---------------------ACT-----------GCGTCCG-GC---CCGTCGCAAGC-GAGG--CGAGTGT-------T--C-CCGA-AT-G-T-ACGGATT-TA-ATGCCGTCATCGGGCCTAGCCAGCTGTTGG-T-T-GACGGTG---------------------------------------------------T------CCTAGGACTGGCTAT-A----A------------C-AATT------------------ATG-A-TACCGGTCAGCGACGCTACTGCTTTGGGTACTTTCAGGACCCGTCTTGAAACACGGACCAAGGAGTCTAACATGTGCGCGAGTCATTGGGAA-C-T--A-T-T--AAGCCTAAAGGCGAAATGA-AAGTGAAGGTC-G--G-CC----------------------------------------------------------------------------------------------------------------------------------------------------------------------------------------------------------------------------------------------------------------------------------------
	Acropimpla_pictipes			-------------------------------------------------------------------------------------------------------------------------------------------------------------------GATTCATCGTCAGCGGT-A-C-T-GG-TACGT-GTGCGGT-TCGCGATGTC--C--G-----A--G------A--C-T--------TCG-------G-TC----TCG---C-G-GCACGCGTCCGCATGT----TT----T-T--A-TT-G-CC-TGG--TATCGTCGGCGTGCACTTCTCCCCTAGTAGGACGTCGCGACCCGTTGGGTGTCGGTCTACGGCCCGGGTGGG-T-GCCTGTCTCGTGTG---CGCTT------T----A-------T--CGCGT-C--A-C-T-GCG-GGGCAGACCCCCG-G--TT----GC-CTGAC-CGGCTGCTCGGCGGTACT-CGCAAGGTATCTGGCCGCAA-A--T-ATT------C--G-A---------------------ACT-----------GCGTCCG-GC---CCGTCGCAAGC-GAGG--CGAGTGT-------T--C-CCGA-AT-G-T-ACGGATC-TA-ATGCCGTCATCGGGCCTAGCCAGCTGTTGG-T-T-GACGGTG---------------------------------------------------T------CCTAGGACTGGCTAT-A----A------------C-AATT------------------ATG-A-TACCGGTCAGCGACGCTACTGCTTTGGGTACTTTCAGGACCCGTCTTGAAACACGGACCAAGGAGTCTAACATGTGCGCGAGTCATTGGGAA-C-T--A-T-T--AAGCCTAAAGGCGCAATGA-AAGTGAAGGTC-G--G-CCTTGCGCCGACCGA-G-GGAGGATGGGCC-GCGT---------------------------CA-----------CGA--TGC-GGTCCCGCACTCCCGGGGCGTCTCGTTCTCATTG--CGAGAAGAGGCGCACCCAGAGCGTACACGTTGGGAC------------------------------------------------------------------------------------------------------------------------------
	Alexeter					--------------------------------------------------------------------------------------------------------------------------------------CCTGAGAAACCCAAAAGATCGAATGGGGAGATTCATCGTCAGCGAT-C-C-A-GG-CACGT-GTGCGGT-TCGTGATGCC--G--G-----G--G------A--C-T--------TCG-------G-TC----TCA---T-G-GCACGCGTCCGTATGG----TT----T------TT-G-CC-CGG--TGTCGTCGGCGTGCACTTCTCCCCTAGTAGGACGTCGCGACCCGTTGGGTGTCGGTCTACGGCCCGGGTGGG-C-GCCTGTCATGTGTT--ACGCTT------T----A-------C--GGCGT-C--A------TG-TGGCAGACCCCCG-G--TT----GT-CTGAC-CAGCTGCTCGGCGGTACT-CGCACGGTATCGAGTCGCAA-A--T-ATT------C--G-A---------------------ACT-----------GCGTCCG-GC---CCGCCGCAAGC-GAGG--CCAGTGT-T-----T--C-CCGG-AT-G-T-ACGGACC-TA-GCGCCGTCACCGGGCCTGGCCAGCTGTTGG-T-T-GGTGGTG---------------------------------------------------T------CCTGGGACTGGCTCT-A-------------------AATT------------------ATG-A-TACCGGTCGGCGACGCTACTGCTTTGGGTACTTTCAGGACCCGTCTTGAAACACGGACCAAGGAGTCTAACATGTGCGCGAGTCATTGGGAG-C-T--A-A-T--AAGCCTAAAGGCGCAATGA-AAGTGAAGGTC-G--G-CCTTGCGCCAACCGA-G-GGAGGATGGGCC-GCGT---------------------------CA-----------CGA--TGC-GGTCCCGCACTCCCGGGGCGTCTCGTTCTCATTG--CGAGAAGAGGCGCACCCAGAGCGTACACG-------------------------------------------------------------------------------------------------------------------------------------
	Allomacrus					-------------------------------------------------------------------------------------------------------------------------------------------------------------------GATTCATCGTCAGCGAT-G-C-T-GG-TACGT-GTGCGGT-TCGCGATGCC--G--G-----A--G------A--C-T--------TCG-------G-TC----TCG---C-G-GCACGCGTCCGCATGT----TTT---T-T--A-TT-G-CC-TGG--CATCGTCGGCGTGCACTTCTCCCCTAGTAGGACGTCGCGACCCGTTGGGTGTCGGTCTACGGCCCGGGTGGG-C-GCCTGTCTCGTGTG---CGCCT------C----A-------C--GGCGT-T--A-C-T-GCG-GGACAGACCCCCG-G--CT----GC-CCGAC-CGGCTGCCCGGCGGTACT-CGCAAGGTATCTGGCCGCAA-A--T-ATT------C--G-A---------------------ACT-----------GCGTCCG-GC---CCGTCGCAAGC-GAGG--CAAGTGT-T-----T--C-CCGA-AT-G-T-ACGGATC-TG-ATGCCGTCATCGGGCCTGGCCAGCTGTTGG-T-T-GACGGTG---------------------------------------------------T------CCTGGGACTGGCTAT-A----A------------C-AATT------------------ATG-A-TACCGGTCAGCGACGCTACTGCTTTGGGTACTTTCAGGACCCGTCTTGAAACACGGACCAAGGAGTCTAACATGTGCGCGAGTCATTGGGAA-C-T--A-T-T--AAGCCTAAAGGCGTAATGA-AAGTGAAGGTC-G--G-CCTTGCGCCAACCGA-G-GGAGGATGGGCC-GCGT---------------------------CA-----------CGA--TGC-GGTCCCGCACTCCCGGGGCGTCTCGTTCTCATTG--CGAGAAGAGGCGCACCCAGAGCGTACACGTT-----------------------------------------------------------------------------------------------------------------------------------
	Alomya						--------------------------------------------------------------------------------------------------------------------------------------CCTGAGAAACCCAAAAGATCGAATGGGGAGATTCATCGTCAGCGAT-T-C-T-GG-TACGT-GTGCGGT-TCGCGATGCC--G--G-----A--G------A--C-T--------TCG-------G-TC----TCA---T-T-GCACGCGTCCGCATGT----TT----T-T--T-AT-T-GC-CGG--GATCGTCGGCGTGCACTTCTCCCCTAGTAGGACGTCGCGACCCGTTGGGTGTCGGTCTACGGCCCGGGTGGT-A-GCCTGTCACGTGTG---CGCTT------C----A-------C--GGTGT-T--A-C---GCG-GGGCAGACCCCCG-G--TT----GC-CTGAC-CGGCTGCCCGGCGGTACT-CGCACGGTATCTGGCCGCAA-A--T-ATT------C--G-A---------------------ACT-----------GCGTCCG-GC---CCGTCGCAAGC-GAGG--CAAGTGT-T-----T--C-CCGG-CT-G-T-ACGGATC-TA-ATGCCGTCACCGGGCCTTGCCAGCTGTTGG-T-T-GACGGTG---------------------------------------------------T------CCTAGGACTGGCTAA-T----A------------A-AATT------------------ATG-A-TACCGGTCGGCGACGCTACTGCTTTGGGTACTTTCAGGACCCGTCTTGAAACACGGACCAAGGAGTCTAACATGTGCGCGAGTCATTGGGAA-C-T--A-T-T--AAGCCTAAAGGCGCAATGA-AAGTGAAGGTC-A--G-CCTTGCGCCGACCGA-G-GGAGGATGGGCC-GCGT---------------------------CA-----------CGA--TGC-GGTCCCGCACTCCCGGGGCGTCTCGTTCTCATTA--CGAGAAGAGGCGCACCCAGAGCGTACAC--------------------------------------------------------------------------------------------------------------------------------------
	Apechoneura					-----------------------------------------------------------------------------------------------------------------------------------------------------------------GAGATTCATCGTCAGCGAT-C-G-C-GG-TGCTC-GTACGGT-TCGCGATGCC--CGCG-----G--G------A--C-C--------TCG-------G-TC----TCG---C-G-GCACACGTCCGTACGT----GT----T-G--AATC-GACC-GCG--CGTCGTCGGCGTGCACTTCTCCCCTAGTAGGACGTCGCGACCCGTTGGGTGTCGGTCTACGGCCCGGGTGGG-C-GCCTGTTCGGCGTG---CGCTT------C----G-------C--GGCGT-T--T-C---GCT-GTTCAGACCCCCG-G--TGTTCCTC-CCGAC-CGGCTGCCCGGCGGTACA-CGCACGGTATCGAGTCGCAA-A--C-GT------------------------------------T-----------GCGTCCG-GC---CCGACGCARGC-GTCG--ACCATTG-C-----C--C-TCGG-AT-G-T-ACGGATC-CA-ATGCCGTCGCCGTGGGCGGTCCGCTGTTGG-C-T-G-CGGTG---------------------------------------------------C------CCTGGGACAGGCTCA-A----A------------C-TTTG------------------ATG-A-TACCGGTCAGCGACGCTACTGCTTTGGGTACTCTCAGGACCCGTCTTGAAACACGGACCAAGGAGTCTAACATGTGCGCGAGTCATTGGGAA-G-T--G-A-T--AAACCTAAAGGCGAAATGA-AAGTGAAGGTC-G--G-CCTCGCGCCGACCGA-G-GGAGGATGGGCC-GCGT---------------------------CA-----------CGA--TGC-GGCCCCGCACTCCCGGGGCGTCTCGCTCTCATTG--CGAGATGAGGCGCACCCAGAGCGTACACGT------------------------------------------------------------------------------------------------------------------------------------
	Apechthis					---------------------------------------------------------------------------------------------------------------------AACCGTTCAGGGGTAAACCTGAGAAACCCAAAAGATCGAATGGGGAGATTCATCGTCAGCGGT-G-C-T-GG-TACGC-GCGCGGT-TCGCGATGCC--G--G-----A--G------A--C-C--------TCG-------G-TC----TCT---C-G-GCACGCGTCCGCGTGT----TT----C-T--A-TT-G-CC-TGG--CATCGTCGGCGTGCACTTCTCCCCTAGTAGGACGTCGCGACCCGTTGGGTGTCGGTCTACGGCCCGGGTGGT-A-GCCTGTCTCGTGTG---CGCCT------C----A-------C--GGTGT-C--A-C-T-GCG-AGGCAGACCCCCG-G--CT----GC-CCGAC-CGGCTGCCCGGCGGTACT-CGCAAGGTATCCGGCCGCAA-A--T-ATT------C--G-A---------------------ACT-----------GCGTCCG-GC---CCGTCGCAAGC-GAGG--CAAGGGT-T-----T--C-CCGA-AT-G-T-ACGGATC-TG-ATGCCGTCATCGGGCCTAGCCAGCTGTTGG-C-C-GACGGTG---------------------------------------------------T------CCTAGGACTGGCTGT-A----A------------C-AATT------------------ATG-A-TACCGGTCAGCGACGCTACTGCTTTGGGTACTTTCAGGACCCGTCTTGAAACACGGACCAAGGAGTCTAACATGTGCGCGAGTCATTGGGAA-C-T--A-T-T--AAGCCTAAAGGCGCAATGA-AAGTGAAGGTC-G--G-CCTTGCGCCGACCGA-G-GGAGGATGGGCC-GCGT---------------------------CA-----------CGA--TGC-GGTCCCGCACTCCCGGGGCGTCTCGTTCTCATTG--CGAGAAGAGGCGCACCC-------------------------------------------------------------------------------------------------------------------------------------------------
	Aperileptus					----------------------------------------------------------------------------------------------------------------------------------------------------------------GGAGATTCATCGTCAGCGAT-G-C-T-GG-TACGT-GTGCGGT-TCGCGATGCC--G--G-----A--G------A--C-C--------TCG-------G-TC----TCG---T-G-GCACGCGTCCGCATGT----TT----T-T--A-TT-G-CC-TGG--TATCGTCGGCGTGCACTTCTCCCCTAGTAGGACGTCGCGACCCGTTGGGTGTMGGTCWACGGCCCGGGTGGG-T-GCCTGTCTCGTGTG---CGCTT------C----G-------C--GGMGT-C--A-C-T-GCG-TGACAGACCCCCG-G--MT----GC-CCGAC-CGGCTGCCCGGCGGTACT-CGCAAGGTATCTGGCCGCAA-A--T-ATT------C--G-A---------------------ACT-----------GCGTCCG-GC---CCGTCGCAAGC-GAGG--CGAGTGT-C-----T--C-CCGA-AT-G-T-ACGGATC-CA-ATGCCGTCATCGGGCCTCGCCAGCTGTTGG-T-T-GACGGTG---------------------------------------------------T------CCTAGGACTGGCTAT-A----A------------C-AATT------------------ATG-A-TACCGGTCAGCGACGCTACTGCTTTGGGTACTTTCAGGACCCGTCTTGAAACACGGACCAAGGAGTCTAACATGTGCGCGAGTCATTGGGAA-C-T--A-T-T--AAGCCTAAAGGCGCAATGA-AAGTGAAGGTC-G--G-CCTCGCGCCGACCGA-G-GGAGGATGGGCC-GCGT---------------------------CA-----------CGA--TGC-GGTCCCGCACTCCCGGGGCGTCTCGTTCTCATTG--CGAGAAGAGGCGCACCCAGAGCGTACACGTTG----------------------------------------------------------------------------------------------------------------------------------
	Aplomerus					----------------------------------------------------------------------------------------------------------------------------------------------------------------AGAGATTCATCGTCAGCGAC-C-C-C-GT-CTCCT-GTGCGGC-TCGCGATTTC--G--T-----C--A------C--G-GGGGTAGCTTCGGCGATCCC-GT----GGG---C-G-GAACGCGTCCGCGCG------------------GT-C-TC-GGG--TGTCGTCGGCGTGCACTTCTCGCCTAGTAGGACGTCGCGACCCGTTGGGTGTCGGTCTACGGCCCGGGTGTG-TCGCCTGCACCGT-----------------C----G-------C--TTCGG-C--G-T-C-GCG-GTGCAGACCCCCG-G--TA----GC-CCGAC-CGGCTGCCCGACGGTACT-CGCACGGTATCGAGCCGCAG-C--A-ATT------T--G-A---------------------ACT-----------GCGTCCG-TC---GCGCCGCANGC-CGTA--TCAGTGT-C-----A-AC-CCGGACG-C-C-ACGGACC-TAGAAGCCGTCGCCGGGCCTGATCGGCTGTTGG-T-C-GGCGCTG---------------------------------------------------C------ACTTGGACAGGCTCG-C----AA-------AT-TG-AATT------------------ATG-A-TACCGGTCGGCGACGCTACTGCTTTGGGTACTTTCAGGACCCGTCTTGAAACACGGACCAAGGAGTCTAACATGTGCGCGAGTCATTGGGTA-C-A--T-G-C--AAGCCTAAAGGCGCAATGA-AAGTGAAGGTC-G--G-CCTCGCGCCGACCGA-G-GGAGGATGGACC-GTGT---------------------------CC-----------CGA--TGC-GGTCCCGCACTCCCGGGGCGTCTCGCTCTCATCG--CGAGAAGAGGCGCACCCAGAGCGTACACGTT-----------------------------------------------------------------------------------------------------------------------------------
	Apophua						---------------------------------------------------------------------------------------------------------------------AACCGTTCAGGGGTAAACCTGAGAAACCCAAAAGATCGATCGGGGAGATTCATCGTCAGCGAT-C-C-T-GG-TAAGT-GTGCGGT-TCGCGATGCC--A--C-----GG-G------G--C-T--------TCG-------G--T----TCC---G-G-GCACGCGTCCGCGC-------------------CT-G-CC-AGG--CGTCGTCGGCGTGCACTTCTCCCCTAGTAGGACGTCGCGACCCGTTGGGTGTCGGTCTACGGCACGAGTGGT-A-GCCTGTCGTGTGTC---GGTTT------C----G-------C--GCCGA-C--A------TG-CGGCAGACCCTCG-G--TT----GT-CCGAC-CGGCTGCCCGGCGGTACT-CGCACGGTATCGGGCCGCAA-A--T-ATT------C--G-A---------------------ACT-----------GCGTCCG-GC---CCGCCGCAAGC-GAGG--TCAGTGT-T-----A--C-CCGG-AT-G-T-ACGGACC-TA-GCGCCGTCACCGGGCCTGGCCAGCTGTTGG-T-TCGGCGGTG---------------------------------------------------T------CCTGGGACTGGCTCA-C----A------------A-AATT------------------ATG-A-TACCGGTCGGCGACGCTACTGCTTTGGGTACTTTCAGGACCCGTCTTGAAACACGGACCAAGGAGTCTAACATGTGCGCGAGTCATTGGGAG-C-T--A-T-G--AAACCTAAAGGCGCAATGA-AAGTGAAGGTC-G--G-CCTTGCGCCGACCGA-G-GGAGGATGGGCC-GCGT---------------------------TA-----------CGA--TGC-GGTCCCGCACTCCCGGGGCGTCTCGTTCTCATTG--CGAGAAGAGGCGCACCC-------------------------------------------------------------------------------------------------------------------------------------------------
	Armadilleon_morticina		?????????????????????????????????????????????????????????????????????????????????????????????????????????????????????????????????????????????????????????????????????????????????????????????????????????????????????????????????????????????????????????????????????????????????????????????????????????????????????????????????????????????????????????????????????????????????????????????????????????????????????????????????????????????????????????????????????????????????????????????????????????????????????????????????????????????????????????????????????????????????????????????????????????????????????????????????????????????????????????????????????????????????????????????????????????????????????????????????????????????????????????????????????????????????????????????????????????????????????????????????????????????????????????????????????????????????????????????????????????????????????????????????????????????????????????????????????????????????????????????????????????????????????????????????????????????????????????????????????????????????????????????????????????????????????????????????????????????????????????????????????????????????????????????????????????????????????????????????????????????????????????????????????????????????????????????????
	Armadilleon_petrorum		?????????????????????????????????????????????????????????????????????????????????????????????????????????????????????????????????????????????????????????????????????????????????????????????????????????????????????????????????????????????????????????????????????????????????????????????????????????????????????????????????????????????????????????????????????????????????????????????????????????????????????????????????????????????????????????????????????????????????????????????????????????????????????????????????????????????????????????????????????????????????????????????????????????????????????????????????????????????????????????????????????????????????????????????????????????????????????????????????????????????????????????????????????????????????????????????????????????????????????????????????????????????????????????????????????????????????????????????????????????????????????????????????????????????????????????????????????????????????????????????????????????????????????????????????????????????????????????????????????????????????????????????????????????????????????????????????????????????????????????????????????????????????????????????????????????????????????????????????????????????????????????????????????????????????????????????????
	Astiphromma					-------------------------------------------------------------------------------------------------------------------------------------------------------------------------------------------------------------------------------------------------------------------------------------------------------------------------------GT--CATCGTCGGCGTGCACTTCTCCCCTAGTAGGACGTCGCGACCCGTTGGGTGTCGGTCTACGGCCCGGGTGGT-A-GCCTGTCATGTGTT--ACGTGC------T----T-------G--CGCGT-C--A------TG-TGGCAGACCCCCG-G--TT----GT-CTGAC-CAGCTGCCCGGCGGTACT-CGCACGGTATCGAGCCGCAA-A------T------T--G-A---------------------ACT-----------GCGTCCG-GC---CCGTCGCAAGC-GAGG--TCAGTGT-T-----T-AC-CCGG-AT-G-T-ACGGACC-TA-GCGCCGTCACCGGGCCTGACCAGCTGTTGG-T-T-GATGGTG---------------------------------------------------C------TCTGGGACTGGCTCT-T-----------------------------------------ATGAT-TACCGGTCAGCGACGCTACTGCTTTGGGTACTTTCAGGACCCGTCTTGAAACACGGACCAAGGAGTCTAACAGGTGCGCGAGTCATTGGGAC-GAT--G-T-A--AAGCCTAAAGGCGCAATGA-AAGTGAAGGTC-G--G-CCTTGCGCCGACCGA-G-GGAGGATGGGCC-GCGT---------------------------CA-----------CGA--TGC-GGTCCCGCACTCCCGGGGCGTCTCGTTCTCATTG--CGAGAAGAGGCGCACCCAGAGCGTAC----------------------------------------------------------------------------------------------------------------------------------------
	Augerella_achterberti		------------------------------------------------------------------------------------------------------------------------------------------------------------------------ATCGTCAGCGTT-A-C-T-GG-TACGT-GTGCGGT-TCGCGATGTC--G--T-----A--G------A--C-T--------TCG-------G-TC----TTG---G-G-GCACGCGTCCGCATGT----TT----T-T--A-TT-G-CC-TGG--TATCGTCGGCGTGCACTTCTCCCCTAGTAGGACGTCGCGACCCGTTGGGTGTCGGTTTACGGCCCGGGCGTG-T-GCCTGTCCCGTGTG---CGCTT------T----A-------C--GGCGT-C--A-C-T-GCG-GGGCAGACTCCCG-G--CT----GC-CCGAC-CGGCTGCCCGGCGGTACT-CGCAGGGTATCTGGCCGCAA-A--T-ATT------C--G-A---------------------ACT-----------GCGTCCG-GC---CCGTCGCAAGC-GAGG--CAAGTGT-T-----T--C-CCGA-AT-G-T-ACGGATC-TA-ATGCCGTCATCGGGCCTAGCCAGCTGTTGG-T-T-GACGGTG---------------------------------------------------T------CCTAGGACTGGCTAT-A----A------------C-AATT------------------ATG-A-TACCGGTCAGCGACGCTACTGCTTTGGGTACTTTCAGGACCCGTCTTGAAACACGGACCAAGGAGTCTAACATGTGCGCGAGTCATTGGGAT-C-T--A-T-A--AAGCCTAAAGGCGCAATGA-AAGTGAAGGTC-G--G-CCTTGCGCCGACCGA-G-GGAGGATGGGCC-GCGT---------------------------CA-----------CGA--TGC-GGTCCCGCACTCCCGGGGCGTCTCGTTCTCATTA--CGAGAAGAGGCGCACCCAGAGCGTACACGTT-----------------------------------------------------------------------------------------------------------------------------------
	Banchus						----------------------------------------------------------------------------------------------------------------------------------------------------------------GGAGATTCATCGTCAGCGAT-C-C-T-GG-CACGT-GTGCGGT-TCGCGATGCC--G-TG-----A--G------G--C-CT------CGCG-------G-TC----TCT---C-G-GCACGCGTCCGCATGG----TTC---C-A--A-TT-G-CC-GGG--TGTCGTCGGCGTGCACTTCTCCCCTAGTAGGACGTCGCGACCCGTTGGGTGTCGGTCTACGGCCCGGGTGGG-A-GCCTGTCGTGTGTC--ACGCCT------C----G-------C--GGCGT-C--A------TG-CGGCAGACCCCCG-G--TC----GC-CCGAC-CGGCTGCCCGGCGGTACT-CGCACGGTATCGGGCCGCAA-A--C-ATT------C--G-A---------------------ACT-----------GCGTCCA-GC---CCGCCGCAAGC-GAGG--CCAGTGT-T-----CTCC-CCGG-AT-GCC-ACGGACC-TA-GCGCCGTCGCCGGGCCTGGCCAGCTGTTGG-T-C-GGCGGTG---------------------------------------------------T------CCTCGGACCGGCCCT-G----AA------ATA-TA-AATT------------------ATG-A-TACCGGTCGGCGACGCTACTGCTTTGGGTACTTTCAGGACCCGTCTTGAAACACGGACCAAGGAGTCTAACATGTGCGCGAGTCATTGGGAA-C-T--C-T-T--AAGCCTAAAGGCGCAATGA-AAGTGAAGGTC-G--G-CCTTGCGCCGACCGA-G-GGAGGATGGGCC-GCGT---------------------------CA-----------CGA--TGC-GGTCCCGCACTCCCGGGGCGTCTCGTTCTCATTG--CGAGAAGAGGCGCACCCAGAGCGTACACGTTGGG--------------------------------------------------------------------------------------------------------------------------------
	Biamosa_barachek			?????????????????????????????????????????????????????????????????????????????????????????????????????????????????????????????????????????????????????????????????????????????????????????????????????????????????????????????????????????????????????????????????????????????????????????????????????????????????????????????????????????????????????????????????????????????????????????????????????????????????????????????????????????????????????????????????????????????????????????????????????????????????????????????????????????????????????????????????????????????????????????????????????????????????????????????????????????????????????????????????????????????????????????????????????????????????????????????????????????????????????????????????????????????????????????????????????????????????????????????????????????????????????????????????????????????????????????????????????????????????????????????????????????????????????????????????????????????????????????????????????????????????????????????????????????????????????????????????????????????????????????????????????????????????????????????????????????????????????????????????????????????????????????????????????????????????????????????????????????????????????????????????????????????????????????????????
	Brachycyrtus				-------------------------------------------------------------------------------------------------------------------------------------------------------------TGGGGAGATTCATCGTCAGCGAT-TAG-C-GG-TACGC-GCGCGGT-TCGCGATACC--G--C-----G--G------G--G-C--------TCG-------T-CC----TCG---C-G-GCACGCGTCCATGCGT---ATT----T-T--A-AT-G-CC-GTT--CATTGTCGGCGTGCACTTCTCCCCTAGTAGGACGTCGCGACCCGTTGGGTGTCGGTCTACGGCCCGGGTAGG-C-GCCTGTTCTGTGTC----GCGC------C----T-------C--GGCGT-T--G-A-C-GCG-GTTCAGC-CCCCG-G--TC----GC-CCGAC-CGGCTGCTCGGCGGTAAT-CGCAAGGTATCTGGCCGCAA-T--T-------------G-A---------------------ACT-----------GCGTCCG-GC---CCGTCGCAAGC-GCGG--CAAGT---T--------C-CCGGATG-T-T-ACGGATC-CA-ATGCCGTCGCCGGTGCTTGCCAGCTGTTGG-C-T-GACGGTG---------------------------------------------------T------CCTAGGACAGGCTAA-A------------------------------------------CA-A-TACCAGTCGGCGACGCTACTGCTTTGGGTACTTTCAGGACCCGTCTTGAAACACGGACCAAGGAGTCTAACATGTGCGCGAGTCATTGGGAC---A--T-T-G--AAACCTAAAGGCGCAATGA-AAGTGAAGATC-G--G-CCTCGCGCCGATCGA-G-GGAGGATGGGCC-GTCG------------------------TCTCA-----------CGA--TGC-GGCCCCGCACTCCCGGGGCGTCTCGTTCTCATTG--CGAGAAGAGGCGCACCCAGAGCGTACACGT------------------------------------------------------------------------------------------------------------------------------------
	Bremiella					--------------------------------------------------------------------------------------------------------------------------------------CCTGAGAAACCCAAAAGATCGAATGGGGAGATTCATCGTCAGCGTA-C-C-C-GT-CGAGT-GTGCGGT-TCGCGATGCC--G--G-----G--G------A--C-T--------CCG-------G-TC----TCA---T-G-GCACGCGTCCGTATGT----TT------T--A-TT-G-GC-GGG--TATCGTCGGCGTGCACTTCTCCCCTAGTAGGACGTCGCGACCCGNNNNNNNNNNNNNNNNNNNNNNNNNNNN-N-NNNNNNNNNNNNNN---NNNNN------N----N-------N--NNNNN-N--N-N-N-NNN-NNNCAGACCCTCG-G--TT----GT-CTGAC-CAGCTGCCCGGCGGTACT-CGCACGGTATCGGGCCGCAA-A--T-ATT------C--G-A---------------------ACT-----------GCGTCCG-GC---CCGCCGCAAGC-GCGG--CCAGTGT-T-----T--C-CCGG-AT-G-C-ACGGACC-TA-GCGCCGTCACCGGGCCTGGCCAGCTGTTGG-C-A-GGGGGTG---------------------------------------------------T------CCTGGGACTGGCTCG-T-----------------T-AATT------------------ATG-A-TACCGGTCGGCGACGCTACTGCTTTGGGTACTTTCAGGACCCGTCTTGAAACACGGACCA----------------------------------------------------------------------------------------------------------------------------------------------------------------------------------------------------------------------------------------------------------------------------------------------------------------------------------------------------------------------------
	Buathra						-----------------------------------------------------------------------------------------------------------------------CCGTTCAGGGGTAAACCTGAGAAACCCGAAAGTTCGAATGGGGAGATTCATCGTCAGCGAT-T-C-T-GG-TACGT-GTGCGGT-TCGCGATGCC--G--G-----A--G------A--C-C--------TCG-------G-TC----TCA---C-G-GCACGCGTCCGCATGT----TT----T-T----AT-T-GC-CTG--AATCGTCGGCGTGCACTTCTCCCCTAGTAGGACGTCGCGACCCGTTGGGTGTCGGTCTACGGCCCGGGTGGT-A-GCCTGTCTCGTGTG---CGCTT------C----G-------C--GGCGT-T--A-C---GCG-GGGCAGACCCCTG-C--GT----GT-CTGGC-CGGCTGCCCGGCGGTACT-CGCACGGTATCTGGCCGCAA-A--T-ATT------C--G-A---------------------ACT-----------GCGTCCG-GC---CCGTCGCAAGC-GAGG--CAAGTGT-T-----T--C-CCGG-CT-G-T-ACGGATC-TA-ATGCCGTCACCGGGCCTTGCCAGCTGTTGG-T-T-GACGGTG---------------------------------------------------T------CCTAGGACTGGCCAACA----A------------A-AATT------------------ATG-A-TACCGGTCGGCGACGCTACTGCTTTGGGTACTTTCAGGACCCGTCTTGAAACACGGACCAAGGAGTCTAACATGTGCGCGAGTCATTGGGAA-C-T--A-A-T--AAGCCTAAAGGCGCAATGA-AAGTGAAGGTC-G--G-CCTTGCGCCGACCGA-G-GGAGGATGGGCC-GCGT---------------------------CA-----------CGA--TGC-GGTCCCGCACTCCCGGGGCGTCTCGTTCTCATTG--CGAGAAGAGGCGCACCTAGAGCGTACACGTTGGGACCCGAAAGATGGTGAACTATGCCTGGTCAGGACGAAGTCAGGGGAAACCCTGATGGAGGTCCGTAGCGATTCTGACGTGCAAATCGATCGTCGGAACTGGGTATAGGGGCGAAA-------------
	Calliephialtes				----------------------------------------------------------------------------------------------------------------------------------------------------------------GGAGATTCATCGTCAGCGGT-A-C-T-GG-TACGT-GTGCGGT-TCGCGATGTC--C--G-----A--G------A--C-T--------TCG-------G-TC----TCG---T-G-GCACGCGTCCGCATGT----TTT---T-T--A-TT-G-CC-TGG--TATCGTCGGCGTGCACTTCTCCCCTAGTAGGACGTCGCGACCCGTTGGGTGTCGGTCTACGGCCCGGGTGAA-T-GCCTGTCTCGTGTG---CGCTT------T----A-------T--CGCGT-C--A-C-T-GCG-GGGCAGACCCCCG-G--TT----GC-CTGAC-CGGCTGCCCGGCGGTACT-CGCAAGGTATCTGGCCGCAA-A--T-ATT------C--G-A---------------------ACT-----------GCGTCCG-GC---CCGTCGCAAGC-GAGG--CGAGTGT-------T--C-CCGA-AT-G-T-GCGGATC-TA-ATGCCGTCATCGGGCCTAGCCAGCTGTTGG-T-T-GACGGTG---------------------------------------------------T------CCTAGGACTGGCTAT-A----A------------T-AATT------------------ATG-A-TACCGGTCAGCGACGCTACTGCTTTGGGTACTTTCAGGACCCGTCTTGAAACACGGACCAAGGAGTCTAACATGTGCGCGAGTCATTGGGAA-C-T--A-T-T--AAGCCTAAAGGCGCAATGA-AAGTGAAGGTC-G--G-CCTTGCGCCGACCGA-G-GGAGGATGGGCC-GCGT---------------------------CA-----------CGA--TGC-GGTCCCGCACTCCCGGGGCGTCTCGTTCTCATTG--CGAGAAGAGGCGCACCCAGAGCGTACACGTT-----------------------------------------------------------------------------------------------------------------------------------
	Campocraspedon				------------------------------------------------------------------------------------------------------------------------------------------------CCAAAAGANCGAATGGGGAGATTCATCGTCAGCGAN-A-T-T-GG-TACGT-GTGCGGT-TCGCGATGCC--C--G-----T--G------A--C-T--------TCG-------G-TC----ACG---C-G-GTACGCGTCCGCATGT----TT----T-T--A-TT-G-CC-TAA--TAACGTCGGCGTGCACTTCTCCCCTAGTAGGACGTCGCGACCCGTTGGGTGTCGGTCTACGGCCCGGGTGGG-T-GACTGTCTCGTGTG--GCGCTC------A----A-------C--GGCGT-C--A-C-T-GCG-GGGCAGACCCCCG-G--CT----GC-CTGAC-CGGCTGCCCGGCGGTACT-CGCAAGGTATCCGGCCGCAA-A--A-ATT------T--G-A---------------------ACT-----------GCGTCCG-GC---CCGTCGCAAGC-GAGG--CGAGTGT-T-----T--C-CCGA-AT-G-T-ACGGATC-TA-ATGCCGTCATCGGGCCTGGCCAGCTGTTGG-T-T-GACGGTG---------------------------------------------------T------CCTGGGACTGGCTGT-A----AC----------TT-AATT------------------ATG-A-TACCGGTCAGCGACGCTACTGCTTTGGGTACTTTCAGGACCCGTCTTGAAACACGGACCAAGGAGTCTAACATGTGCGCGAGTCATTGGGAG-C-T--A-T-T--AAGCCTAAAGGCGCAATGA-AAGTGAAGGTC-G--G-CCTTGCGCCGACCGA-G-GGAGGATGGGCC-GCTC---------------------------TT-----------CGA--GTC-GGTCCCGCACTCCCGGGACGTCTCGTTCTCATTA--------------------------------------------------------------------------------------------------------------------------------------------------------------------
	Campoplex					------------------------------------------------------------------------------------------------------------------------------------------------------------------------------------------------------------------------------------------------------------------------------------------------------------------------------------------------------------------------------GTTGGGTGTCGGTCTACGACTCGGGTGGG-A-GCCTGTCATGTGTT--ACGCTT------C----G-------C--GGCGT-C--A------TG-TGGCAGACCCCCG-G--TT----GT-CTGAC-CAGCTGCCCGGCGGTATT-CGCACGGTATCGAGTCGCAA-------TT------T--G-A---------------------ACT-----------GCGTCCG-GC---CCGCCGCAAGC-GAGG--CCAGTGT-T-----T--C-CCGG-AT-G-T-ACGGACT-TA-GCGCCGTCACCGGGCCTGGCCAGCTGTTGG-C-C-GGCGGTG---------------------------------------------------T------CCTGGGACTGGCTCT-A-----------------------------------------CAA-A-TACCGGTCGGCGACGCTACTGCTTTGGGTACTTTCAGGACCCGTCTTGAAACACGGACCAAGGAGTCTAACATGTGCGCGAGTCATTGGGAT-C-T--G-T-T--AAGCCTAAAGGCGCAATGA-AAGTGAAGGTA-G--G-CCTTGCGCCAACCGA-G-GGAGGATGGGCC-GCGT---------------------------CA-----------CGA--TGC-GGTCCCGCACTCCCGGGGCGTCTCGTTCTCATTG--CGAGAAGAGGCGCACCCAG-----------------------------------------------------------------------------------------------------------------------------------------------
	Camptotypus					--------------------------------------------------------------------------------------------------------------------------------------CCTGAGAAACCCAAAAGATCGAATGGGGAGATTCATCGCCAGCGGT-A-C-T-GG-TACGT-GTGCGGT-TCGCGATGTC--T--G-----A--G------A--C-C--------TCG-------G-TC----TCG---C-G-ACACGCGTCCGCATGT----TT----T-T--A-TT-G-CC-TGG--TATCGTCGGCGTGCACTTCTCCCCTAGTAGGACGTCGCGACCCGTTGGGTGTCGGTCTACGGCCCGGGTGGG-T-GCCTGTCTCGTGTG---CGCTT------T----A-------T--CGTGT-C--A-C-T-GCG-GGGCAGACCCCCG-G--TT----GC-CTGAC-CGGCTGCTCGGCGGTACT-CGCAAGGTATCTGGCCGCAA-A--T-ATT------C--G-A---------------------ACT-----------GCGTCCG-GC---CCGTCGCAAGC-GAGG--CGAAGTG-------T--C-CCGA-AT-G-T-ACGGATC-TA-ATGCCGTCATCGGGCCTAGCCAGCTGTTGG-T-T-GACGGTG---------------------------------------------------T------CCTAGGACTGGCTAT-A----A------------C-AATT------------------ATG-A-TACCGGTCAGCGACGCTACTGCTTTGGGTACTTTCAGGACCCGTCTTGAAACACGGACCAAGGAGTCTAACATGTGCGCGAGTCATTGGGAA-C-T--A-T-T--AAGCCTAAAGGCGCAATGA-AAGTGAAGGTC-G--G-CCTTGCGCCGACCGA-G-GGAGGATGGGCC-GCGT---------------------------CA-----------CGA--TGC-GGTCCCGCACTCCCGGGGCGTCTCGTTCTCATTA--CGAGAAGAGGCGCACCCAGAGCGTACAC--------------------------------------------------------------------------------------------------------------------------------------
	Carria						---------------------------------------------------------------------------------------------------------------------------------------------------------CGAATGGGGAGATTCATCGTCAGCGAG-C-C-C-GG-CACTT-GTGCGGT-TCGTGATGTC--G--G-----A--G------G--C-T--------TCG-------G-CC----TCG---C-G-GCACGCGTCCGCATGA----TT----C----T-TT-G-CC-GGG--TTTCGTCGGCGTGCACTTCTCCCCTAGTAGGACGTCGCGACCCGTTGGGTGTCGGTCTACGGCCCGGGCGGT-T-GCCTGTCGCTCGTT---TGCTT------A----A-------C--GGCAT-A--C-T----TG-CGGCAGACCCCCG-G--TT----GT-CTGAC-CAGCTGCTCGGCGGTACT-CGCACGGTATCAAGCCGCAG-A--T-ATT------T--G-A---------------------ACT-----------GCGTCCG-GC---CCGCCGCAAGC-GAGG--CCAGTGC-T-----T--C-CCGG-AT-G-T-ACGGACC-TA-GCGCCGTCGTCGGGCCTGGCCAGCTGTTGG-C-C-GGCGGTG---------------------------------------------------T------CCTGGGACCGGCTTT-------------------------------------------TGA-T-TACCGGTCGGCGACGCTACTGCTTTGGGTACTTTCAGGACCCGTCTTGAAACACGGACCAAGGAGTCTAACATGTGCGCGAGTCATTGGGAA-C-T--C-A-T--AAGCCTAAAGGCGCAATGA-AAGTGAAGGTC-G--G-CCTTGCGCCGACCGA-G-GGAGGATGGTCC-GTTT---------------------------TA-----------CGA--TAC-GGTCCCGCACTCCCGGGGCGTCTCGTTCTCATTG--CGAGAAGAGGCGCACCCAGAGCGTACACGTTGGGACCCGAAAGA----------------------------------------------------------------------------------------------------------------------
	Catastenus					CTCTAAGTGGGTGGTAAACTCCATCTAAGGCTAAATACGACCACGAGACCGATAGCGAACAAGTACCGTGAGGGAAAGTTGAAAAGAACTTTGAAGAGAGAGTTCAAGAGTACGTGAAACCGTTCAGGGGTAAACCTGAGAAACCCAAAAGATCGAATGGGGAGATTCATCGTCAGCGAT-G-C-T-GG-TACGT-GTGCGGT-TCGCGATGCC--G--G-----A--G------A--T-C--------TCG-------G-TC----TCT---C-G-GCACGCGTCCGCATGT----TT----T-T--A-TT-G-CC-TGG--CATCGTCGGCGTGCACTTCTCCCCTAGTAGGACGTCGCGACCCGTTGGGTGTCGGTCTACGGCCCGGGTGGG-T-GCCTGTCTCGTGTG---CGCTT------C----A-------C--GGCGT-C--A-C-T-GCG-GGGCAGACCCCCG-G--CT----GC-CTGAC-CGGCTGCCCGGCGGTACT-CGCAAGGTATCTGGCCGCAA-A--A-ATT------T--G-A---------------------ACT-----------GCGTCCG-GC---CCGTCGCAAGC-GAGG--AAAGTGT-T-----T--C-CCGA-AT-G-T-ACGGATC-TA-ATGCCGTCATCGGGCCTGGCCAGCTGTTGG-T-T-GACGGTG---------------------------------------------------T------CCTAGGACTGGCTAT-A----A------------C-AATT------------------ATG-A-TACCGGTCAGCGACGCTACTGCTTTGGGTACTTTCAGGACCCGT--------------------------------------------------------------------------------------------------------------------------------------------------------------------------------------------------------------------------------------------------------------------------------------------------------------------------------------------------------------------------------------------
	Certonotus					------------------------------------------------------------------------------------------------------------------------------------------------------------ATGGGGAGATTCATCGTCAGCGAT-C-C-T-GG-TGTTT-GTACGGT-TCGCGATGCC--G--G-----G--G------A--C-C--------TCG-------G-TC----CCG---C-G-GCACGCGTCCGTATGT----TC----C-T--A--A-A-CC-GGG--TGTCGTCGGCGTGCACTTCTCCCCTAGTAGGACGTCGCGACCCGTTGGGTGTCGGTCTACGGCCCGGGTGGG-A-GCCTGGCCTGCGCG---CGCTT------C----G-------C--GGCGT-T--G-C-G-CAGTCGCCAGACCCCCG-G--AC----GC-CCGAC-CGGCTGCCCGGCGGTACT-CGCACGGTATCGAGCCGCAA-A--C-ATT------T--G-A---------------------ACT-----------GCGTCCG-GC---CCGACGCAAGC-GAGA--CCATTGT-A----AA--C-CCGG-AC-G-C-GCGGATT-CA-ATGCCGTCGCCGGGCATGGTCGGCTGCTGG-C-T-GTCGGTG---------------------------------------------------T------TCTGGGACCGGCTCT-G----AA-----------A-TATT------------------ATG-A-TACCGGTCGGCGACGCTACTGCTTTGGGTACTCTCAGGACCCGTCTTGAAACACGGACCAAGGAGTCTAACATGTGCGCGAGTCATTGGGAA-C-T--C-A-T--AAGCCTAAAGGCGCAATGA-AAGTGAAGGTC-G--G-CCTTGCGCCGACCGA-G-GGAGGATCGGCC-GCGT---------------------------CA-----------CGA--TGC-GGTCGCGCACTCCCGGGGCGTCTCGTTCTCATTG--CGAGAAGAGGCGCACCCAGAGCGTACACGT------------------------------------------------------------------------------------------------------------------------------------
	Chablisea					-------------------------------------------------------------------------------------------------------------------------------------------------------------------GATTCATCGTCAGCGGT-A-C-T-GG-TACGT-GTGCGGT-TCGCGATGTC--G-CG-----A--G------A--T-T--------TCG-------G-TC----TCG---C-G-ATACGCGTCCGCATGT----TT----TTT--A-TT-G-CC-TGG--TATCGTCGGCGTGCACTTCTCCCCTAGTAGGACGTCGCGACCCGTTGGGTGTCGGTCTACGGCCCGGGTGGG-T-GCCTGTCTCGTGTG---CGCTT------T----A-------T--CGCGT-T--A-C-T-GCG-GGGCAGACCCCCG-G--TT----GC-CTGAC-CGGCTGCTCGGCGGTACT-CGCAAGGTATGTGGCCGCAA-A--T-ATT------C--G-A---------------------ACT-----------GCGTCCG-GC---CCGTCGCAAGC-GAGG--CGAGTGT-T-----T--CCCCGA-AT-G-T-ACGGATC-TA-ATGCCGTCATCGGGCCTAGCCAGCTGTTGG-T-T-GACGGTG---------------------------------------------------T------CCTAGGACTGGCTAT-A----A------------C-AATT------------------ATG-A-TACCGGTCAGCGACGCTACTGCTTTGGGTACTTTCAGGACCCGTCTTGAAACACGGACCAAGGAGTCTAACATGTGCGCGAGTCATTGGGAT-T-T--A-T-C--AAGCCTAAAGGCGCAATGA-AAGTGAAGGTC-G--G-CCTTGCGCCGACCGA-G-GGAGGATGGGCC-GCGT---------------------------CA-----------CGA--TGC-GGTTCCGCACTCCCGGGGCGTCTCGTTCTCATTG--CGAGAAGAGGCGCACCTAGAGCGTACACGTTGGGAC------------------------------------------------------------------------------------------------------------------------------
	Chilocyrtus					------------------------------------------------------------------------------------------------------------AGTACGTGAAACCGTTCAGGGGTAAACCTGAGAAACCCAAAAGATCGAATGGGGAGATTCAGCGTCAGCGGT-G-C-T-GG-TACGT-GTGGGGT-TCGCGATGCA--G--G-----A--G------A--C-T--------TCG-------G-TC----TCG---C-G-GCACGCGTCCT----------T----T-G--A-CTGA-CC-GGT--GCTCGTAGGCGTGCACTTCTCCCCTAGTAGGACGTCGCGACCCGTTGGGTGTCGGTCTACGGCCCGAGTGGG-T-GACTGTCTCGTGTG---CGCTT------T----A-------C--GGCGT-C--A-C-T-GCG-GGACAGACCCTCG-G--AT----GC-CTGAC-CGGCTGCCCGGCGGTACT-CGCAAGGTATCTGGCCGCAA-A--A-ATT------C--G-A---------------------ACT-----------GCGTCCA-GC---CCGTCGCAAGC-GTGG--CAAGTGT-T-----T--C-CCGA-AT-G-T-ACGGATC-TA-ATGCCGTCATCGGGCCTGGCCTGCTGTTGG-T-T-GACGGTG---------------------------------------------------T------CCTAGGACAGGCTAT-A----A------------T-AATT------------------ATG-A-TACCGGTCAGCGACGCTACTGCTTTGGGTACTTTCAGGACCCGTCTTGAAACACGGACCAAGGAGTCTAACATGTGCGCGAGTCATTGGGAA-C-T--A-T-T--AAGCCTAAAGGCGCAATGA-AAGTGAAGGTC-G--G-CCTTGCGCCGACCGA-G-GGAGGATGGGCC-GCGT---------------------------CA-----------CGA--TGC-AGTCCCGCACTCCCGGGGCGTCTCATTCTCATTG--CGAGAAGAGGCGCACCCAGAGCGTACACGTTGGGACCC----------------------------------------------------------------------------------------------------------------------------
	Chirotica					--------------------------------------------------------------------------------------------------------------------------------------CCTGAGAAACCCGAAAGATCGAATGGGGAGATTCATCGTCAGCGAC-T-T-T-GG-TACGT-GTGCGGT-TCGCGATGCC--G--G-----G--G------A--C-T--------TCG-------G-TC----CCA---T-G-GCACGCGTCTGCATGT----TT----T-T--T-AT-T-GC-CTG--AGTCGTCGGCGTGCACTTCTCCCCTAGTAGGACGTCGCGACCCGTTGGGTGTCGGTCTACGACCCGGGCGGT-A-GCCTGTCACGTGTG---CGCTT------C----A-------C--GGCGT-A--T-C---GCG-TGGCAGACCCCTG-T--GT----GT-CTGGC-CGGCTGCCCGGCGGTACT-CGCATGGTATCTGGCCGCAA-A--T-ATT------T--G-A---------------------ACT-----------GCGTCCG-GC---CCGTCGCAAAC-GAGA--CAAGTGT-C-----T--C-CCGG-CT-G-T-ACGGATC-TA-ATGCCGTCACCGGGCCTTGTCCGTTGTTGG-T-A-GACGGTG---------------------------------------------------T------CCTAGGACTGGCTAA-T----A------------C-AATT------------------ATG-A-TACCGGTCGGCGACGCTACTGCTTTGGGTACTTTCAGGACCCGTCTTGAAACACGGACCAAGGAGTCTAACATGTGCGCGAGTCATTGGGAT-C-T--G-T-T--AAGCCTAAAGGCGCAATGA-AAGTGAAGGTC-G--G-CCTTGCGCCGACCGA-G-GGAGGATGGGCC-GCGT---------------------------CA-----------CGA--TGC-GGTCCCGCACTCCCGGGGCGTCTCGTTCTCATTG--CGAGAAGAGGCGCACCCAGAGCGT------------------------------------------------------------------------------------------------------------------------------------------
	Chorinaeus					---------------------------------------------------------------------------------------------------------------------------------------------------AAAGATCGAADGGGGAGATTCATCGTCAGCGAG-C-C-C-GG-CACGT-GTGCGGT-TCGTGATGTC--G--G-----A--G------A--C-C--------TCG-------G-TC----TCG---C-G-GCACGCGTCCGCATGG----TT----T-T--T-GC-G-CC-GGG--TTTTGTCGGCGTGCACTTCTCCCCTAGTAGGACGTCGCGACCCGTTGGGTGTCGGTCTACGGCCCGGGTGGG-C-GCCTGTCATGTGCT--CAGCTT------C----A-------C--CGCTC-C--A------TG-TGGCAGACCCCCG-G--TT----GT-CTGAC-CAGCTGCTCGGCGGTACT-CGCACGGTATCGAGCCGCAT-A--C-TTT------T--GAA---------------------TCT-----------GCGTCCG-GC---CCGCCGCAAGC-GAGG--CCAGTGT-T-----T--C-CCGG-AT-G-T-ACGGACC-TA-GCGCCGTCACCGGGCCTGGCCGGCTGTTGG-C-T-GGCGGTG---------------------------------------------------T------CCTGGGACCGGCTCT-T-------------------GATT------------------ATG-A-TACCGGTCGGCGACGCTYCTGCTTTGGGTACTTTCAGGACCCGTCTTGAAACACGGACCAAGGAGTCTAACATGTGCGCGAGTCATTGGGAA-C-T--C-T-T--AAGCCTAAAGGCGCAATGA-AAGTGAAGGTC-G--G-CCTTGCGCCGAGCGA-G-GGAGGATGGGCC-GCGT---------------------------CA-----------CGA--TGC-GGTCCCGCACTCCCGGGGCGTCTCGTTCTCATTG--CGAGAAGAGGCGCACCCAGAGCGTACACGTTGGGACCGAAGA------------------------------------------------------------------------------------------------------------------------
	Clistopyga					---------------------------------------------------------------------------------------------------------------------AACCGTTCAGGGGTAAACCTGAGAAACCCAAAAGATCGAATGGGGAGATTCATCGTCAGCGGT-A-C-T-GG-TACGT-GTGCGGT-TCGCGATGTC--C--G-----A--G------A--C-C--------TCG-------G-TC----TCG---C-G-GCACGCGTCCGCATGT----TT----T-T--A-TT-G-CC-TGG--TATCGTCGGCGTGCACTTCTCCCCTAGTAGGACGTCGCGACCCGTTGGGTGTCGGTCTACGGCCCGGGTGGG-T-GCCTGTCTCGTGTG---CGCTT------T----A-------T--CGCGT-C--A-C-T-GCG-GGGCAGACCCCCG-G--TT----GC-CTGAC-CGGCTGCTCGGCGGTACT-CGCAAGGTATCTGGCCGCAA-A--C-ATT------C--G-A---------------------ACT-----------GCGTCCG-GC---CCGTCGCAAGC-GAGG--CGAGTGT-------T--C-CCGA-AT-G-T-ACGGATC-TA-ACGCCGTCATCGGGCCTAGCCAGCTGTTGG-C-T-GACGGTG---------------------------------------------------T------CCTAGGACTGGCTGT-A----A------------C-AATT------------------ATG-A-TACCGGTCAGCGACGCTACTGCTTTGGGTACTTTCAGGACCCGTCTTGAAACACGGACCAAGGAGTCTAACATGTGCGCGAGTCATTGGGAA-C-T--A-T-T--AAGCCTAAAGGCGCAATGA-AAGTGAAGGTC-G--G-CCTTGCGCCGACCGA-G-GGAGGATGGGCC-GCGT---------------------------CA-----------CGA--TGC-GGTCCCGCACTCCCGGGGCGTCTCGTTCTCATTG--CGAGAAGAGGCGCACCCAGAGCGTACACGTTGGGA-------------------------------------------------------------------------------------------------------------------------------
	Cnastis						--------------------------------------------------------------------------------------------------------------------------TTCAGGGGTAAACCTGAGAAACCCAAAAGATCGAATGGGGAGATTCATCGTCAGCGAT-A-C-T-GG-TACGT-GTGCGGT-TCGCGATGTC--G--G-----G--G------A--C-T--------TCG-------G-TC----TCG---T-G-GCACGCGTCCGCATGT----TT----T-T--A-TT-G-CC-TGG--TATCGTCGGCGTGCACTTCTCCCCTAGTAGGACGTCGCGACCCGTTGGGTGTCGGTCTACGGCCCGGGTGGG-T-GCCTGTCTCGTGTG---CGCTT------C----A-------C--GGTGT-C--A-C-T-GCG-GGGCAGACCCCCG-G--CT----GC-CCGAC-CGGCTGCCCGGCGGTACT-CGCAAGGTATCTGGCCGCAA-A--T-ATT------C--G-A---------------------ACT-----------GCGTCCG-GC---CCGTCGCAAGC-GAGG--CAAGTGT-T-----T--C-CCGA-AT-G-T-ACGGATC-TA-ATGCCGTCATCGGGCCTTGCCAGCTGTTGG-T-T-GACGGTG---------------------------------------------------T------CCTAGGACTGGCTAT-A----A------------C-AATT------------------ATG-A-TACCGGTCAGCGACGCTACTGCTTTGGGTACTTTCAGGACCCGTCTTGAAACACGGACCAAGGAGTCTAACATGTGCGCGAGTCATTGGGAT-C-T--G---T--AAGCCTAAAGGCGCAATGA-AAGTGAAGGTC-G--G-CCTTGCGCCGACCGA-G-GGAGGATGGGCC-GCGT---------------------------CA-----------CGA--TGC-GGTCCCGCACTCCCGGGGCGTCTCGTTCTCATTG--CGAGAAGAGGCG------------------------------------------------------------------------------------------------------------------------------------------------------
	Coleocentrus				---------------------------------------------------------------------------------------------------------------------AACC-GTCAGGGGTAAACCTGAGAAACCCGAAAGATCGAATGGGGAGATTCATCGTCAGCGAT-G-C-T--G-TACGT-GTGCGGT-TCGCGATGCC--G--G-----A--G------A--C-T--------TCG-------G-TC----TTG---T-G-GCACGCGTCCGTATGT----TT------T--A-TT-G-CC-TGG--CATCGTCGGCGTGCACTTCTCCCCTAGTAGGACGTCGCGACCCGTTGGG-GTCGGTCTACGGCCCGGGTGGG-T-GCCTGTCTCGTGTG---CGCTT------C----A-------C--GGCGT-C--A-C-T-GC--GGGCAGACCCCCG-G--CT----GC-CCGAC-CGGCTGCCCGGCGGTACT-CGCAAGGTATCTGGCCGCAA----G-ATT------C--G-A---------------------ACT-----------GCGTCCG-GC---CCGTCGCAAGC-GAGG--CAAGTGT-T----TT--C-CCGG-AT-G-T-ACGGATC--A-ATGCCGTCATCGGGCCTGGCCAGCTGTTGG-T-T-GACGGTG---------------------------------------------------T------CCTAGGACTGGCTAT-A----A--------------TATT------------------ATG-A-TACCGGTCAGCGACGCTACTGCTTTGGGTACTTTCAGGACCCGTCTTGAAAC-CGGACCAAGGAGTCTAACATGTGCGCGAGTCATTGGGTA-C-T--A-T-T--AAGCCTAAAGGCGC-ATGA-AAGTGAAGGTC-G--G-CCTTGCGCCGACCGA-G-GGAGGATGGGCC-GCGT---------------------------CA-----------CGA--TGC-GGTT-CGCACTCCCGGGGCGTCTCGTTCTCATTG--CGAGAAGAGGCGCACCC-------------------------------------------------------------------------------------------------------------------------------------------------
	Collyria					---------------------------------------------------------------------------------------------------------------------AACCGTTCAGGGGTAAACCTGAGAAACCCAAAAGATCGAATGGGGAGATTCATCGTCAGCGAT-G-C-T-GG-TACGT-GTGCGGT-TCGCGATGCC--GCCG-----A--G------A--C-C--------TCG-------G-TC----TCG---T-G-GCACGCGTCCGCATGT----TTTT-CT-T--A-TT-G-CC-TGG--CATCGTCGGCGTGCACTTCTCCCCTAGTAGGACGTCGCGACCCGTTGGGTGTCGGTCTACGGCCCGGGTGGT-A-GACTGTCTCGTGTG---CGCTT------A----A-------T--CGCGT-C--A-C-T-GCG-GGACAGACCCCCG-G--CT----GC-CCGAC-CGGCTGCCCGGCGGTACT-CGCAAGGTATCTGGCCGCAA-A--T-ATT------T--G-A---------------------ACT-----------GCGTCCG-GC---CCGTCGCAAGC-GAGG--CAAGTGT-T-----T--C-CCGA-AT-G-TCACGGATC-TG-ATGCCGTCATCGGGCCTGGCCAGCTGTTGG-T-T-GACGGTG---------------------------------------------------A------CCTAGGACTGGCCAT-A----A------------T-TATT------------------ATG-A-TACCGGTCGGCGACGCTACTGCTTTGGGTACTTTCAGGACCCGTCTTGAAACACGGACCAAGGAGTCTAACATGTGCGCGAGTCATTGGGAG-C-T--G-T-T--AAGCCTAAAGGCGCAATGA-AAGTGAAGGTC-G--G-CCTCGCGCCGATCGA-G-GGAGGATGGGCC-GCGT---------------------------CA-----------CGA--TGC-GGTCCCGCACTCCCGGGGCGTCTCGTTCTCATTG--CGAGAAGAGGCGCACCC-------------------------------------------------------------------------------------------------------------------------------------------------
	Colpotrochia				-----------------------------------------------------------------------------------------------------------------------------------------------------AGATCGAATGGGGAGATTCATCGTCAGCGAT-A-C-T-GG-CACGT-GTGCGGT-TCGTGATGCC--G--G-----G--G------G--C-T--------TCG-------G-TC----GCT---T-G-GCACACGTCCGTATGG----TT----T-TT-T-GC-C-CA-GTT--TGTCGTCGGCGTGCACTTCTCCCCTAGTAGGACGTCGCGACCCGTTGGGTGTCGGTCTACGGCACGGGTGGG-C-GCCTGTCATGTGCT--TAGCTT------A----A-------C--GGCGT-C--A------TG-TGGCAGACCCCCG-G--TT----GT-CTGAC-CAGCTGCCCGGCGGTACT-CGCACGGTATCGAGTCGCAA-A--T-ATT------C--G-A---------------------ACT-----------GCGTCCG-GC---CCGCCGCAAGCCGAGG--CCAGTGC-A-----T--C-CCGG-AT-G-T-ACGGACT-TT-GCGCCGTCACCGGGCCTGGCCAGCTGTTGG-T-T-GGCGGTG---------------------------------------------------T------CCTTGGACTGACTCT-T-------------------TATT------------------ATG-A-TACCGGTCGGCGACGCTCCTGCTTTGGGTACTTTCAGGACCCGTCTTGAAACACGGACCAAGGAGTCTAACATGTGCGCGAGTCATTGGGAA-C-T--C-T-T--AAGCCTAAAGGCGTAATGA-AAGTGAAGGTC-G--G-CCCTGCGCCGACCGA-G-GGAGGATGGGCC-GCGT---------------------------TA-----------CGA--TGC-GGTCCCGCACTCCCGGGGCGTCTCGTTCTCATTG--CGAGAAGAAGCGCACCCAGAGCGTACACGTTGGGACCGA---------------------------------------------------------------------------------------------------------------------------
	Crusopimpla_tadushiensis	?????????????????????????????????????????????????????????????????????????????????????????????????????????????????????????????????????????????????????????????????????????????????????????????????????????????????????????????????????????????????????????????????????????????????????????????????????????????????????????????????????????????????????????????????????????????????????????????????????????????????????????????????????????????????????????????????????????????????????????????????????????????????????????????????????????????????????????????????????????????????????????????????????????????????????????????????????????????????????????????????????????????????????????????????????????????????????????????????????????????????????????????????????????????????????????????????????????????????????????????????????????????????????????????????????????????????????????????????????????????????????????????????????????????????????????????????????????????????????????????????????????????????????????????????????????????????????????????????????????????????????????????????????????????????????????????????????????????????????????????????????????????????????????????????????????????????????????????????????????????????????????????????????????????????????????????????
	Crusopimpla_rediviva		?????????????????????????????????????????????????????????????????????????????????????????????????????????????????????????????????????????????????????????????????????????????????????????????????????????????????????????????????????????????????????????????????????????????????????????????????????????????????????????????????????????????????????????????????????????????????????????????????????????????????????????????????????????????????????????????????????????????????????????????????????????????????????????????????????????????????????????????????????????????????????????????????????????????????????????????????????????????????????????????????????????????????????????????????????????????????????????????????????????????????????????????????????????????????????????????????????????????????????????????????????????????????????????????????????????????????????????????????????????????????????????????????????????????????????????????????????????????????????????????????????????????????????????????????????????????????????????????????????????????????????????????????????????????????????????????????????????????????????????????????????????????????????????????????????????????????????????????????????????????????????????????????????????????????????????????????
	Crusopimpla_weltii			?????????????????????????????????????????????????????????????????????????????????????????????????????????????????????????????????????????????????????????????????????????????????????????????????????????????????????????????????????????????????????????????????????????????????????????????????????????????????????????????????????????????????????????????????????????????????????????????????????????????????????????????????????????????????????????????????????????????????????????????????????????????????????????????????????????????????????????????????????????????????????????????????????????????????????????????????????????????????????????????????????????????????????????????????????????????????????????????????????????????????????????????????????????????????????????????????????????????????????????????????????????????????????????????????????????????????????????????????????????????????????????????????????????????????????????????????????????????????????????????????????????????????????????????????????????????????????????????????????????????????????????????????????????????????????????????????????????????????????????????????????????????????????????????????????????????????????????????????????????????????????????????????????????????????????????????????
	Ctenochira					--------------------------------------------------------------------------------------------------------------------------------------CCTGAGAAACCCAAAAGATCGAATGGGGAGATTCATCGTCAGCGAT-T-C-T-GG-TAAGT-GTGCGGT-TCGTGATGCT--G--G-----A--G------A--C-T--------TCG-------G-TC----TCG---T-G-GCACGCGTCCGCATAA----AT----T-T--A-TT-G-CC-AGG--TGTCGTCGGCGTGCACTTCTCCCCTAGTAGGACGTCGCGACCCGTTGGGTGTCGGTCTACGGCCCGGGTGGG-C-GCCTGTCATGTTTC--ACGCTT------T----A-------C--GGCGT-C--A------TG-TGGCAGACCCCCG-G--TT----GC-CTGAC-CGGCTGCTCGGCGGTACT-CGCACGGTATTGGGCCGCAA-G--T-ATT------T--G-A---------------------ACT-----------GCGTCCG-GC---CCGCCGCAAGC-GAGG--TCAGTGT-T-----T--C-CCGG-AT-G-T-ACGGACC-TA-GCGCCGTCACCGGGCCTGGCCAGCTGTTGG-T-C-GGTGGTG---------------------------------------------------T------CCTGGGACTGGCTCT-A----TA--------T-TG-AATT------------------ATG-A-TACCGGTCGGGGACGCTACTGCTTTGGGTACTTTCAGGACCCGTCTTGAAACACGGACCAAGGAGTCTAACATGTGCGCGAGTCATTGGGAA-C-T--A-T-T--AAGCCTAAAGGCGCAATGA-AAGTGAAGGTC-G--G-CCTTGCGCCGACCGA-G-GGAGGATGGGCC-GCGT---------------------------CA-----------CGA--TGC-GGTCTCGCACTCCCGGGGCGTCTCGTTCTCATTG--CGAGAAGAAGCGCACCCAGAGGTTACAC--------------------------------------------------------------------------------------------------------------------------------------
	Cubus_sp					?????????????????????????????????????????????????????????????????????????????????????????????????????????????????????????????????????????????????????????????????????????????????????????????????????????????????????????????????????????????????????????????????????????????????????????????????????????????????????????????????????????????????????????????????????????????????????????????????????????????????????????????????????????????????????????????????????????????????????????????????????????????????????????????????????????????????????????????????????????????????????????????????????????????????????????????????????????????????????????????????????????????????????????????????????????????????????????????????????????????????????????????????????????????????????????????????????????????????????????????????????????????????????????????????????????????????????????????????????????????????????????????????????????????????????????????????????????????????????????????????????????????????????????????????????????????????????????????????????????????????????????????????????????????????????????????????????????????????????????????????????????????????????????????????????????????????????????????????????????????????????????????????????????????????????????????????
	Cylloceria_melancholica		-------------------------------------------------------------------------------------------------------------------------------------ACCTGAGAAACCCAAAAGATCGAATGGGGAGATTCATCGTCAGCGAT-G-C-T-GG-CACGT-GTGCGGT-TCGCGATGCC--G--G-----A--G------A--C-T--------TCG-------G-TC----TCG---T-G-GCACGCGTCCGTATGT----TTT---T-T--A-TT-G-CC-TGG--TATCGTCGGCGTGCACTTCTCCCCTAGTAGGACGTCGCGACCCGTTGGGTGTCGGTCTACGGGCCGGGTGGG-C-GCCTGTCTCGTGTG---CGCTT------C----A-------C--GGCGT-C--A-C-T-GCG-AGGCAGACCCCCG-G--CA----TA-CCGAC-CGGCTGCCCGGCGGTACT-CGCAAGGTATCTGGCCGCAA-A--T-ATT------C--G-A---------------------ACT-----------GCGTCCG-GC---CCGTCGCAAGC-GAGG--CAAGTGT-T-----T--C-CCGA-AT-G-T-ACGGATC-TA-ATGCCGTCATCGGTCCTTGCCAGCTGTTGG-T-T-GACGGTG---------------------------------------------------C------CCTAGGACTGGCTAT-A----A------------A-AATT------------------ATG-A-TACCGGTCAGCGACGCTACTGCTTTGGGTACTTTCAGGACCCGTCTTGAAACACGGACCAAGGAGTCTAACATGTGCGCGAGTCATTGGGAA-C-T--A-T-T--AAGCCTAAAGGCGCAATGA-AAGTGAAGGTC-G--G-CCTTGCGCCGACCGA-G-GGAGGATGGGCC-GCGT---------------------------CA-----------CGA--TGC-NNTCCCGCACTCCCGGGGCGTCTCGTTCTCNT----CGAGAAGAGGCGCACCCAGAGCG-------------------------------------------------------------------------------------------------------------------------------------------
	Delomerista					---------------------------------------------------------------------------------------------------------------------------------------CTGAGAAACCCAAAAGATCGAATGGGGAGATTCATCGTCAGCGGT-A-C-T-GG-TACGT-GTGCGGT-TCGCGATGCC--G--G-----G--G------A--C-T--------TCG-------G-TC----TCG---T-G-GCACGCGTCCGCATGT----TT----T-T--A-TT-G-CC-TGG--TATCGTCGGCGTGCACTTCTCCCCTAGTAGGACGTCGCGACCCGTTGGGTGTCGGTCTACGGCCCGGGTGGG-T-GCCTGTCTCGTGTG---CGCTT------T----A-------C--GGCGT-C--A-C-T-GCG-GGGCAGACCCCCG-G--CT----GC-CCGAC-CGGCTGCCCGGCGGTACT-CGCAAGGTATCTGGCCGCAA-A--T-ATT------C--G-A---------------------ACT-----------GCGTCCG-GC---CCGTCGCAAGC-GAGG--CAAGTGT-------T--C-CCGA-AT-G-T-ACGGATC-TA-ATGCCGTCATCGGGCCTAGCCAGCTGTTGG-T-T-GACGGTG---------------------------------------------------T------CCTAGGACAGGCTAT-A----A------------------------------------------------------------------------------------------------------------------------------------------------------------------------------------------TTACGCCGACCGA-G-GGAGGATGGGCC-GCGT---------------------------TA-----------CGA--TGC-GGTCCCGCACTCCCGGGGCGTCTCGTTCTCATTA--CGAGAAGAGGCGCACCCAGAGCGTACAC--------------------------------------------------------------------------------------------------------------------------------------
	Deuteroxorides				---------------------------------------------------------------------------------------------------------------------AACCGTTCAGGGGTAAACCTGAGAAACCCGAAAGATCGAATGGGGAGATTCATCGTCAGCGAC-A-C-T-GG-TACGT-GTGCGGT-TCGCGATGCC--G--G-----G--G------A--C-T--------TCG-------G-TC----TCG---C-G-GCACGCGTCCGCATGT----TT----T-T--A-TT-G-CC-TGG--TGTCGTCGGCGTGCACTTCTCCCCTAGTAGGACGTCGCGACCCGTTGGGTGTCGGTCTACGGCCCGGGTGGG-A-GCCCGTCTCGTGTG--GCGCTT------C----A-------C--GGTGT-C--A-C-T-GCG-GGGCGGACCCCCG-G--TT----GC-CCGAC-CGACTGCCCGGCGGTACT-CGCAAGGTATCTGGCCGCAA-A--T-ATT------C--G-A---------------------ACT-----------GCGTCCG-GC---CCGTCGCAAGC-GAGG--CAAGTGC-------T--C-CCGA-AT-G-T-ACGGATC-CA-ACGCCGTCATCGGGCCTAGCCAGCTGTTGG-T-T-GACGGTG---------------------------------------------------T------CCTAGGACTGGCTGT-A----G------------C-AATT------------------ATG-A-TACCGGTCGGCGACGCTACTGCTTTGGGTACTTTCAGGACCCGTCTTGAAACACGGACCAAGGAGTCTAACATGTGCGCGAGTCATTGGGAT-C-T--A---T--AAGCCTAAAGGCGCAATGA-AAGTGAAGGTC-G--G-CCTCGCGCCGACCGA-G-GGAGGATGGGCC-GCGT---------------------------TA-----------CGA--TGC-GGTCCCGCACTCCCGGGGCGTCTCGTTCTCATTG--CGAGAAGAGGCGCACCC-------------------------------------------------------------------------------------------------------------------------------------------------
	Diacritus_aciculatus		---------------------------------------------------------------------------------------------------------------------AACCGTTCAGGGGTAAACCTGAGAAACCGAAAAGATCGAATGGGGAGATTCATCGTCAGCGAT-G-C-T-GG-TACGT-GTGCGGT-TCGCGATGCC--G--G-----A--G------A--C-T--------TCG-------G-TC----TCG---C-G-GCACGCGTCCGCATGT----TTC---T-T--A-TT-G-CC-TGG--TATCGTCGGCGTGCACTTCTCCCCTAGTAGGACGTCGCGACCCGTTGGGTGTCGGTCTACGGCCCGGGTGGG-T-GCCTGTCKCGTGTG---CGCTT------T----A-------C--GGCGT-C--A-C-T-GCG-GGGCAGACCCCCG-G--CT----GC-CCGAC-CGGCTGCCCGGCGGTACT-CGCAAGGTATCTGGCCGCAA-A--T-ATT------C--G-A---------------------ACT-----------GCGTCCG-GC---CCGTCGCAAGC-GAGG--CGAGTGT-T-----T--C-CCGA-AT-G-C-ACGGATC-TA-ACGCCGTCATCGGGCCTTGCCGGCTGTTGG-T-C-GACGGTG---------------------------------------------------T------CCTAGGACTGGCTAT-A----A------------C-AATT------------------ATG-A-TACCGGTCAGCGACGCTACTGCTTTGGGTACTTTCAGGACCCGTCTTGAAACACGGACCAAGGAGTCTAACATGTGCGCGAGTCATTGGGAA-C-T--A-T-C--AAGCCTAAAGGCGCAATGA-AAGTGAAGGTC-G--G-CCTTGCGCCGACCGA-G-GGAGGATGGGCC-GCGT---------------------------CA-----------CGA--TGC-GGTCCCGCACTCCCGGGGCGTCTCGTTCTCATTG--CGAGAAGAGGCGCACCCAGAGCGTACAC--------------------------------------------------------------------------------------------------------------------------------------
	Diaparsis					------------------------------------------------------------------------------------------------------------------------CGTTCAGGGGTAAACCTGAGAAACCCAAAAGATCGAATGGGGAGATTCATCGTCAGCGGC-T-C-C-GG-TGCGT-GTGCGGT-TCGGGATTTC--G--C-----GGCG------CCTT-C--------TCG-------G-CC----TCG---C-G-CGACTCGTCCGCATTG----TTT---T-T--T-AT-G-CC-GGA--GCTCGTCGACGTGCACTTCTCCCCTAGTAGGACGTCGCGACCCGTTGGGTGTCGGTCTACGGCCCGGGTGGG-A-GTCTGTCGTGCGTC--GCGCTT------C----A-------C--GGCGC-GTCA------TG-CGGCAGACCCCCG-G--AT----GT-CTGAC-CGGCTGCCCGGCGGTACT-CGCACGGTATCGGGCCGCAA----T-CTT------T--G-A---------------------ACT-----------GCGTTCG-GC---CCGTCGCAAGC-GAGG-ACAAGTGT-T-----T--C-TCGG-AC-G-T-ACGGACC-TC-GTGCCGTCGCCGGGCCTGTCCAGCTGTTGG-T-C-GACGGTG---------------------------------------------------C------TCTCGGACTGGCTCT-T-------------------GAAC------------------GAT-A-TACCGGTCGGCGACGCTACTGCTTTGGGTACTTTCAGGACCCGTCTTGAAACACGGACCAAGGAGTCTAACATGTGCGCGAGTCATTGGGAT-A-T--G-T-A--AAGCCTAAAGGCGCAATGA-AAGTGAAGGTC-G--G-CATTGCGTCGACCGA-G-GGAGGATGGGCA-GCGT---------------------------CA-----------CGA--TGC-TGTCCCGCACTCCCGGGGCGTCTCGTTCACATTG--CGTGAAGAGGCGCACCCAGAGC--------------------------------------------------------------------------------------------------------------------------------------------
	Dimophora					---------------------------------------------------------------------------------------------------------------------------TCAGGGGTAAACCTGAGAAACCCAAAAGATCGAATGGGGAGACTCAACGATTGCGAT-C-C-C-GG-CGCTC-GTGCGGT-TCGCGATGTC--A-CG-----G--G------G--C-C--------TCG-------G-TC----CCG---G-G-GCACGCGTCCGCATGT----GA----T-GA-T-TC-G-CC-GGG--TGTCGCCGTCGCGCACTTCTCCCCTAGTAGGACGTCGCGACCCGTTGGGTGTCGGTCTACGGCCCGGGTGGG-A-GCCTGTCGTTTGTT--ACGTCT------C----G-------C--GGCGT-C--A------TG-CGGCAGACCCCCG-G--TT----GC-CTGAC-CAGCTGCCCGGCGGTACT-CGCACGGTATCGAGCCGCAA-A--T-ATT------T--G-A---------------------ACT-----------GCGTCAG-GC---CCGTCGCAAGC-GAGG--CCAGTGT-T---TTA--C-CCGG-AT-G-T-GCGGACC-AA-GTGCCGTCGCCGGGCCTGGCCGGCTGTTGG-C-T-GGCGGTG---------------------------------------------------T------CCTAAGACAGGCTCT-A----T-----------AT-AATT------------------ATG-A-TACCGGTCGGCGACGCTACTGCTTTGGGTACTCTCAGGACCCGTCTTGAAACACGGACCAAGGAGTCTAACATGTGCGCGAGTCATTGGGAAGA-T--A-C-T--AAGCCTAAAGGCGCAATGA-AAGTAAAGGTA-G--G-CCCAGCGCCAACCGA-G-GGAGGATGAGCG-GCGT---------------------------CA-----------CGG--TGC-CGTCCCGCACTCCCGGGGCGTCTCGTTCTCAATG--CGAGAAGAGGCGCACCC-------------------------------------------------------------------------------------------------------------------------------------------------
	Diplazon_scutatorius		------------------------------------------------------------------------------------------------------------------TGAAACCGTTCAGGGGTAAACCTGAGAAACCCAAAAGATCGAATGGGGAGATTCATCGTCAGCGTT-A-C-T-GG-TACGT-GTGCGGT-TCGCGATGCC--C--G-----G--G------A--C-T--------TCG-------G-TT----CCG---T-G-GTACGCGTCCGCATGT----TT----T-T--A-TT-G-CC-TGG--TAACGTCGGCGTGCACTTCTCCCCTAGTAGGACGTCGCGACCCGTTGGGTGTCGGTCTACGGCCCGGGTGGT-T-GCCTGTCTCGTGTG--GCGCTT------C----A-------C--GGCGT-C--A-C-T-GCG-GGGCAGACCCCCG-G--TT----GC-CTGAC-CGGCTGCCCGGCGGTATT-CGCAAGGTATCCGGCCGCAA-A--A-ATT------C--G-A---------------------ACT-----------GCGTCCG-GC---CCGTCGCAAGC-GAGG--CAAGTGT-T-----T--C-CCGA-AT-G-T-ACGGATC-TA-ATGCCGTCGTCGGGCCTGGCCAGCTGTTGG-T-T-GACGGTG---------------------------------------------------T------CCTAGGACTGGCTGT-A----AC----------TT-AATT------------------ATG-A-TACCGGTCAGCGACGCTACTGCTTTGGGTACTTTCAGGACCCGTCTTGAAACACGGACCAAGGAGTCTAACATGTGCGCGAGTCATTGGGAA-T-T--A-T-T--AAGCCTAAAGGCGCAATGA-AAGTGAAGGTC-G--G-CCTTGCGCCGACCGA-G-GGAGGATGGGCC-GCTC---------------------------TA-----------CGA--GTC-GGTCCCGCACTCCCGGGACGTCTCGTTCTCATCA--CGAGAAGAGGCGTACCCAGAGCGTACACGTTGGGAC------------------------------------------------------------------------------------------------------------------------------
	Dolichomitus_quercicolus	---------------------------------------------------------------------------------------------------------------------AACCGTTCAGGGGTAAACCTGAGAAACCCAAAAGATCGAATGGGGAGATTCATCGTCAGCGGT-A-C-T-GG-TACGT-GTGCGGT-TCGCGATGTC--G--G-----A--G------A--T-T--------TCG-------G-TC----TCG---C-G-GCACGCGTCCGCATGT----TTT---T-T--A-TT-G-CC-TGG--TATCGTCGGCGTGCACTTCTCCCCTAGTAGGACGTCGCGACCCGTTGGGTGTCGGTCTACGGCCCGGGTGGG-T-GCCTGTCTCGTGTG---CGCTT------T----A-------T--CGCGT-C--A-C-T-GCG-GGGCAGACCCCCG-G--TT----GC-CTGAC-CGGCTGCCCGGCGGTACT-CGCAAGGTATCTGGCCGCAA-A--T-ATT------C--G-A---------------------ACT-----------GCGTCCG-GC---CCGTCGCAAGC-GAGG--AGAGTGT-------T--C-CCGA-AT-G-T-ACGGATC-TA-ATGCCGTCATCGGGCCTAGCCAGCTGTTGG-T-T-GACGGTG---------------------------------------------------T------CCTAGGACTGGCTAT-A----A------------C-AATT------------------ATG-A-TACCGGTCAGCGACGCTACTGCTTTGGGTACTTTCAGGACCCGTCTTGAAACACGGACCAAGGAGTCTAACATGTGCGCGAGTCATTGGGAA-C-T--A-T-T--AAGCCTAAAGGCGCAATGA-AAGTGAAGGTC-G--G-CCTTGCGCCGACCGA-G-GGAGGATGGGCC-GCGT---------------------------CA-----------CGA--TGC-GGTCCCGCACTCCCGGGGCGTCTCGTTCTCATTG--CGAGAAGAGGCGCACCC-------------------------------------------------------------------------------------------------------------------------------------------------
	Dreisbachia					-------------------------------------------------------------------------------------------------------------GTACGTGAAACCGTTCAGGGGTAAACCTGAGAAACCCAAAAGATCGAATGGGGAGATTCATCGTCAGCGGT-A-C-T-GG-TACGT-GTGCGGT-TCGCGATGTC--C--G-----A--G------A--C-T--------TCG-------G-TC----TCG---C-G-GCACGCGTCCGCATGT----TT----T-T--A-TT-G-CC-TGG--TATCGTCGGCGTGCACTTCTCCTCTAGTAGGACGTCGCGACCCGTTGGGTGTCGGTTTACGGCCCGGGTGGG-T-GCCTGCCTCGTGTG---CGCTT------T----A-------T--CGCGT-C--A-C-T-GCG-GRGCAGACCCCCG-G--TT----GC-CTGAC-CGGCTGCTCGGCGGTACT-CGCAAGTTATCTGGCCGCAA-A--C-ATT------C--G-A---------------------ACT-----------GCGTCCG-GC---CCGTCGCAAGC-GAGG--CGAGTGT-------T--T-CCGA-AT-G-T-ACGGATC-TA-ATGCCGTCATCGGGCCTAGCCAGCTGTTGG-T-T-GACGGTG---------------------------------------------------T------CCTAGGACTGGCTAT-A----A------------C-AATT------------------ATG-A-TAACGGTYAGCGACGCTACTGCTTTGGGTACTTTCAGGACCCGTCTTGAAACACGGACCAAGGAGTCTAACATGTGCGCGAGTCATTGGGAA-C-T--T-T-T--AAGCCTAAAGGCGCAATGA-AAGTGAAGGTC-G--G-CCTTGCGCCGACCGA-G-GGAGGATGGGCC-GTGT---------------------------TA-----------CGA--TGC-GGTCCCGCACTCCCGGGGCGTCTCGTTCTCATTG--CGAGAAGAGGCGCACCCAGAGCGTACACGTTGGGACC-----------------------------------------------------------------------------------------------------------------------------
	Dusona						----------------------------------------------------------------------------------------------------------------------------------------------------------------AGAGATTCATCGTCAGCGAT-C-C-T-GG-CACTT-GTGCGGT-TCGTGATGCC--G--G-----G--G------A--T-T--------TCG-------G-TC----CCG---C-G-GCACGCGTCTGTATGA----TT----T-A--T-TT-G-CC-GGG--TGTCGTCGTCGTGCACTTCTCCCCTAGTAGGACGTCGCGACCCGTTGGGTGTCGGTCTACGACTCGGGTGGG-A-GCCTGTCATGTGTT--ACGCTT------C----A-------C--GGCGT-C--A------TG-TGGCAGACCCCCG-G--TT----GT-CTGAC-CAGCTGCCCGGCGGTACT-CGCACGGTATCGGGTCGCAA-T--T-GTT------T--G-A---------------------ACT-----------GCGTCCG-GC---CCGCCGCAAGC-GAGG--CCAGTGT-T-----T--C-CCGG-AT-G-T-ACGGACT-TA-GCGCCGTCACCGGGCCTGGCCAGCTGTTGG-C-C-GGCGGTG---------------------------------------------------T------CCTGGGACTGACTCT-A-----------------------------------------TGT-A-TACCGGTCGGCGACGCTACTGCTTTGGGTACTTTCAGGACCCGTCTTGAAACACGGACCAAGGAGTCTAACATGTGCGCGAGTCATTGGGAT-C-T--A-T-T--AAGCCTAAAGGCGCAATGA-AAGTGAAGGTA-G--G-CCTTGCGCCAACCGA-G-GGAGGATGGGCC-GCGT---------------------------TA-----------CGA--TGC-GGCCCCGCACTCCCGGGGCGTCTCGTTCTCATTG--CGAGAAGAGGCGCACCCAGAGCGTACACRT------------------------------------------------------------------------------------------------------------------------------------
	Dyspetes					------------------------------------------------------------------------------------------------------------------------------------------AGAAACCCAAAAGATCGAATGGGGAGATTCATCGTCAGCGAT-C-C-T-GG-TACGT-GTGCGGC-TCGTGATGCT--C--G-----A--G------A--C-T--------TCG-------G-TC----TCG---T-G-GCACGCGTCCGTATGG----TT----T-T--A-TT-G-CC-AGG--TGTCGTCGGCGTGCACTTCTCCCCTAGTAGGACGTCGCGACCCGTTGGGTGTCGGTCTACGGCCCGGGTGGG-C-GCCTGTCATGTGCA--ACGCTT------T----A-------C--GGCGT-C--A------TG-TGGCAGACCCCCG-G--TT----GT-CTGAC-CGGCTGCTCGGCGGTACT-CGCACGGTATCGGGCCGCAA-A--T-ATT------T--G-A---------------------ACT-----------GCGTCCG-GC---CCACCGCAAGC-GAGG--TCAGTGT-T-----T--C-CCGG-AT-G-T-ACGGACC-CA-GTGCCGTCACCGGGCCTGATCAGCTGTTGG-C-T-GGTGGTG---------------------------------------------------T------CCTAGGACTGGCTCT-A----CA--------T-TA-AATT------------------ATG-A-TACCGGTCGGCGACGCTACTGCTTTGGGTACTTTCAGGACCCGTCTTGAAACACGGACCAAGGAGTCTAACATGTGCGCGAGTCATTGGGAA-C-T--A-T-T--AAGCCTAAAGGCGCAAKGW-WAGTGAATAAA-A--G-GTTTGCACCAATTAT-C-CCAAAACTTGCM-TCAC---------------------------TA--------------------------------------------------CTCA--CGTGAATACAA-TAC--ATACTG-ACGTTG------------------------------------------------------------------------------------------------------------------------------------
	Ebriosa_flava				?????????????????????????????????????????????????????????????????????????????????????????????????????????????????????????????????????????????????????????????????????????????????????????????????????????????????????????????????????????????????????????????????????????????????????????????????????????????????????????????????????????????????????????????????????????????????????????????????????????????????????????????????????????????????????????????????????????????????????????????????????????????????????????????????????????????????????????????????????????????????????????????????????????????????????????????????????????????????????????????????????????????????????????????????????????????????????????????????????????????????????????????????????????????????????????????????????????????????????????????????????????????????????????????????????????????????????????????????????????????????????????????????????????????????????????????????????????????????????????????????????????????????????????????????????????????????????????????????????????????????????????????????????????????????????????????????????????????????????????????????????????????????????????????????????????????????????????????????????????????????????????????????????????????????????????????????
	Echthromorpha_agrestoria	----------------------------------------------------------------------------------------------------------------------------------------------------------------GGAGACTCATCGTCAGCGGT-G-C-T-GG-TACGC-GCGCGGT-TCGCGATGTC--G--G-----A--G------A--C-C--------TCG-------G-TC----TCG---C-G-GCACGCGTCCGCGCGT----TTC---G-A--A-CT-G-CC-TGG--CATCGTCGGCGTGCACTTCTCCCCTAGTAGGACGTCGCGACCCGTTGGGTGTCGGTCTACGGCCTGGGTGGT-C-GCCTGCTCTGTGTG--GCTCTT------C----A-------C--GGAGT-C--A---T-GCG-AAGCAGACCCCCG-G--TC----GC-CCGAC-CGGCTGCCCGGCGGTACT-CGCAAGGTATCCGGCCGCAG-A--T-ATT------C--G-A---------------------ACT-----------GCGTCCA-GC---CCGTCGCAAGC-GAGG--CAAGTGT-T-----T--C-CCGA-AT-G-T-ACGGATC-TG-ATGCCGTCGTCGGGCCTAGCCAGCTGTTGG-T-T-GACGGTG---------------------------------------------------T------ACTCGGACTGGCTGC-A----A------------C-CATT------------------ATG-A-TACCGGTCAGCGACGCTACTGCTTTGGGTACTTTCAGGACCCGTCTTGAAACACGGACCAAGGAGTCTAACATGTGCGCGAGTCATTGGGAT-C-T--A-T-T--AAGCCTAAAGGCGCAATGA-AAGTGAAGGTC-G--G-CCTCGCGCCGACCGA-G-GGAGGATGGGCC-GCGT---------------------------CA-----------CGA--TGC-GGTCCCGCACTCCCGGGGCGTCTCGTTCTCATTG--CGAGAAGAGGCGCACCCAGAGCGTACACGTTGG---------------------------------------------------------------------------------------------------------------------------------
	Echthrus					----------------------------------------------------------------------------------------------------------------------------------------------------------------GGAGATTCATCGTCAGCGAT-T-T-T-GG-TACGT-GTGCGGC-TCGCGATGCC--G--G-----A--G------A--C-T--------TCG-------G-TT----TCC---A-G-GCACGCGTCCGCATGT----TT----T-T--T-AT-T-GC-CTT--AAACGTCGGCGTGCACTTCTCCCCTAGTAGGACGTCGCGACCCGTTGGGTGTCGGTCTACGGCCCGGGTGGT-A-GCCTGTCTCGTGTT---CGCTT------C----G-------C--GGCGT-T--A-C---GCG-GTTCAGACCCCCG-G--AT----GC-CCGAC-CGGCTGCTCGGCGGTACT-CGCACGGTATCTGGCCGCAA-A--T-ATT------C--G-A---------------------ACT-----------GCGTCCG-GC---CCGTCGCAAGC-GAGG--AAAGTGT-T-----T--C-CCGG-CT-G-T-GCGGATC-TA-ATGCCGTCACCGGGCCTTGCCAGCTGTTGG-T-T-GACGGTG---------------------------------------------------T------CCTAGGACTGGCCAA-T----A------------C-AATT------------------ATG-A-TACCGGTCGGCGACGCTACTGCTTTGGGTACTTTCAGGACCCGTCTTGAAACACGGACCAAGGAGTCTAACATGTGCGCGAGTCATTGGGAA-C-T--A-T-T--AAGCCTAAAGGCGCAATGA-AAGTGAAGGTC-G--G-CCTTGCGCCGACCGA-G-GGAGGATGGGCC-GCGT---------------------------CA-----------CGA--TGC-GGTCCCGCACTCCCGGGGCGTCTCGTTCTCATTG--CGAGAAGAGGCGCACCCAGAGCGTACACGTT-----------------------------------------------------------------------------------------------------------------------------------
	Eclytus_lutatus				?????????????????????????????????????????????????????????????????????????????????????????????????????????????????????????????????????????????????????????????????????????????????????????????????????????????????????????????????????????????????????????????????????????????????????????????????????????????????????????????????????????????????????????????????????????????????????????????????????????????????????????????????????????????????????????????????????????????????????????????????????????????????????????????????????????????????????????????????????????????????????????????????????????????????????????????????????????????????????????????????????????????????????????????????????????????????????????????????????????????????????????????????????????????????????????????????????????????????????????????????????????????????????????????????????????????????????????????????????????????????????????????????????????????????????????????????????????????????????????????????????????????????????????????????????????????????????????????????????????????????????????????????????????????????????????????????????????????????????????????????????????????????????????????????????????????????????????????????????????????????????????????????????????????????????????????????
	Endasys						--------------------------------------------------------------------------------------------------------------------------------------------------------------------------------------------G-TACGT-GTGCGGT-TCGCGATGTC--TGCG-----A--G------A--T-T--------TCG-------G-TC----TCA--AT-G-GCACGCGTCCGCATGT----TT----T-T--T-AT-T-GC-CTG--AATCGTCGGCGTGCACTTCTCCCCTAGTAGGACGTCGCGACCCGTTGGGTGTCGGTCTACGGCCCGGGTGGT-A-GCCTGTTTCGTGTG---CGCTT------T----A-------C--GGCGT-T--A-C---GCG-GGGCAGACCCCCG-G--TT----GC-CTGGC-CGGCTGCCCGGCGGTACT-CGTACGGTATCTGGCCGCAA-A--T-ATT------C--G-A---------------------ACT-----------GCGTCCG-GC---CCGTCGCAAGC-GAGG--CAAGTGT-T-----T--C-CCGG-AT-G-T-ACGGATC-TA-ATGCCGTCACCGGGCCTTGCCAGCTGTTGG-T-T-GACGGTG---------------------------------------------------T------CCTAGGACTGGCTAA-C-----------------A-AATT------------------ATG-A-TACCGGTCGGCGACGCTACTGCTTTGGGTACTTTCAGGACCCGTCTTGAAACACGGACCAAGGAGTCTAACATGTGCGCGAGTCATTGGGAA-C-T--A-T-T--AAGCCTAAAGGCGCAATGA-AAGTGAAGGTC-G--G-CCTTGCGCCGACCGA-G-GGAGGATGGGCC-GCGT---------------------------CA-----------CGA--TGC-GGTCCCGCACTCCCGGGGCGTCTCGTTCTCATTG--CGAGAAGAGGCGCACCCAGAGCGTA-----------------------------------------------------------------------------------------------------------------------------------------
	Endromopoda					----------------------------------------------------------------------------------------------------------------------------------------------------------------GGAGATTCATCGTCAGCGGT-A-C-T-GG-TACGT-GTGCGGT-TCGCGATGTC--C--G-----A--G------G--C-T--------TCT-------G-TC----TCG---C-G-GCACGCGTCCGCATGT----TT----T-T--A-TT-G-CC-TGG--TATCGTCGGCGTGCACTTCTCCCCTAGTAGGACGTCGCGACCCGTTGGGTGTCGGTCTACGGCCCGGGTGGG-T-GCCTGTCTCGTGTG---CGCTT------T----A-------T--CGTGT-C--A-C-T-GCG-GGGCAGACCCCCG-G--TT----GC-CTGAC-CGGCTGCTCGGCGGTACT-CGCAAGGTATCTGGCCGCAA-A--T-ATT------C--G-A---------------------ACT-----------GCGTCCG-GC---CCGTCGCAAGC-GAGG--CGAGTGT-------T--C-CCGA-AT-G-T-ACGGATC-TA-ATGCCGTCATCGGGCCTAGCCAGCTGTTGG-T-T-GACGGTG---------------------------------------------------T------CCTAGGACTGGCTAT-A----A------------C-AATT------------------ATG-A-TACCGGTCAGCGACGCTACTGCTTTGGGTACTTTCAGGACCCGTCTTGAAACACGGACCAAGGAGTCTAACATGTGCGCGAGTCATTGGGAA-C-T--A-T-T--AAGCCTAAAGGCGCAATGA-AAGTGAAGGTC-G--G-CCTTGCGCCGACCGA-G-GGAGGATGGGCC-GCGT---------------------------CA-----------CGA--TGC-GGTCCCGCACTCCCGGGGCGTCTCGTTCTCATTG--CGAGAAGAGGCGCACCCAGAGCGTACACGTTGGGC-------------------------------------------------------------------------------------------------------------------------------
	Enizemum					-------------------------------------------------------------------------------------------------------------------------------------------------------------------GATTCATCGTCAGCGTT-A-C-T-GG-TACGT-GTGCGGT-TCGCGATGCC--T--G-----G--G------A--C-T--------TCG-------G-TT----CCG---G-G-GCACGCGTCCGCATGT----TT----T-T--A-TT-G-CC-TGG--TATCGTCGGCGTGCACTTCTCCCCTAGTAGGACGTCGCGACCCGTTGGGTGTCGGTCTACGGCCCGGGTGGG-C-GCCTGTCTCGTGTG---CGCTT------C----A-------C--GGCGT-T--T-C-A-GCG-AGGCAGACCCCCG-G--TT----GT-CCGAC-CGGCTGCCCGGCGGTACT-CGCAAGGTATCCAGCCGCAA-A--C-ATT------T--G-A---------------------ACT-----------GCGTCCG-GC---CCGTCGCAAGC-GAGG--CAAGTGT-T-----T--C-CCGA-AT-G-T-ACGGATC-TA-ATGCCGTCATCGGGCCTTGCCAGCTGTTGG-T-T-GACGGTG---------------------------------------------------T------CCTAGGACCGGCTGT-A----AC----------TC-AATT------------------ATG-A-TACCGGTCAGCGACGCTACTGCTTTGGGTACTTTCAGGACCCGTCTTGAAACACGGACCAAGGAGTCTAACATGTGCGCGAGTCATTGGGAG-C-T--A-T-T--AAGCCTAAAGGCGCAATGA-AAGTAAAGATC-G--G-CCTTGCGCCGACCGA-G-GGAGGATGGGCC-GCTC---------------------------TA-----------CGA--GTC-GGTCCCGCACTCCCGGGACGTCTCGTTCTCATTA--CGAGAAGAGGCGTACCCAGAGCGTACACGT------------------------------------------------------------------------------------------------------------------------------------
	Entypoma					-----------------------------------------------------------------------------------------------------------------GTGAAACCGTTCAGGGGTAAACCTGAGAAACCCAAAAGATCGAATGGGGAGATTCATCGTCAGCGAT-A-C-T-GG-TACGT-GTGCGGT-TCGCGATGCC--G-TC-----T--G------A--C-C--------TCG-------G-TC----TCT---T-G-GCACGCGTCCGCATGT----TT----T-T--A-TT-G-CC-TGG--TATCGTCGGCGTGCACTTCTCCCCTAGTAGGACGTCGCGACCCGTTGGGTGTCGGTCTACGGCACGGGTGGT-T-GCCTGTCTCGTATG---TGCTC------------------------CGG-T--A-C-T-GCG-GAACAGACCCCCG-G--CC----GC-CCGAC-CGGCTGCCCGGCGGTACT-CGCAAGGTATCTGGCCGCAA-A--T-ATT------C--G-A---------------------ACT-----------GCGTCCG-GC---CCGTCGCAAGC-GAGG--CAAGTGC-T-----T--C-CCGA-AT-G-A-ACGGATC-TA-ACGCCGTCATCGGGCCTGGCCAGCTGTTGG-T-T-GACGGTG---------------------------------------------------T------CCTGGGACTGGCTGT-A----A------------C-AATT------------------ATG-A-TACCGGTCAGCGACGCTACTGCTTTGGGTACTTTCAGGACCCGTCTTGAAACACGGACCAAGGAGTCTAACATGTGCGCGAGTCATTGGGAA-C-T--G-T-T--AAGCCTAAAGGCGCAATGA-AAGTGAAGGTC-G--G-CATTGCGCCGACCGA-G-GGAGGATGGGCC-GCGT---------------------------CA-----------CGA--TGC-GGTCCCGCACTCCCGGGGCGTCTCGTTCTCATTG--CGAGAAGAGGCGCACCCAGAGCGTACACGTT-----------------------------------------------------------------------------------------------------------------------------------
	Ephialtes					----------------------------------------------------------------------------------------------------------------------------------------------------------------GGAGATTCATCGTCAGCGGT-A-C-T-GG-TACGT-GTGCGGT-TCGCGATGTC--C--G-----A--G------A--C-T--------TCG-------G-TC----TCG---C-G-GCACGCGTCCGCATGT----TTT---T-T--A-TT-G-CC-TGG--TATCGTCGGCGTGCACTTCTCCCCTAGTAGGACGTCGCGACCCGTTGGGTGTCGGTCTACGGCCCGGGTGGG-T-GCCTGTCTCGTGTG---CGCTT------T----A-------T--CGCGT-C--A-C-T-GCG-GGGCAGACCCCCG-G--TT----GC-CTGAC-CGGCTGCTCGGCGGTACT-CGCAAGGTATCTGGCCGCAA-A--T-ATT------C--G-A---------------------ACT-----------GCGTCCG-GC---CCGTCGCAAGC-GAGG--CGAGTGT-------T--C-CCGA-AT-G-T-ACGGATC-TA-ATGCCGTCATCGGGCCTAGCCAGCTGTTGG-T-T-GACGGTG---------------------------------------------------T------CCTAGGACTGGCTAT-G----A------------C-AATT------------------ATG-A-TACCGGTCAGCGACGCTACTGCTTTGGGTACTTTCAGGACCCGTCTTGAAACACGGACCAAGGAGTCTAACATGTGCGCGAGTCATTGGGAA-T-T--A-T-T--AAGCCTAAAGGCGCAATGA-AAGTGAAGGTC-G--G-CCTTGCGCCGACCGA-G-GGAGGATGGGCC-GCGT---------------------------CA-----------CGA--TGC-GGTCCCGCACTCCCGGGGCGTCTCGTTCTCATTG--CGAGAAGAGGCGCACCCAGAGCGTACACGT------------------------------------------------------------------------------------------------------------------------------------
	Epirhyssa_sp				------------------------------------------------------------------------------------------------------------------------CGTTCAGGGGTAAACCTGAGAAACCCGAAAGATCGAATGGGGAGATTCATCGTCAGCGAT-A-C-T-GG-TACGT-GTGCGGT-TCGCGATGCT--G--G-----G--G------A--C-C--------TCG-------G-TC----CCG---T-G-GCACGCGTCCGCATGT----TT----T-T--A-TT-G-CC-TGG--TGTCGTCGGCGTGCACTTCTCCCCTAGTAGAACGTCGCGACCCGTTGGGTGTCGGTCTACG-----GGTGGG-T-GCCTGTCTCGTGTG---TGCTT------C----A-------C--GGCAT-C--A-C-T-GCG-GGGCAGACCCCCG-G--TT----GC-CTGAC-CGTCTGCCCGGCGGTACT-CGCAAGGTATCTGGCCGCAA-A--A-ATT------C--G-A---------------------ACT-----------GCGTCCG-GC---CCGTCGCAAGC-GAGG--CAAGTGC-T-----T--C-CCGA-AT-G-T-ACGGATC-TG-ATGCCGTCATCGGGCCTTGCCAGCTGTTGG-T-T-GACGGTG---------------------------------------------------T------CCTGGGACTGGCTAA-A----C------------T-AATT------------------ATG-A-TACCGGTCAGCGACGCTACTGCTTTGGGTACTTTCAGGACCCGTCTTGAAACACGGACCAAGGAGTCTAACAT---------------------------------------------------------------------------------------------------------------------------------------------------------------------------------------------------------------------------------------------------------------------------------------------------------------------------------------------------------------
	Euceros						-------------------------------------------------------------------------------------------------------------------------------------------------------------------GATTCATCGTCAGCGAT-T-C-T-GG-TACTT-GTACGGT-TCGCGATACC--A-CG-----G--G------G--C-T--------TCT-------G-TC----TCG---T-G-GCACGCGTCCGTGCGA----TT----T-T--T-TT-G--C-CGG--TATCGTCGGCGTGCACTTCTCCCCTGGTAGGACGTCGCGACCCGTTGGGTGTCGGTCTACGGCCCGGGTGGT-A-GCCTGTCTCGTGTG---CGCCT------C----G-------C--GGCGT-T--T-A-C-GCG-GGTCAGACCCCCG-G--CT----GC-CCGACCCTGCTGCCCGGCGGTGTAATTTACGGTATCTAGTCGCAC-G--T-ATT------C--A-A---------------------ACT-----------GCGTCCG-GC---CCGTTGCAAGC-GAGG--CAAGTGCTT-----T--C-CCGG-AT-G-T-TCGGATC-CA-ATGCCGTCACTGGGCCTTGCCAGCTGTTGG-T-T-GACGGTG---------------------------------------------------T------CCTAGGACTGACTAT-T----G------------C-AATT------------------ATG-A-TACCGGTCGGCGATGCTACTGCTTTGGGTACTTTCAGGACCCGTCTTGAAACACGGACCAAGGAGTCTAACATGTGCGCGAGTCATTGGGAA-C-T--G---T--AAGCCTAAAGGCGCAATGA-AAGTGAAGATC-G--G-CCTTGCGCCAATCGA-G-GGAGGATGGGTT-GCGT---------------------------CA-----------AAA--TGC-TTCCTCGCACTCCCGGGGTGTCTCGTTCTCATTG--CGAGAAGAGGCGCACCCAGAGCGTACACGT------------------------------------------------------------------------------------------------------------------------------------
	Eudelus						--------------------------------------------------------------------------------------------------------------------------------------CCTGAGAAACCCGAAAGATCGAATGGGGAGATTCATCGTCAGCGAT-T-T-T-GG-TACGT-GTGCGGT-TCGCGATGTC--G--G-----A--G------G--C-T--------TCG-------G-TC----TCA---T-G-TCACGCGTCCGCATGT----TT----T-T--T-AT-T-GC-CTG--AATCGTCGGCGTGCACTTCTCCCCTAGTAGGACGTCGCGACCCGTTGGGTGTCGGTCTACGACCCGGGTGGT-A-GCCTGTCTCGTGTT---CGCTT------C----A-------C--GGCGT-T--A-C---GCG-TGACAGACCCCTG-T--GC----GT-CCGGC-CGGCTGCCCGGCGGTACT-CGCACGGTATCTGGCCGCAA-A--T-ATT------C--G-A---------------------ACT-----------GCGTCCG-GC---CCGTCGCAAGC-GAGG--CAAGTGT-T-----T--C-CTGG-CT-G-T-ACGGATC-TA-ATGCCGTCACCGGGCCTTGCCAGCTGTTGG-T-T-GACGGTG---------------------------------------------------T------CCTAGGACTGGCCAA-T----A------------C-AATT------------------ATG-A-TACCGGTCGGCGACGCTACTGCTTTGGGTACTTTCAGGACCCGTCTTGAAACACGGACCAAGGAGTCTAACATGTGCGCGAGTCATTGGGAT-C-T--A-T-T--AAGCCTAAAGGCGCAATGA-AAGTGAAGGTC-G--G-CCTTGCGCCGACCGA-G-GGAGGATGGGCC-GCGT---------------------------CA-----------CGA--TGC-GGTCCCGCACTCCCGGGGCGTCTCGTTCTCATTG--CGAGAAGAGGCGCACCCAGAGCGTACACGTT-----------------------------------------------------------------------------------------------------------------------------------
	Eusterinx_oli				---------------------------------------------------------------------------------------------------------------------AACCGTTCAGGGGTAAACCTGAGAAACCCAAAAGATCGAATGGGGAGATTCATCGTCAGCGAC-G-C-T-GG-TACGT-GTGCGGC-TCGCGATGCT--C--G-----G--G------A--C-T--------TCG-------G-TC----TCG---C-G-GCACGCGTCCGCATGA----TT----T-T--A-TT-G-CS-TGG--CGTCGTCGGCGTGCACTTCTCCCCTAGTAGGACGTCGCGACCCGTTGGGTGTCGGTCTACGGCCCGGGTGGG-T-GTCTGTCTCGCT--------------------------------------C--C-G-C-GCG-GGGCAAACCCCCG-G--CT----GC-CCGAC-CGGCTGCCCGGCGGTACT-CGCAAGGTATCTGGCCGCAA-A--T-ATT------C--G-A---------------------ACT-----------GCGTCCG-GC---CCGTCGCAAGC-GAGG--CAAGTRT-T-----T--C-CCGA-AT-G-C-ACGGATC-TA-ATGCCGTCATCGGGCCTTACCAGCTGTTGG-T-T-GACGGTG---------------------------------------------------T------CCTAGGACAGGCTAT-A----A------------C-AATT------------------ATG-A-TACCGGTCAGCGACGCTACTGCTTTGGGTACTTTCAGGACCCGTCTTGAAACACGGACCAAGGAGTCTAACATGTGCGCGAGTCATTGGGAA-C-T--A-T-T--AAGCCTAAAGGCGCAATGA-AAGTGAAGGTC-G--G-CCTTGCGCCGACCGA-G-GGAGGATGGGCC-GCGT---------------------------CA-----------CGA--TGC-GGTCCCGCACTCCCGGGGCGTCTCGTTCTCATTG--CGAGAAGAGGCGCACCCAGAGCGTACAC--------------------------------------------------------------------------------------------------------------------------------------
	Eusterinx_ten				-------------------------------------------------------------------------------------------------------------------------------------------------------------------GATTCATCGTCAGCGAC-G-C-T-GG-TACGT-GTGCGGC-TCGCGATGCT--C--G-----G--G------A--C-T--------TCG-------G-TC----CCG---C-G-GCACGCGTCCGCATGT----TTT---T-T--A-TT-G-CC-TGG--CGTCGTCGGCGTGCACTTCTCCCCTAGTAGGACGTCGCGACCCGTTGGGTGTCGGTCTACGGCCCGGGTGGG-T-GCCTGTCTCGTGTG---CGCTT------C----A-------C--GGCGT-C--A-C-T-GCG-GGGCAGACCCTCG-G--CT----GC-CCGAC-CGGCTGCCCGGCGGTACT-CGCAAGGTATCTGGCCGCAA-A--T-ATT------C--G-A---------------------ACT-----------GCGTCCG-GC---CCGTCGCAAGC-GAGG--CGAGTGT-T-----T--C-CCGA-AT-G-C-ACGGATC-TA-ATGCCGTCATCGGGCCTGGCCAGCTGTTGG-T-T-GACGGTG---------------------------------------------------T------CCTAGGACTGGCTAT-A----A------------C-AATT------------------ATG-A-TACCGGTCAGCGACGCTACTGCTTTGGGTACTTTCAGGACCCGTCTTGAAACACGGACCAAGGAGTCTAACATGTGCGCGAGTCATTGGGAA-C-T--A-T-T--AAGCCTAAAGGCGCAATGA-AAGTGAAGGTC-G--G-CCTTGCGCCGACCGA-G-GGAGGATGGGCC-GCGT---------------------------CA-----------CGA--TGC-GGTCCCGCACTCCCGGGGCGTCTCGTTCTCATTA--CGAGAAGAGGCGCACCCAGAGCGTACACGT------------------------------------------------------------------------------------------------------------------------------------
	Exenterus					--------------------------------------------------------------------------------------------------------------------------------------CCTGAGAAACCCAAAAGATCGAATGGGGAGATTCATCGTCAGCGAT-C-C-T-GG-TACGT-GTGCGGT-TCGTGATGTC--G-CG-----A--G------A--C-T--------TCG-------G-TC----TTG---T-G-GCACGCGTCCGCATGG----TT----T-T--A-TT-G-CC-GGG--TGTCGTCGGCGTGCACTTCTCCCCTAGTAGGACGTCGCGACCCGTTGGGTGTCGGTTTACGGCCCGGGTGGG-C-GCCTGTCATGTGTC--ACGCTT------T----A-------C--GGCGT-C--A------TG-TGGCAGACCCCCG-G--TT----GT-CTGAC-CGGCTGCTCGGCGGTACT-CGCAAGGTATCGGGCCGCAA-A--T-ATT------C--G-A---------------------ACT-----------GCGTCCG-GC---CCGCCGCAAGC-GAGG--TCAGTGT-T-----T--C-CCGG-TA-G-T-ACGGACC-TA-GCGCCGTCGCCGGTCCTGACCAGCTGTTGG-T-T-GGCGGTG---------------------------------------------------T------CCTCGGACTGGCTCT-A-------------------TATT------------------ATG-A-TACCGGTCGGCGACGCTACTGCTTTGGGTACTTTCAGGACCCGTCTTGAAACACGGACCAAGGAGTCTAACATGTGCGCGAGTCATTGGGAG-C-T--A-T-T--AAGCCTAAAGGCGCAATGA-AAGTGAAGGTC-G--G-CCTTGCGCCGACCGA-G-GGAGGATGGGCC-GCGT---------------------------TA-----------CGA--TGC-GGTCCCGCACTCCCGGGGCGTCTCA-TCTCATTG--CGAGAAGAGGCGCACCCAGAGCGTAC----------------------------------------------------------------------------------------------------------------------------------------
	Exeristes					------------------------------------------------------------------------------------------------------------------------------------------------------------ATGGGGAGATTCATCGGCAGCGGT-A-C-T-GG-TACGT-GTGCGGT-TCGCGATGTC--C--G-----A--G------A--C-T--------TCG-------G-TC----TCG---T-G-GCACGCGTCCGCATGT----TT----T-T--A-TT-G-CC-TGG--TATCGTCGGCGTGCACTTCTCCCCTAGTAGGACGTCGCGACCCGTTGGGTGTCGGTCTACGGCCCGGGTGGG-T-GCCTGTCTCGTGTG---CGCTT------T----A-------T--CGCGT-C--A-C-T-GCG-GGGCAGACCCCCG-G--TT----GC-CTGAC-CGGCTGCCCGGCGGTACT-CGCAAGGTATCTGGCCGCAA-A--T-ATT------C--G-A---------------------ACT-----------GCGTCCG-GC---CCGTCGCAAGC-GAGG--CGAGTGT-------T--C-CCGA-AC-G-T-ACGGATC-TA-ATGCCGTCATCGGGCCTAGCCAGCTGTTGG-T-T-GACGGTG---------------------------------------------------T------CCTAGGACTGGCTAT-A----A------------C-AATT------------------ATG-A-TACCGGTCAGCGACGCTACTGCTTTGGGTACTTTCAGGACCCGTCTTGAAACACGGACCAAGGAGTCTAACATGTGCGCGAGTCATTGGGAA-C-T--A-T-T--AAGCCTAAAGGCGCAATGA-AAGTGAAGGTC-G--G-CCTTGCGCCGACCGA-G-GGAGGATGGGCC-GCGT---------------------------CA-----------CGA--TGC-GGTCCCGCACTCCCGGGGCGTCTCGTTCTCATTG--CGAGAAGAGGCGCACCCAGAGCGTACACGTTGGGA-------------------------------------------------------------------------------------------------------------------------------
	Exochus						------------------------------------------------------------------------------------------------------------------------------------------------------GATCGAATGGGGAGATTCATCGTCAGCGAG-C-T-A-GG-CGCTT-GTACGGT-TCGTGATATC--G--G-----A--G------A--C-T--------CCG-------G-TC----TCG---C-G-GCACACGTCCGTATGG----TA----C-T----TT-G-CC-GAG--CTTCGTCGGCGTGCACTTCTCCCCTAGTAGAACGTCGCGACCCGTTGGGTGTCGGTCTACGGCTCGGGCGGA-A-GCCTGTCATGTGTT--TCGCTT------A----A-------C--CGCGT-C--A------CG-TGGCAGACCCCCTGA--TT----GT-CTGAC-CAGC-GCTCGGCGGTACT-CGTACGGTATCGGGTCGCAG-A--T-ATT------C--A-A---------------------ACT-----------GCGTCCG-GC---CCGCCGCAAGC-GAGG--CCAGTGT-T-----T--C-CCGG-AA-G-T-ACGGACC-TA-GCGCCGTCACCGGGCCTGGCCAGCTGTTGG-T-C-GGCGGTG---------------------------------------------------T------CCTGGGACTGGCCCT-T-------------------TATT------------------ATG-A-TACCGGTCGGCGACGCTACTGCTTTGGGTACTTTCAGGACCCGTCTTGAAACACGGACCAAGGAGTCTAACATGTGCGCGAGTCATTGGGAA-A-T--G-A-T--AAGCCTAAAGGCGCAATGA-AAGTGAAGGTC-G--G-CCTTGCGCCGACCGA-G-GGAGGATGAGCC-GCGT---------------------------CA-----------CGA--TGC-GGCTCCACACTCCCGGGGCGTCTCGTTCTCATTG--CGAGAARABGCGCACCCAGAGCGTACACGTTGGGACMC----------------------------------------------------------------------------------------------------------------------------
	Flacopimpla					-----------------------------------------------------------------------------------------------------------------GTGAAACCGTTCAGGGGTAAACCTGAGAAACCCAAAAGATCGAAAGGGGAGATTCATCGTCAGCGGT-A-C-T-GG-TACGT-GTGCGGT-TCGCGATGTC--T--G-----A--G------A--C-T--------TCG-------G-TC----TCG---C-G-GCACGCGTCCGCATGT----TT----T-T--A-TT-G-CC-TGG--TATCGTCGGCGTGCACTTCTCCCCTAGTAGAACGTCGCGACCCGTTGGGTGTCGGTCTACGGCCCGGGTGGG-T-GACTGTTTCGTGTG---CGCTT------T----A-------T--CGCGT-C--A-C-T-GCG-AGGCAGACCCCCG-G--TT----GC-CTGGC-CGGCTGCTCGGCGGTACT-CGCAAGGTATCTGGCCGCAA-A--T-ATT------C--G-A---------------------ACT-----------GCGTCCG-GC---CCGTCGCAAGC-GAGG--CGAGTGT-------T--C-CCGA-AT-G-T-ACGGATC-TA-ATGCCGTCATCGGGCCTAGCCAGCTGTTGG-T-T-GACGGTG---------------------------------------------------T------CCTAGGACTGGCTAT-A----A------------C-AATT------------------ATG-A-TACCGGTCAGCGACGCTACTGCTTTGGGTACTTTCAGGACCCGTCTTGAAACACGGACCAAGGAGTCTAACATGTGCGCGAGTCATTGGGAA-T-T--A-T-T--AAGCCTAAAGGCGCAATGA-AAGTGAAGGTT-G--G-CCTTGCACTGACCGA-G-GGAGGATGGGCC-GCGT---------------------------CA-----------CGA--TGC-GGTCCCGCACTCCCGGGGCGTCTCGTTCTCATTG--CGAGAAGAGGCGCACCCAGAGCGTACACGTTGGGA-------------------------------------------------------------------------------------------------------------------------------
	Flavopimpla					--------------------------------------------------------------------------------------------------------------------------------------CCTGAGAAACCCAAAAGATCGAATGGGGAGATTCATCGTCAGCGGT-A-C-T-GG-TACGT-GTGCGGT-TCGTGATGTC--C--G-----G--G------A--C-T--------TCG-------G-TC----TGG---T-G-GCACGCGTCCGCATGT----TTT---T-T--A-TT-G-CC-TGG--TATCGTCGGCGTGCACTTCTCCCCTAGTAGGACGTCGCGACCCGTTGGGTGTCGGTCTACGGCCCGGGTGGG-C-GCCTGTCTCGTGTG---CGCTT------T----A-------T--CGCGT-C--A-C-T-GCG-GGGCAGACCCCCG-G--TT----GC-CTGAC-CGGCTGCTCGGCGGTACT-CGCAAGGTATCTGGCCGCAA-A--T-ATT------C--G-A---------------------ACT-----------GCGTCCG-GC---CCGTCGCAAGC-GAGG--CGAGTGT-------T--C-TCGA-AT-G-T-ACGGATC-TA-ATGCCGTCATCGGGCCTAGCCAGCTGTTGG-T-T-GACGGTG---------------------------------------------------T------CCTAGGACTGGCTAT-A----A------------C-AATT------------------ATG-A-TACCGGTCAGCGACGCTACTGCTTTGGGTACTTTCAGGACCCGTCTTGAAACACGGACCAAGGAGTCTAACATGTGCGCGAGTCATTGGGAG-C-T--A-T-T--AAGCCTAAAGGCGCAATGA-AAGTGAAGGTC-G--G-CCTTGCGCCGACCGA-G-GGAGGATGGGCC-GCGT---------------------------CA-----------CGA--TGC-GGTCCCGCACTCCCGGGGCGTCTCGTTCTCATTG--CGAGAAGAGGCGCACCCAGAGCGTACAC--------------------------------------------------------------------------------------------------------------------------------------
	Fossatyloides				------------------------------------------------------------------------------------------------------------------------------------------------CCAAAAGANNGAATGGNNNGATTCATCGTCAGCGNN-A-N-T-GG-TACGT-GTGCGGT-TCGCGATGCC--C--G-----A--G------A--C-T--------CCG-------G-TC----CCG---G-G-GCACGCGTCCGCATGT----TT----T-T--A-TT-G-CC-TGG--TAACGTCGGCGTGCACTTCTCCCCTAGTAGGACGTCGCGACCCGTTGGGTGTCGGTCTACGGCCCGGGTGGG-T-GCCTGTCTCGTGTG---CGCTT------C----G-------C--GGCGT-T--A-C-T-GCG-AGGCAGACCCCCG-G--TT----GT-CCGAC-CGGCTGCTCGGCGGTACT-CGCAAGGTATCCAGCCGCAA-A--C-ATT------C--G-A---------------------ACT-----------GCGTCCG-GC---CCGTCGCAAGC-GAGG--CAAGTGT-T-----T--C-CCGA-AT-G-T-ACGGATC-TA-ATGCCGTCATCGGGCCTGGCCAGCTGTTGG-T-T-GACGGTG---------------------------------------------------T------CCTAGGACCGGCTGT-A----AC----------AA-AATT------------------ATG-A-TACCGGTCAGCGACGCTACTGCTTTGGGTACTTTCAGGACCCGTCTTGAAACACGGACCAAGGAGTCTAACATGTGCGCGAGTCATTGGGAG-C-T--A-T-T--AAGCCTAAAGGCGTAATGA-AAGTAAAGGTC-G--G-CCTCGCGCCGACCGA-G-GGAGGATGGGCC-GCTC---------------------------TA-----------CGA--GTC-GGTCCCGCACTCCCGGGACGTCTCGTTCTCATTA--------------------------------------------------------------------------------------------------------------------------------------------------------------------
	Fredegunda					----------------------------------------------------------------------------------------------------------------------------------------------------------------GGAGATTCATCGTCAGCGGT-A-C-T-GG-TACGT-GTGCGGT-TCGCGATGTC--C--G-----A--G------G--C-T--------TCG-------G-TC----TCG---C-G-GCACGCGTCCGCATGT----TW----W-T--A-TT-G-CC-TGG--TATCGTCGGCGTGCACTTCTCCCCTAGTAGGACGTCGCGACCCGTTGGGTGTCGGTCTACGGCCCGGGTGGG-T-GCCTGTCTCGTGTG---CGCTT------T----A-------T--CGTGT-C--A-C-T-GCG-GGGCAGACCCCCG-G--TT----GC-CTGAC-CGGCTGCTCGGCGGTACT-CGCAAGGTATCTGGCCGCAA-A--T-ATT------C--G-A---------------------ACT-----------GCGTCCG-GC---CCGTCGCAAGC-GAGG--CGAGTGT-------T--C-CCGA-AT-G-T-ACGGATC-TA-ATGCCGTCATCGGGCCTAGCCAGCTGTTGG-T-T-GACGGTG---------------------------------------------------T------CCTAGGACTGGCTAT-A----A------------C-AATT------------------ATG-A-TACCGGTCAGCGACGCTACTGCTTTGGGTACTTTCAGGACCCGTCTTGAAACACGGACCAAGGAGTCTAACATGTGCGCGAGTCATTGGGAA-C-T--A-T-T--AAGCCTAAAGGCGCAATGA-AAGTGAAGGTC-G--G-CCTTGCGCCGACCGA-G-GGAGGATGGGCC-GCGT---------------------------CA-----------CGA--TGC-GGTCCCGCACTCCCGGGGCGTCTCGTTCTCATTG--CGAGAAGAGGCGCACCCAGAGCGTACACGTT-----------------------------------------------------------------------------------------------------------------------------------
	Gambrus						--------------------------------------------------------------------------------------------------------------------------------------CCTGAGAAACCCAAAAGATCGAATGGGGAGATTCATCGTCAGCGGT-C-CTT-GG-TACGT-GTGCGGC-TCGCGATGCC--G--G-----A--G------A--T-T--------TCG-------G-TC----TCC---T-G-GCACGCGTCCGTATGT----TT----T-T--T-AT-T-GC-CTC--GATCGTCGGCGTGCACTTCTCCCCTAGTAGGACGTCGCGACCCGTTGGGTGTCGGTCTACGGCCCGGGCGGT-A-GCCTGTCTCGTGTT---CGCTT------C----G-------C--GGCGT-T--A-C---GCG-GTTCAGACCCCCG-G--TC----GC-CCGAC-CGGCTGCTCGGCGGTACT-CGCACGGTATCTGGCCGCAA-A--T-ATT------C--G-A---------------------ACT-----------GCGTCCG-GC---CCGTCGCAAGC-GAGG--CAAGTGT-T-----T--C-CCGG-TT-G-T-ACGGATC-TA-ATGCCGTCACCGGGCCTTGCCAGCTGTTGG-T-T-GACGGTG---------------------------------------------------T------CCTAGGACTGGCTAA-T----A------------C-AATT------------------ATG-A-TACCGGTCGGCGACGCTACTGCTTTGGGTACTTTCAGGACCCGTCTTGAAACACGGACCAAGGAGTCTAACATGTGCGCGAGTCATTGGGAA-C-T--A-T-T--AAGCCTAAAGGCGCAATGA-AAGTGAAGGTC-G--G-CCTTGCGCCGACCGA-G-GGAGGATGGGCC-GCGT---------------------------CA-----------CGA--TG--------------------------------------------------------------------------------------------------------------------------------------------------------------------------------------------------------
	Gelis						-----------------------------------------------------------------------------------------------------------------GTGAAACCGTTCAGGGGTAAACCTGAGAAACCCGAAAGATCGAATGGGGAGATTCATCGTCAGCGAT-T-T-T-GG-TACGT-GTGCGGT-TCGCGATGTC--G--G-----A--G------G--C-T--------TCG-------G-TC----TCA---T-G-GCACGCGTCCGCATGT----TT----T-T--T-AT-T-GC-CTG--AATCGTCGGCGTGCACTTCTCCCCTAGTAGGACGTCGCGACCCGTTGGGTGTCGGTCTACGGCCCGGGTGGT-A-GCCTGTCTCGTGTT---CGCTT------C----A-------C--GGCGT-T--A-C---GCG-GGGCAGACCCCTG-T--GT----GT-CTGGC-CGACTGCCCGGCGGTACT-CGCACGGTATCTGGCCGCAA-A--T-ATT------C--G-A---------------------ACT-----------GCGTCCG-GC---CCGTCGCAAGC-GAGG--CAAGTGT-T-----T--C-CCGG-CT-G-T-ACGGATC-TA-ATGCCGTCACCGGGCCTTGCCAGCTGTTGG-T-T-GACGGTG---------------------------------------------------T------CCTAGGACTGGCCAA-T----A------------T-AATT------------------ATG-A-TACCGGTCGGCGACGCTACTGCTTTGGGTACTTTCAGGACCCGTCTTGAAACACGGACCAAGGAGTCTAACATGTGCGCGAGTCATTGGGAT-C-T--A-T-T--AAGCCTAAAGGCGCAATGA-AAGTGAAGGTC-G--G-CCTTGCGCCGACCGA-G-GGAGGATGGGCC-GCGT---------------------------CA-----------CGA--TGC-GGTCCCGCACTCCCGGGGCGTCTCGTTCTCATTG--CGAGAAGAGGCGCACCCAGAGCGTACACG-------------------------------------------------------------------------------------------------------------------------------------
	Gnathochorisis				----------------------------------------------------------------------------------------------------------------------------------------------------------------GGAGATTCATCGTCAGCGAT-A-C-T-GG-TATGT-GTGCGGT-TCGCGATGCC--G--G-----A--G------A--C-C--------TCG-------G-TC----CCT---C-G-GCACGCGTCCGCATGT----TTT---T-T--A-TT-G-CC-TGG--TATCGTCGGCGTGCACTTCTCCCCTAGTAGGACGTCGCGACCCGTTGGGTGTCGGTCTACGGCCCGGGTGGG-C-GCCTGTCTCGTGTG--ATGCTT------T----A-------C--GGCTT-C--A-C-C-GCG-GGGCAGACCCCCG-G--CT----GC-CCGAC-CGGCTGCCCGGCGGTACT-CGCAAGGTATCTGGCCGCAA-A--T-ATT------C--G-A---------------------ACT-----------GCGTCCG-GC---CCGTCGCAAGC-GAGG--CAAGTGT-T-----T--C-CCGA-AT-G-T-ACGGATC-TA-ATGCCGTCATCGGGCCTTACCAGCTGTTGG-T-T-GACGGTG---------------------------------------------------T------CCTAGGACTGGCTAT-A----A------------A-AATT------------------ATG-A-TACCGGTCAGCGACGCTACTGCTTTGGGTACTTTCAGGACCCGTCTTGAAACACGGACCAAGGAGTCTAACATGTGCGCGAGTCATTGGGAA-C-T--A-T-T--AAGCCTAAAGGCGCAATGA-AAGTGAAGGTC-G--G-CCTCGCGCCGACCGA-G-GGAGGATGGGCC-GCGT---------------------------TA-----------CGA--TGC-GGTCCCGCACTCCCGGGGCGTCTCGTTCTCATTG--CGAGAAGAGGCGCACCCAGAGCGTACACGT------------------------------------------------------------------------------------------------------------------------------------
	Gregopimpla					------------------------------------------------------------------------------------------------------------------------------------------------------------ATGGGGAGATTCATCGTCAGCGTT-A-C-T-GG-TACGT-GTGCGGT-TCGCGATGTC--C--G-----A--G------A--C-C--------TCG-------G-TC----TCG---T-G-GCACGCGTCCGCATGT----TT----T-T--A-TT-G-CC-TGG--TATCGTCGGCGTGCACTTCTCCCCTAGTAGGACGTCGCGACCCGTTGAGTGTCGGTCTACGGCCCGGGTGGG-A-GCCTGCCTCGTGTG---CGCTT------T----A-------T--CGCGT-C--A-C-T-GCG-GGGCAGACCCCCG-G--TT----GC-CTGGC-CGGCTGCTCGGCGGTACT-CGCAAGGTATCTGGCCGCAA-A--T-ATT------C--G-A---------------------ACT-----------GCGTCCG-GC---CCGTCGCAAGC-GAGG--CGAGTG--------T--C-CCGA-AT-G-T-TCGGATC-TA-ATGCCGTCATCGGGCCTAGCCAGCTGTTGG-T-T-GACGGTG---------------------------------------------------T------CCTAGGACTGGCTAT-A----A------------C-AATT------------------ATG-A-TACCGGTCAGCGACGCTACTGCTTTGGGTACTTTCAGGACCCGTCTTGAAACACGGACCAAGGAGTCTAACATGTGCGCGAGTCATTGGGAA-C-T--A-T-T--AAGCCTAAAGGCGCAATGA-AAGTGAAGGTC-G--G-CCTTGCGCCGACCGA-G-GGAGGATGGGCC-GCGT---------------------------CA-----------CGA--TGC-GGTCCCGCACTCCCGGGGCGTCTCGTTCTCATTG--CGAGAAGAGGCGCACCCAGAGCGTACACGTT-----------------------------------------------------------------------------------------------------------------------------------
	Grotea						-------------------------------------------------------------------------------------------------------------------------------------------------------------------GATTCATCGTCAGCGTA-T-C-C--G-TGTCT-GTGCGGT-TCGCGATGCC--G--G-----G--G------A--C-C--------TCG-------G-TC----CCT---C-G-GCACGCGTCCGTGCGG----TAC--AT-C--A-CG-A-CC-GGG--TATCGTCGGCGTGCACTTCTCCCCAAGTAGGACGTCGCGACCCGTTGGGTGTCGGTCTACGGCCCGGGTGGG-C-GCCTGGCACGCGTC--GCGCCT------C----A-------C--GGCGC-G--T-T-C-GCG-GGTCAGACCCCCG-GTGTT----GC-CTGAC-CGGCTGCCCGGCGGTACT-CGCACGGTATCGAGCCGCAG-G--C-TTC------G--A-A---------------------ACT-----------GCGTTCG-GC---CCGCCGCAAGC-TAGA--CCAGTGA-T-----A--C-CCGG-AT-G-T-ACGGATC-TG-ATGCCGTCGCCGGGCCTGGTCGGCTGTTGG-T-C-GGCGGTG---------------------------------------------------T------TCTCGGACTGGCTCT-G-------------------------------------------A-A-TACCGGTCGGCGACGCTACTGCTTTGGGTACTCTCAGGACCCGTCTTGAAACACGGACCAAGGAGTCTAACATGTGCGCGAGTCATTGGGAA-C-T--A-T-T--AAGCCCAAAGGCGCAATGA-AAGTGAAGGTC-C--G-CCTCGCGCGGACCGA-G-GGAGGATGGACC-GCGT---------------------------CA-----------CGA--TGC-GGTCCCGCACTCCCGGGGCGTCTCGTTCTCATTG--CGAGAAGAGGCGCACCCAGAGCGTACACGT------------------------------------------------------------------------------------------------------------------------------------
	Helictes_conspicuus			------------------------------------------------------------------------------------------------------------AGTACGTGAAACCGTTCAGGGGTAAACCTGAGAAACCCAAAAGATCGAATGGGGAGATTCATCGTCAGCGAT-A-C-T-GG-TACGT-GTGCGGT-TCGCGATGCC--G--G-----G--G------A--T-T--------TCG-------A-TC----TCG---T-G-GCACGCGTCCGCATGT----TTT--TT-T--A-TT-G-CC-TGG--TGTCGTCGGCGTGCACTTCTCCCCTAGTAGGACGTCGCGACCCGTTGGGTGTCGGTCTACGGCCCGGGTGGG-C-GCCTGTTCCGTGTG---CGCTT------C----A-------C--GGCGT-C--A-C-C-GCG-GGGCAGACCCCCG-G--TT----GC-CCGAC-CGGCTGCTCGGCGGTACT-CGCAAGGTATCTGGCCGCAA-A--A-ATT------C--G-A---------------------ACT-----------GCGTCCG-GC---CCGTCGCAAGC-GCGG--CAAGTGT-C-----T--C-CCGA-AT-G-C-ACGGATC-TA-ATGCCGTCATCGGGCCTGGCCAGCTGTTGG-T-T-GACGGTG---------------------------------------------------T------CCTGGGACTGGCTAT-A----A------------C-AATT------------------ATG-A-TACCGGTCAGCGACGCTACTGCTTTGGGTACTTTCAGGACCCGTCTTGAAACACGGACCAAGGAGTCTAACATGTGCGCGAGTCATTGGGAT-C-T--A-T-T--AAGCCTAAAGGCGCAATGA-AAGTGAAGGTC-G--G-CCTTGCGCCGACCGA-G-GGAGGATGGGCC-GCGT---------------------------TA-----------CGA--TGC-GGTCCCGCACTCCCGGGGCGTCTCGTTCTCATTA--CGAGAAGAGGCGCACCCAGAGCGTACACGTTGGGACCCGA--------------------------------------------------------------------------------------------------------------------------
	Hemigaster					----------------------------------------------------------------------------------------------------------------------------------------TGAGAAACCCAAAAGATCGAATGGGGAGATTCATCGTCAGCGGT-C-T-T-GG-TACGT-GTGCGGC-TCGCGATGCC--G--G-----A--G------A--C-T--------TCG-------G-TC----TCC---A-G-GCACTCGTCCGCATGT----TT----T-T--T-TT-C-T----C--GACCGTCGGCGTGCACTTCTCCCCTAGTAGGACGTCGCGACCCGTTGGGTGTCGGTCTACGGCCCGGGCGGT-A-GCCTGTCTCGTGTT---AGCAA------C----A-------C--GGCGT-A--A-C---GCG-ATTCAGACCCCCG-G--TC----GC-CCGAC-CGGCTGCTCGGCGGTACT-CGTAAGGTATCTGGCCGCAA-A--T-ATT------C--G-A---------------------ACT-----------GCGTCCG-GC---CCGTCGCAAGC-GAGG--CAAGTGT-T-----T--C-CCGG-TT-G-T-ACGGATC-TA-ATGCCGTCACCGGGCCTTGCCAGCTGTTGG-T-T-GACGGTG---------------------------------------------------T------CCTGGGACTGGCTAA-T----T------------C-AATT------------------ATG-A-TACCGGTCGGCGACGCTACTGCTTTGGGTACTTTCAGGACCCGTCTTGAAACACGGACCAAGGAGTCTAACATGTGCGCGAGTCATTGGGAA-C-T--A-T-T--AAGCCTAAAGGCGCAATGA-AAGTGAAGGTC-G--G-CCTTGCGCCGACCGA-G-GGAGGATGGGCC-GCGT---------------------------CA-----------CGA--TGC-GGTCCCGCACTCCCGGGGCGTCTCGTTCTCATTG--CGAGAAGAGGCGCACCCAGAGCGTACACGTTGGGACCCGAAAGATGGTGAACTATGCCTGGTCAGGACGAAGTCAGGGGAAACCCTGATGGAGGTCCGTAGCGATTCTGACGTGCAAATCGATCGTCGGAACTGGGTATAGGGGCGAAA-------------
	Hemiphanes_erratum			--------------------------------------------------------------------------------------------------------------------------------GGTAAACCTGAGAAACCCGAAAGTTCGAATGGGGAGATTCATCGTCAGCGAT-A-C-T-GG-TACGT-GTGCGGT-TCGCGATGCC--G--G-----A--G------A--C-C--------TCG-------G-TC----TCG---T-G-GCACGCGTCCGCATGT----TT----T-T--T-AT-T-GC-CTG--AATCGTCGGCGTGCACTTCTCCCCTAGTAGGACGTCGCGACCCGTTGGGTGTCGGTCTACGACCCGGGCGGT-A-GCCTGTCTCGTGTG---CGCCT------C----G-------C--GGCGT-T--A-C---GCG-GGGCAGACCCCTG-C--GC----GT-CTGAC-CGGCTGCCCGGCGGTACT-CGCACGGTATCTGGCCGCAA-A--T-ATT------C--G-A---------------------ACT-----------GCGTCCG-GC---CCGTCGCAAGC-GAGG--CAAGTGT-T-----T--C-CCGG-CT-G-T-ACGGATC-TA-ATGCCGTCACCGGGCCTTGCCAGCTGTTGG-T-T-GACGGTG---------------------------------------------------T------CCTAGGACTGGCCAA-T----A------------A-AATT------------------ATG-A-TACCGGTCGGCGACGCTACTGCTTTGGGTACTTTCAGGACCCGTCTTGAAACACGGACCAAGGAGTCTAACATGTGCGCGAGTCATTGGGAA-C-T--A-T-T--AAGCCTAAAGGCGCAATGA-AAGTGAAGGTC-G--G-TCTTGCACCGACCGA-G-GGAGGATGGGCC-GCGT---------------------------CA-----------CGA--TGC-GGTCCCGCACTCCCGGGGCGTCTCGTTCTCATTG--CGAGAAGAGGCGCACC--------------------------------------------------------------------------------------------------------------------------------------------------
	Hemiteles					-----------------------------------------------------------------------------------------------------------------------------------------GAGAAACCCGAAAGATCGAATGGGGAGATTCATCGTCAGCGAT-T-T-T-GG-TACGT-GTGCGGT-TCGCGATGCC--G--G-----A--G------A--C-T--------TCG-------G-TC----TCA---T-G-GCACGCGTCTGTATGT----TT----T-T--T-AT-T-GC-CTG--AATCGTCGGCGTGCACTTCTCCCCTAGTAGGACGTCGCGACCCGTTGGGTGTCGGTCTACGGCCCGGATGGT-A-GCCTGTCACGTGTG---CGCCT------C----A-------C--GGCGT-T--A-C---GCG-GGTCAGACCTCCG-G--TT----GC-CCGAC-CGGCTGCCCGGCGGTACT-CGCACGGTATCTGGCCGCAA-A--T-A-T------C--G-A---------------------ACT-----------GCGTCCG-GC---CCGTCGCAAGC-GCGG--CAAGTGT-T-----T--C-CCGG-CT-G-T-ACGGATC-TA-ATGCCGTCACCGGGCCTTGCCAGCTGTTGG-T-T-GACGGTG---------------------------------------------------T------CCTAGGACTGGCTAA-T----A------------T-AATT------------------ATG-A-TACCGGTCGGCGACGCTACTGCTTTGGGTACTTTCAGGACCCGTCTTGAAACACGGACCAAGGAGTCTAACATGTGCGCGAGTCATTGGGAA-C-T--A-T-T--AAGCCTAAAGGCGCAATGA-AAGTGAAGGTC-G--G-CCTTGCGCCGACCGA-G-GGAGGATGGGCC-GCGT---------------------------CA-----------CGA--TGC-GGTCCCGCACTCCCGGGGCGTCTCGTTCTCATTG--CGAGAAGAGGCGCACCCAGAGCGTACACGTTGGGACCCGAAAGATGGTGAACTATGCCTGGTCAGGACGAAGTCAGGGGAAACCCTGATGGAGGTCCGTAGCGATTCTGACGTGCAAATCGATCGTCGGAACTGGGTATAGGGGCGAAAGACTAATCGAACC
	Heteropelma					---------------------------------------------------------------------------------------------------------------------AACCGTTCAGGGGTAAACCTGAGAAACCCGAAAGATCGAATGGGGAGATTCATCGTCAGCGAA-T-C-CCGGCGAGGG-CCTCGAT-ACGCGATGCC--G--G-----C--G------G--C-C--------TCG------CG-TC----GCG---G-T-GCACGCGTTCGGGTC------C----T-C--A-AC-G-CC-GGG--TCTCGTCGGCGTGCACTTCTCCCCTAGTAGGACGTCGCGACCCGTCGGGCGTCGGTCTACGGCCCGGGTGGG-C-GCCTGTCACGTGGA--GAGTCT------C-CCTC-------G--GGGGG-C--C-T-C-GCG-CGGCAGACCCCCG-G--TC----GC-CCGGC-CAGCTGCCCGGCGGTACT-CGCACGGTATTGAGCCGCAC-ACGA-AAT------C--G-A---------------------GAT-----------GCGTCCG-GC---CCGCCGCAAGC-TTGG--CCAGTGA-GATTAAC--C-ACGG-ATGC-C-ACGGACC-TT-GCGCCGTCACCGTGCCTGGCCGGCTGTTGG-C-C-GGCGGTG---------------------------------------------------C------ACTGGGACCGGCTCG-A----A--------------GATT------------------GCA-T-TACCGGTCGGCGACGCTACTGCTTTGGGTACTTTCAGGACCCGTCTTGAAACACGGACCAAGGAGTCTAACATGTGCGCGAGTCATTGGGAT-C-T--C---G--AAGCCCAGAGGCGCAATGA-AAGTGAAGGTC-G--G-CCCCGCGCCGACCGA-G-GGAGGATGGTCC-GCGT---------------------------TA-----------CGA--TGC-GGTCCCGCACTCCCGGGGCGTCTCGCTCTCATCG--CGAGGAGAGGCGCACCC-------------------------------------------------------------------------------------------------------------------------------------------------
	Homotropus					--------------------------------------------------------------------------------------------------------------------------------------CCTGAGAAACCCAAAAGANCGAATGGGGAGATTCATCGTCAGCGNN-A-N-N-GG-TACGT-GTGCGGT-TCGTGATGCT--T--G-----G--G------A--C-T--------TCG-------G-TT----CCG---C-G-GCACGCGTCCGCATGT----TT----T-T--A-TT-A-CC-TGG--TAACGTCGGCGTGCACTTCTCCCCTAGTAGGACGTCGCGACCCGTTGGGTGTCGGTCTACGGCCCGGGTGGT-A-GCCTGTCTCGTGTG---CGCTT------C----A-------C--GGCGT-C--A-C-T-GCG-AGACAGACCCCCG-G--TT----GT-CCGAC-CGGCTGCCCGGCGGTACT-CGCAAGGTATCCAGCCGCAA-A--C-ATT------C--G-A---------------------ACT-----------GCGTCCG-GC---CCGTCGCAAGC-GAGG--CAAGTGT-T-----T--C-CCGA-AT-G-T-ACGGATC-TA-ATGCCGTCATCGGGCCTGGCCAGCTGTTGG-T-T-GACGGTG---------------------------------------------------A------CCTAGGACCGGCTGT-A----AC----------AA-AATT------------------ATG-A-TACCGGTCAGCGACGCTACTGCTTTGGGTACTTTCAGGACCCGTCTTGAAACACGGACCAAGGAGTCTAACATGTGCGCGAGTCATTGGGAG-C-T--A-T-T--AAGCCTAAAGGCGCAATGA-AAGTAAAGGTC-G--G-CCTTGCGCCGACCGA-G-GGAGGATGGGCC-GTCT---------------------------TA-----------AGA--GAC-GGTCCCGCACTCCCGGGACGTCTCGTTCTCATTA--------------------------------------------------------------------------------------------------------------------------------------------------------------------
	Hybrizon					----------------------------------------------------------------------------------------------------------------CGTGAAACCGTTCAGGGGTAAACTTGAGAAACCCGAAAGTTCGAAAGGGGAGATTCATCGTCAGCGACCG-C-T-GG-CTTTT-GTACGTT-TCGCGATGTC--G--C-----G--GCGCGCGA--C-T--------CCG-------G-TCGCACGCT---C-G-ATACGCGTTCGTATGG----TT-----------TA-G-AC-CCG--GTTCGTCGGCGTGCACTTCTCCTCTAGTAGGACGTCGCGACCCGTTGGGTGTCGGTCCACGGAACGGGTGGT-T-GCCTGTCGCGCGAC--GCGCTA------CTTCTG-------C--GGCGT-T-TG-T-C-GCG-CGGCAGACCCCCG-T--AT----GC-CTGGC-CAGCT-CTCGGCGGTATT-CGTACGGTATCGAGCCGCAT-T--T-CGC------A--C-G---------------------TACGCGGCGTTTGCGTTCCCG-AC---CCGTTGCACGT-TAGG--CCAGTGC----------C-CTGT-CT-A-T-ACGGACT-TA-GCGCCGGAGTCAGGCTTGGTCGAGCGTTCG---C-GACGGTG---------------------------------------------------T------TCTCGGGCTGGCTC----------------------AATT------------------AAG-A-TATCGGTCAGCGACGCTATTGCTTCGGGTACTTTCAAGACCCGTCTTGAAACACGGACCAAGGAGTCTAACATGTGCGCGAGTCATTGGGAA-T-A----A-G--AAACCCAAAGGCGAAATGA-AAGTGAAGGTC-C--GACATTGCGTCGACCGA-G-GGAAGATGAGCC-GCTG---------------------------AA-------------A--AGT-GGTTCCGCATTCCCGGGGCGTCTCGTTCTCATTG--CGAGAAGAGGCGCACCTAGAGCGTACACGTT-----------------------------------------------------------------------------------------------------------------------------------
	Hyperacmus					-----------------------------------------------------------------------------------------------------------------------------------------------------------------------------------------------------TGCGGT-TCGCGATGCC--G--G-----G--G------A--C-T--------TCG-------G-TC----TCG---C-G-GCACGCGTCCGCATGC----TTT---T-T--A-TT-G-CC-TGG--TATCGTCGACGTGCACTTCTCCCCTTGTAGGACGTCGCGACCCGTTGGGTGTCGGTCTACGGCCCGGGTGGG-C-GACTGTCTCGTGTG---CGCCT------C----A-------C--GGCGT-C--A-C-T-GCG-AGGCAGACCCCCG-G--CC----GC-CCGAC-CGGCTGCCCGGCGGTACT-CGCAAGGTATCTGGCCGCAA-A--T-ATT------C--G-A---------------------ACT-----------GCGTCCG-GC---CCGTCGCAAGC-GAGG--CAAGTGT-T-----T--C-CCGA-AT-G-T-ACGGATC-TG-ATGCCGTCATCGGGCCTTGCCAGCTGTTGG-T-T-GACGGTG---------------------------------------------------T------CCTAGGACTGGCTAT-A----A------------C-AATT------------------ATG-A-TACCGGTCAGCGACGCTACTGCTTTGGGTACTTTCAGGACCCGTCTTGAAACACGGACCAAGGAGTCTAACATGTGCGCGAGTCATTGGGAT-C-T--A-T-T--AAGCCTAAAGGCGCAATGA-AAGTGAAGGTC-G--G-CCTTGCGCCGACCGA-G-GGAGGATGGGCC-GCGT---------------------------CA-----------CGA--TGC-GGTCCCGCACTCCCGGGGCGTCTCGTTCTCATTA--CGAGAAGAGGCGCACCCAGAGCGTACACGT------------------------------------------------------------------------------------------------------------------------------------
	Hyposoter					---------------------------------------------------------------------------------------------------------------------AACCGTTCAGGGGTAAACCTGAGAAACCCAAAAGTTCGAATGGAGAGATTCATCGTCAGCGAT-C-C-C-GG-C-TAT-GTGCGGT-TCGCGATGCT--C--G-----A--G------A--C-T--------TCG-------G-TC----TCG---T-C-GCACGCGTCCGTATAT----TT----A----T-TT-G-CC-GGG--TTTCGTCGTCGTGCACTTCTCCCCTAGTAGGACGTCGCGACCCGTTGGGTGTCGGTCTACGACTCGGGTGGG-T-GCCCGTCATGTGTA---CGCTT------C----A-------C--GGCGT-C--A------TG-TGGCAGACCCCCG-G--TT----GT-CTGAC-CAGCTGCCCGGCGGTACT-CGCACGGTATTGAGTCGCAA-A-----TT------T--G-A---------------------ACT-----------GCGTCCG-GC---CCGCCGCAAGC-GAGG--CCAGTGT-T-----T--C-CCGG-AT-G-T-ACGGACT-TA-GCGCCGTCACCGGGCCTGGCCAGCTGTTGG-C-C-GGCGGTG---------------------------------------------------T------CCTGGGACTGGCTCT-A---------------------CA------------------AAA-A-TACCGGTCGGCGACGCTACTGCTTTGGGTACTTTCAGGACCCGTCTTGTAACACGGACCAAGGAGTCTAACATGTGCGCGAGTCATTGGGAT-C-T--G-T-T--AAGCCTAAAGGCGCAATGA-AAGTGAAGGTA-G--G-CCTTGCGCCAACCGA-G-GGAGGATGGGCC-GCGT---------------------------CA-----------CGA--TGC-GGTCCCGCACTCCCGGGGCGTCTCGTTCTCATTA--CGAGAAGAGGCGCACCC-------------------------------------------------------------------------------------------------------------------------------------------------
	Hypsicera					----------------------------------------------------------------------------------------------------------------------------------------------------AAGATCGAATGGGGAGATTCATCGTC-GCGAG-C-T-A-GG-CGCTT-GTGCGGT-TCGTGATATC--G--G-----A--G------A--C-T--------TCG-------G-TC----TCG---C-G-GCACACGTCCGTATGG----TA----T-T----TT-G-CA-GAG--CTCCGTCGGCGTGCACTTCTCCCCTAGTAGAACGTCGCGACCCGTTGGGTGTCGGTCTACGGCTCGGGCGGA-C-GCCTGTCATGTGCT--TCGCTT------A----A-------C--GGCGT-C--A------CG-TGGCAGACCCCTG-A--TT----GT-CTGAC-CAGC-GCTCGGCGGTACT-CGCACGGTATCGGGTCGCAG-A--T-ATT------C--A-A---------------------ACT-----------GCGTCCG-GC---CCGCCGCAAGC-GAGG--CCAGTGT-T-----T--C-CCGG-AT-G-T-ACGGACC-TA-GCGCCGTCACCGGGCCTGGCCAGCTGTTGG-T-C-GGCGGTG---------------------------------------------------T------CCTGGGACTGGCCCT-T-------------------TATT------------------ATG-A-TACCGGTCGGCGACGCTCCTGCTTTGGGTACTTTCAGGACCCGTCTTGAAACACGGACCAAGGAGTCTAACATGTGCGCGAGTCATTGGGAA-A-T--G-A-T--AAGCCTAAAGGCGCAATGA-AAGTGAAGGTC-G--G-CCTCGCGCCGACCGA-G-GGAGGATGAGCC-GCGT---------------------------CA-----------CGA--TGC-GGCTCCGCACTCCCGGGGCGTCTCGTTY--------------------------------------------------------------------------------------------------------------------------------------------------------------------------
	Ichneumon					------------------------------------------------------------------------------------------------------------------------------------------------CCGAAAGATCGAATGGGGAGATTCATCGTCAGCGAT-T-C-C-GG-TACGT-GTGCGGC-TCGCGATGTC--C--G-----A--G------A--C-T--------TCG-------G-TC----TCG---C-G-GCACGCGTCCGCATGT----TT----T-T--T-AT-T-GC-TGG--AATCGTCGGCGTGCACTTCTCCCCTAGTAGGACGTCGCGACCCGTTGGGTGTCGGTCTACGGCACGGTAGGT-A-GCCTGTCACGTGTG---CGCTT------C----A-------C--GGCGT-T--A-C---GCG-GGGCAGACCTCCG-T--TC----GC-CCGAC-CGGCTGCTCGGCGGTACT-CGCAAGGTATCTGGCCGCAG-A--C-ATA------C--G-A---------------------ACT-----------GCGTCCG-GC---CCGTCGCAAGC-GCGG--CAAGTGT-T-----T--C-CCGG-CT-G-TCACGGATC-TA-ATGCCGTCACCGGGCCTTGCCAGCTGTTGG-T-T-GACGGTG---------------------------------------------------T------CCTAGGACTGGCTAA-C----AA--------T-TA-TATT------------------ATG-A-TACCGGTCGGCGACGCTACTGCTTTGGGTACTTTCAGGACCCGTCTTGAAACACGGACCAAGGAGTCTAACATGTGCGCGAGTCATTGGGAG-C-T--A-T-T--AAGCCTAAAGGCGCAATGA-AAGTGAAGATC-G--G-CCTCGCGCCGATCGA-G-GGAGGATGGACC-GCGT---------------------------CA-----------CGA--TGC-GGTCCCGCACTCCCGGGGCGTCTCGTTCTCATTG--CGAGAAGAGG--------------------------------------------------------------------------------------------------------------------------------------------------------
	Idiogramma					--------------------------------------------------------------------------------------------------------------------------------------CCTGAGAAACCCAAAAGATCGAATGGGGAGA-TCATCGTCAGCGAT-C-C-T-GG-TACGT-GTGCGGT-TCGTGATGCC--G--G-----A--G------A--C-T--------TCG-------G-TC----TCG---T-G-GCACGCGTCCGCATGG----TTT---T-T--A-TT-G-CC-GGG--TATCGTCGGCGTGCACTTCTCCCCTAGTAGGACGTCGCGACCCGTTGGGTGTCGGTCTACGGCCCGGGTGGG-T-GCCTGTAATGTGTC--ACGCTT------T----A-------C--CGCGT-C--A------TG-TTGCAGACCCCCG-G--TT----GT-CTGTC-CGGCTGCCCGGCGGTACT-CGCACGGTATCGAGCCGCAA-A--T-ATT------A--G-A---------------------ACT-----------GCGTCCG-GC---CCGCCGCAAGC-GAGG--TCAGTGT-T-----T--C-CCGG-AT-G-T-ACGGACC-TA-GCGCCGTCACCGGGCCTGGCCAGCTGCTGG-T-C-GGCGGTG---------------------------------------------------T------CCTGGGACTGGCTCT-C-----------------A-AATT------------------ATG-A-TACCGGTCGGCGACGCTACTGCTTTGGGTACTTTCAGGA-------------------------------------------------------------------------------------------------------------------------------------------------------------------------------------------------------------------------------------------------------------------------------------------------------------------------------------------------------------------------------------------------
	Ischnoceros					-------------------------------------------------------------------------------------------------------------------GAAACCGTTCAGGGGTAAACCTGAGAAACCCAAAAGATCGAATGGGGAGATTCATCGTCAGCGAC-T-C-C-GG-CAATT-GTGCGGTTTCGCGATGTC--G-CG-----G--G------A--C-T--------TCG-------G-TC----TCGC-TT-G-ACACGCGTCCGTATCG----TT----T-T--A-GT-G-TC-GGG--TGTCGTCGGCGTGCACTTCTCCTCTAGTAGGACGTCGCGACCCGTTGGGTGTCGGTCTACGGCCCGGGTGGG-C-GCCTGTTCCGTCG--------T------T----T-------C--GGCGT-T--------ACG-GAACAGACCCCCG-G--TT----GC-CCGAC-CGGCTGCTCGGCGGTACT-CGCACGGTATCGGGTCGCAA-A--T-T-T------T--G-A---------------------ACT-----------GCGTCCG-GC---CCGCCGCAAGC-GAGA--TGAGTGA-A--------C-TGGG-AT-G-C-ACGGACC-TA-GCGCCGTCACCGAGCCTCATCAGCTGTTGG-T-C-GGCGGTG---------------------------------------------------T------TCTTGGACAGGCCCA-T---TT------------T-GAAA------------------GTG-A-TACCGGTCGGCGACGCTACTGCTTTGGGTACTTTCAGGACCCGTCTTGAAACACGGACCAAGGAGTCTAACATGTGCGCGAGTCATTGGGAA-C-T--C-T-T--AAGCCTAAAGGCGCAATGA-AAGTGAAGGTC-G--G-CCTCGCGCCGACCGA-G-GGAGGATGGACC-GTGT---------------------------CA-----------CGA--TGC-GGTCCCGCACTCCCGGGGCGTCTCGTTCTCATTG--CGAGAAGAGGCGCACCCAGAGCGTACACGTT-----------------------------------------------------------------------------------------------------------------------------------
	Ischyrocnemis				--------------------------------------------------------------------------------------------------------------------------------------CCTGAGAAACCCAAAAGATCGAATGGGGAGATTCATCGTCAGCGAT-G-C-T-GG-TACGT-GTGCGGT-TCGCGATGCC--G--G-----A--G------A--C-T--------TCG-------G-TC----TCG---C-G-GCACGCGTCCGCATGT----TTT---T-T--A-TT-G-CC-TGG--CATCGTCGGCGTGCACTTCTCCCCTAGTAGGACGTCGCGACCCGTTGGGTGTCGGTCTACGGCCCGGGTGGG-C-GCCTGTCTCGTGTG---CGCCT------C----A-------C--GGCGT-T--A-C-T-GCG-GGACAGACCCCCG-G--CT----GC-CCGAC-CGGCTGCCCGGCGGTACT-CGCAAGGTATCTGGCCGCAA-A--T-ATT------C--G-A---------------------ACT-----------GCGTCCG-GC---CCGTCGCAAGC-GAGG--CAAGTGT-T-----T--C-CCGA-AT-G-T-ACGGATC-TG-ATGCCGTCATCGGGCCTGGCCAGCTGTTGG-T-T-GACGGNG---------------------------------------------------T------CCTAGGACTGGCTAT-A----A------------C-AATT------------------ATG-A-TACCGGTCAGCGACGCTACTGCTTTGGGTACTTTCAGGACCCGTCTTGAAACACGGACCAAGGAGTCTAACATGTGCGCGAGTCATTGGGAA-C-T--A-T-T--AAGCCTAAAGGCGTAATGA-AAGTGAAGGTC-G--G-CCTTGCGCCAACCGA-G-GGAGGATGGGCC-GCGT---------------------------CA-----------CGA--TGC-GGTCCCGCACTCCCGGGGCGTCTCGTTCTCATTG--CGAGAAGAGGCGC-----------------------------------------------------------------------------------------------------------------------------------------------------
	Iseropus					------------------------------------------------------------------------------------------------------------------------------------------------------------------AGATTCATCGTCAGCGGT-A-C-T-GG-TACGT-GTGCGGT-TCGCGATGTC--C--G-----A--G------A--C-C--------TCG-------G-TC----TCG---T-G-GCACGCGTCCGCATGT----TT----T-T--A-TT-G-CC-TGG--TATCGTCGGCGTGCACTTCTCCCCTAGTAGGACGTCGCGACCCGTTGGGTGTCGGTCTACGGCCCGGGTGGG-C-GCCTGTCCCGTGTG---CGCTT------T----A-------T--CGCGT-C--A-C-T-GCG-GGAGAGACCCCCG-GTATT----GC-CTGAC-CGGCTGCTCGGCGGTACT-CGCAAGGTATCTGGCCGCAAAA--T-ATT------C--G-A---------------------ACT-----------GCGTCCG-GC---CCGTCGCAAGC-GAGG--CGAGTGT-------T--C-CCGA-AT-G-T-ACGGATC-TA-ATGCCGTCATCGGGCCTAGCCAGCTGTTGG-T-T-GACGGTG---------------------------------------------------T------CCTCGGACTGGCTAT-A----A--------------AATT------------------ATG-A-TACCGGTCAGCGACGCTACTGCTTTGGGTACTTTCAGGACCCGTCTTGAAACACGGACCAAGGAGTCTAACATGTGCGCGAGTCATTGGGAA-C-T--A-T-T--AAGCCTAAAGGCGCAATGA-AAGTGAAGGTC-G--G-CCTTGCGCCGACCGA-G-GGAGGATGGGCC-GCGT---------------------------CA-----------CGA--TGC-GGTCCCGCACTCCCGGGGCGTCTCGTTCTCATTG--CGAGAAGAGGCGCACCCAGAGCGTAC----------------------------------------------------------------------------------------------------------------------------------------
	Ishigakia					------------------------------------------------------------------------------------------------------------------------------------------------------------------------------------------------------------------------------------------------------------------------------------------------------------------------------------------------------------------------------------TGTCGGTCCACGGCCCGGGCGGT-A-GCCTGTCTCGCGTG---CGCCT------C----G-------C--GGCGT-T--TCC-A-GCG-GTTCAGACCCCCG-G--TC----GC-CCGAC-CGGCTGCCCGTCGGTACT-CGCACGGTATATGGCCGCAA-T--ATAAT------CGAA-A---------------------GCT-----------GCGTCCG-GC---CCGTCGCCAGC-GTGG--CAAGTGG-T-----T--C-CCGGTGC-G-A-GCGGATC-CG-AGGCCGCCATCGGACCTGGCCAGCTGTTTGGC-C-GACGGTG---------------------------------------------------TC----TCCTGGGACTGGCCAA-T----TG------CGA-AA-TTGA------------------ACG-T-TACCGGTCGGCGACGCTACTGCTTTGGGTACTTTCAGGACCCGTCTTGAAACACGGACCAAGGAGTCTAACATGCGCGCGAGTCATTGGGAA-T-G--A-CTC--AAGCCCAAAGGCGAAATGA-AAGTGAAGATC-GTTG-CCTCGCGCCGATCGA-G-GGAGGATGGGCC-GCGCGGGGGCGCGCGCGTTCGCGCGGGCGCGCT-----------CGA--CGC-GGTCCCGCACTCCCGGGGCGTCTCGTTCTCCGTCAGTGAGGAGAGGCGCACCCAGAGCGCGCACGTTGGGA-------------------------------------------------------------------------------------------------------------------------------
	Itoplectis					-------------------------------------------------------------------------------------------------------TCAAGAGTACGTGAAACCGTTCAGGGGTAAACCTGAGAAACCCAAAAGATCGAATGGGGAGATTCATCGTCAGCGGT-G-C-T-GG-TACGT-GTGCGGT-TCGCGATGTC--G--G-----A--G------A--C-C--------TCG-------G-TC----TCG---C-G-GCACGCGTCCGTGCGT----T-----T-T--A-TC-G-CC-TGG--CATCGTCGGCGTGCACTTCTCCCCTAGTAGGACGTCGCGACCCGTTGGGTGTCGGTCTACGGCCCGGGTGGG-C-GCCTGTCTCGTGTG---CACCT------C----A-------C--GGTGT-C--A-C-T-GCG-GGGCAGACCCCCG-G--CT----GC-CCGAC-CGGCTGCCCGGCGGTACT-CGCAAGGTATCCGGCCGCAA-A--T-ATT------C--G-A---------------------ACT-----------GCGTCCA-GC---CCGTCGCAAGC-GAGG--CAAGTGT-T-----T--C-CCGA-AT-G-T-ACGGATC-TG-ATGCCGTCATCGGGCCTAGCCAGCTGTTGG-C-C-GACGGTG---------------------------------------------------T------CCTAGGACTGGCTGT-A----A------------C-AATT------------------ATG-A-TACCGGTCAGCGACGCTACTGCTTTGGGTACTTTCAGGACCCGTCTTGAAACACGGACCAAGGAGTCTAACATGTGCGCGAGTCATTGGGAA-C-T--A-T-T--AAGCCTAAAGGCGCAATGA-AAGTGAAGGTC-G--G-CCTTGCGCCGACCGA-G-GGAGGATGGGCC-GCGT---------------------------CA-----------CGA--TGC-GGTCCCGCACTCCCGGGGCGTCTCGTTCTCATTG--CGAGAAGAGGCGCACCCAGAGCGTACACGTTGGGAC------------------------------------------------------------------------------------------------------------------------------
	Labium						?????????????????????????????????????????????????????????????????????????????????????????????????????????????????????????????????????????????????????????????????????????????????????????????????????????????????????????????????????????????????????????????????????????????????????????????????????????????????????????????????????????????????????????????????????????????????????????????????????????????????????????????????????????????????????????????????????????????????????????????????????????????????????????????????????????????????????????????????????????????????????????????????????????????????????????????????????????????????????????????????????????????????????????????????????????????????????????????????????????????????????????????????????????????????????????????????????????????????????????????????????????????????????????????????????????????????????????????????????????????????????????????????????????????????????????????????????????????????????????????????????????????????????????????????????????????????????????????????????????????????????????????????????????????????????????????????????????????????????????????????????????????????????????????????????????????????????????????????????????????????????????????????????????????????????????????????
	Lapton						--------------------------------------------------------------------------------------------------------------------------------------CCTGAGAAACCCAAAAGATCGAATGGGGAGATTCATCGTCAGCGAT-C-C-T-GG-CACGT-GTGCGGT-TCGTGATGCC--G--G-----A--G------A--C-T--------TCG-------G-TC----TCC---C-G-GCACACGTCCGTATGG----TTT---C-T--T-TT-G-CC-TGG--TGTCGTCGGCGTGCACTTCTCCCCTAGTAGGACGTCGCGACCCGTTGGGTGTCGGTCTACGGCCCGAGTGGG-C-GCCTGTCATGTTTC--ACGCTT------T----A-------AACGGCGT-C--A------TG-TGGCAGACCCTCG-G--TT----GT-CTGAC-CAGCTGCTCGGCGGTACT-CGCACGGTATCGGGCCGCAA-A--A---------------A---------------------ATT-----------GCGTCCG-GC---CCGCCGCAAGC-TAGG--CCAGTGA-T-----T--CCCCGG-AT-GTT-ACGGACC-TA-GCGCCGTCACCGGGCCTGGCCGGCTGTTGG-T-T-GGCGGTG---------------------------------------------------T------TCTGGGACTGGCTCG-T-------------------G-AA------------------ATT-T-TACCGGTCGGCGACGCTACTGCTTTGGGTACTTTCAGGACCCGTCTTGAAACACGGACCA----------------------------------------------------------------------------------------------------------------------------------------------------------------------------------------------------------------------------------------------------------------------------------------------------------------------------------------------------------------------------
	Leptophion					---------------------------------------------------------------------------------------------------------------------AACCGTTCAGGGGTAAACCTGAGAAACCTGAAAAATCGAATGGGGTGAGTCGTCATTAGCGAT-C-C-G-GG-CACGT-GTGCGGT-TCGTGATGCC--A-CG-----G--G------A--C-T--------TCG-------G-TC----GCG---A-G-GTACACGTCCGTGTGG----GT----T-T----TT-G-CC-TCG--TGTCGTCGGCGTGCACTTCTCCCCTAGTAGGACTTCACCACCCGTTGAGTGTCGGTCTACGGCCCGGGTGGA-C-GCCTGTCATGCGTACGACGCTT------C----G-------C--GGCGT-C--A-TGT-GGC-TGACAGACCCCCG-G--TT----GT-CTGAC-CAGCTGCCCGGCGGTACT-CGCACGGTATCGAGCCGCAA-A-----TT------C--G-A---------------------ACT-----------GCGTCCG-GC---CCGCCGCAAGC-GAGG--CCAGTGC-T-----T--C-CCGG-AT-G-T-ACGGACC-TA-GAGCCGTCGCCGGGCCTGGCCAGCTGTTGG-T-T-GGCGGCG---------------------------------------------------T------CCTGGGACTGGCTCT-T--------------------ATA------------------TGA-A-TACCGGTCGGCGACGCTACTGCTTTGGGTACTTTCAGGACCCGTCTTGAAACACGGACCAAGGAGTCTAACATGTGCGCGAGTCATTGGGAA-C-TCTG-T-G--AAGCCCAAAGGCGCAATAA-AAGTGAAGGTC-G--G-CCTCGCGCCGACCGA-G-GGAGGATGGGCC-GCGT---------------------------CA-----------CGA--TGC-GGTCCCGCACTCCCGGGGCGTCTCGTTCTCATTG--CGAGAAGAGGCGCACCCAGAGCGTACAC--------------------------------------------------------------------------------------------------------------------------------------
	Leurus						--------------------------------------------------------------------------------------------------------------------------------------CCTGAGAAACCCAAAAGATCGAATGGGGAGATTCATCGTCAGCGAG-C-C-C-GG-CACGT-GTACGGT-TCGTGATGCC--T-TG-----T--G------A--C-T--------TCG-------GTTC----TCG---C-G-GCACTCGTCCGTATGA----TT----T-T----TT-G-CC-AGG--TTTCGTCGGCGTGCACTTCTCCCCTAGTAGGACGTCGCGACCCGTTGGGTGTCGGTCTACGGGCTGGGCGGT-T-GCCTGTCACGTGTT--TTGCTT------C----A-------C--GGCAA-C--T------CG-TGGCAGACCCCCG-G--TT----GT--TGAC-CAGCTGCCCGGCGGTACT-CGCACGGTATCGAGCCGCAG-A--T-ATT------T--A-A---------------------ACT-----------GCGTCCG-GC---CCGCCGCAAGC-GAGG--CCAGTGT-T-----T--C-CCGG-AT-G-T-ACGGACC-TA-GCGCCGTCGTCGGGCCTGGCCAGCTGTTGG-C-T-GGCGGTG---------------------------------------------------T------CCTGGGACTGGCTCT-T-------------------AATT------------------ATG-ATTACCGGTCGGCGACGCTACTGCTTTGGGTACTTTCAGGACCCGTCTTGAAACACGGACCAAGGAGTCTAACATGTGCGCGAGTCATTGGGAA-C-T--C-T-T--AAGCCTAAAGGCGCAATGA-AAGTGAAGGTC-G--G-CCTTGCGCCGACCGA-G-GGAGGATGGGCC-GTTT---------------------------TA-----------CGG--TAC-GGTCCCGCACTCCCGGGGCGTCTCGTTCTCATTG--CGAGAAGAGGCGCACCCAGAGCGTACACGTTGGGACCCGAAAGATG--------------------------------------------------------------------------------------------------------------------
	Lissopimpla					-------------------------------------------------------------------------------------------------------------------------------------------------------------------GATTCATCGTCAGCGGT-G-C-T-GG-CACGC-GTGCGGT-TCGTGATGAC--C--G-----A--T------G--C-G--------TCGT---TAGA-CC----TAA---C-G-TCACGCGTCCGCATGT----TC----T-C--A-TT-G-CC-TGG--CATCGTCGGCGTGCACTTCTCCCCTAGTAGGACGTCGCGACCCGTTGGGTGTCGGTCTACGGCCCGGGTGGG-C-GCCTGTCTCGTGTG--GCGCTT------C----A-------C--GGCGT-C--A-C-C-GCG-GGGCAGACCCCCG-G--CT----GC-CCGAC-CGACCGCCCGGCGGTGCT-CGCAAGGTATCTGGCCGCAA-T--T-ATT------C--G-A---------------------ACT-----------GCGTCCG-GC---CCGTTGCAAGC-TAGG--CCAGTGT-C-----T--C-CCGA-AT-G-T-ACGGATCCGA-ATGCCGTCTTCGGACCTGGCCGGCTGTTGG-T-T-AACGGTG---------------------------------------------------C------CCTAGGACAGGCCA------------------------AT------------------TTT-A-TACCGGTCGGCGACGCTACTGCTTTGGGTACTTTCAGGACCCGTCTTGAAACACGGACCAAGGAGTCTAACATGTGCGCGAGTCATTGGGAT-C-T--G-T-T--AAGCCTAAAGGCGCAATGA-AAGTGAAGGTC-G--G-TCTTGAGCCGACCGA-G-GGAGGATGGGCCTGCGT---------------------------CA-----------CGA--TGCAGGTCCCGCACTCCCGGGGCGTCTCGTTCTCATTG--CGAGAAGAGGCGCACCCAGAGCGTACACGT------------------------------------------------------------------------------------------------------------------------------------
	Lycorina					?????????????????????????????????????????????????????????????????????????????????????????????????????????????????????????????????????????????????????????????????????????????????????????????????????????????????????????????????????????????????????????????????????????????????????????????????????????????????????????????????????????????????????????????????????????????????????????????????????????????????????????????????????????????????????????????????????????????????????????????????????????????????????????????????????????????????????????????????????????????????????????????????????????????????????????????????????????????????????????????????????????????????????????????????????????????????????????????????????????????????????????????????????????????????????????????????????????????????????????????????????????????????????????????????????????????????????????????????????????????????????????????????????????????????????????????????????????????????????????????????????????????????????????????????????????????????????????????????????????????????????????????????????????????????????????????????????????????????????????????????????????????????????????????????????????????????????????????????????????????????????????????????????????????????????????????????
	Madma_oisella				?????????????????????????????????????????????????????????????????????????????????????????????????????????????????????????????????????????????????????????????????????????????????????????????????????????????????????????????????????????????????????????????????????????????????????????????????????????????????????????????????????????????????????????????????????????????????????????????????????????????????????????????????????????????????????????????????????????????????????????????????????????????????????????????????????????????????????????????????????????????????????????????????????????????????????????????????????????????????????????????????????????????????????????????????????????????????????????????????????????????????????????????????????????????????????????????????????????????????????????????????????????????????????????????????????????????????????????????????????????????????????????????????????????????????????????????????????????????????????????????????????????????????????????????????????????????????????????????????????????????????????????????????????????????????????????????????????????????????????????????????????????????????????????????????????????????????????????????????????????????????????????????????????????????????????????????????
	Marjorietta_minor			?????????????????????????????????????????????????????????????????????????????????????????????????????????????????????????????????????????????????????????????????????????????????????????????????????????????????????????????????????????????????????????????????????????????????????????????????????????????????????????????????????????????????????????????????????????????????????????????????????????????????????????????????????????????????????????????????????????????????????????????????????????????????????????????????????????????????????????????????????????????????????????????????????????????????????????????????????????????????????????????????????????????????????????????????????????????????????????????????????????????????????????????????????????????????????????????????????????????????????????????????????????????????????????????????????????????????????????????????????????????????????????????????????????????????????????????????????????????????????????????????????????????????????????????????????????????????????????????????????????????????????????????????????????????????????????????????????????????????????????????????????????????????????????????????????????????????????????????????????????????????????????????????????????????????????????????????
	Mastrus						--------------------------------------------------------------------------------------------------------------------------------------CCTGAGAAACCCGAAAGTTCGAATGGGGAGATTCAGTGTCAGCGAT-T-T-T-GG-TACGT-GTGCGGT-TCGCGATGTC--G--G-----A--G------A--C-C--------TCG-------G-TC----TCA---T-G-GCACGCGTCCGTATGT----TT----T-T--T-AT-T-GC-CAG--AATCGTCGGCGTGCACTTCTCCCCTAGTAGGACGTCGCGACCCGTTGGGTGTCGGTCTACGACCCGGGCGGT-A-GCCTGTCTCGTGTG---CGCTT------C----A-------C--GGCGT-T--A-C---GCG-GGGCAGACCCCTG-T--GT----GT-CTGGC-CGGCTGCTCGGCGGTACT-CGCACGGTATCTGGCCGCAA-A--T-ATT------C--G-A---------------------ACT-----------GCGTCCG-GC---CCGTCGCAAGC-GAGG--CAAGTGT-T-----T--C-CCGG-CT-G-T-ACGGATC-TA-ATGCCGTCACCGGGCCTTGCCAGCTGTTGG-T-T-GACGGTG---------------------------------------------------T------CCTAGGACTGGCCAA-T----A------------A-AATT------------------ATG-A-TACCGGTCGGCGACGCTACTGCTTTGGGTACTTTCAGGACCCGTCTTGAAACACGGACCAAGGAGTCTAACATGTGCGCGAGTCATTGGGAA-C-T--A-T-T--AAGCCTAAAGGCGCAATGA-AAGTGAAGGTC-G--G-CCTTGCGCCGACCGA-G-GGAGGATGGGCC-GCGT---------------------------CA-----------CGA--TGC-GGTCCCGCACTCCCGGGGCGTCTCGTTCTCATTG--CGAGAAGAGGCGCACCCAGA----------------------------------------------------------------------------------------------------------------------------------------------
	Megaetaira					----------------------------------------------------------------------------------------------------------------------------------------------------------------GGAGATTCATCGTCAGCGGT-A-C-T-GG-TACGT-GTGCGGT-TCGCGATGTT-TC--G-----A--G------A--C-T--------TCG-------G-TC----TCG---C-G-GCACGCGTCCGCATGT----TT----T-T--A-TT-G-CC-TGG--TATCGTCGGCGTGCACTTCTCCCCTAGTAGGACGTCGCGACCCGTTGGGTGTCGGTCTACGGCCCGGGTGGG-C-GCCTGTCTCGTGTG---AACTT------T----A-------A--CGCGT-C--A-C-T-GCG-GGACAGACCCCCG-G--TT----GC-CTGGC-CGGCTGCTCGGCGGTACT-CGCAAGGTATCTGGCCGCAA-A--T-ATT------C--G-A---------------------ACT-----------GCGTCCG-GC---CCGTCGCAAGC-GAGG--CGAGTGT-------C--C-CCGA-AT-G-T-ACGGATC-TA-ATGCCGTCATCGGGCCTAGCCAGCTGTTGG-T-T-GACGGTG---------------------------------------------------T------CCTAGGACTGGCTAT-A----A------------C-AATT------------------ATG-A-TACCGGTCAGCGACGCTACTGCTTTGGGTACTTTCAGGACCCGTCTTGAAACACGGACCAAGGAGTCTAACATGTGCGCGAGTCATTGGGAA-C-T--A-T-T--AAGCCTAAAGGCGCAATGA-AAGTGAAGGTC-G--G-CCTTGCGCCGACCGA-G-GGAGGATGGGCC-GCGT---------------------------CA-----------CGA--TGC-GGTCCCGCACTCCCGGGGCGTCTCGTTCTCATTG--CGAGAAGAGGCGCACCCAGAGCGTACACGT------------------------------------------------------------------------------------------------------------------------------------
	Megastylus					---------------------------------------------------------------------------------------------------------------------AACCGTTCAGGGGTAAACCTGAGAAACCCAAAAGATCGAATGGGGAGATTCATCGTCAGCGAT-G-C-T-GG-TACGT-GTGCGGT-TCGTGATGCC--C--G-----T--A------G--C-T--------TCG-------G-TT----ACG---C-G-GCACGCGTCCGCATGT----TTT---T-C--A-TT-G-CC-TGG--CATCGTCAACGTGCACTTCTCCCCTAGTAGGACGTCGCGACCCGTTGGGTGTCGGTCTACGGCCCGGGTGGG-T-GTCTGTCTCGTGTG---CGCCT------C----G-------C--GGCGT-T--A-C-T-GCG-GTGCAAACCCCCG-G--CT----GC-CCGAC-CGGCTGCCCGGCGGTACT-CGCATGGTATCTGGCCGCAA-A--T-ATT------C--G-A---------------------ACT-----------GCGTCCG-GC---CCGTCGCAAGC-GAGG--CAAGTGT-T-----T--C-CCGA-AT-G-T-ACGGATC-TA-ACGCCGTCGTCGGGCCTGGCCAGCTGTTGG-T-T-GACGGTG---------------------------------------------------T------CCTAGGACTGGCTAT-A----A------------A-AATT------------------ATG-A-TACCGGTCGGCGACGCTACTGCTTTGGGTACTTTCAGGACCCGTCTTGAAACACGGACCAAGGAGTCTAACATGTGCGCGAGTCATTGGGAA-C-T--G-T-A--AAGCCTAAAGGCGCAATGA-AAGTGAAGGTC-G--G-CCTCGCGCCGACCGA-G-GGAGGATGGGCC-GCGT-------------------------TTAA-----------CGA--TGC-GGTCCCGCACTCCCGGGGCGTCTCGCTCTCATTA--CGAGAAGAGGCGCACCCAGAGCGTACAC--------------------------------------------------------------------------------------------------------------------------------------
	Mesoclistus					-----------------------------------------------------------------------------------------------------------------GTGAAACCGTTCAGGGGTAAACCTGAGAAACCCAAAAGATCGAATGGGGAGATTCATCGTCAGCGAT-G-C-T-GG-CACGT-ATGCGGC-TCGCGATGCC--C--G-----G--G------A--C-T--------TCG-------G-TC----CCG---C-G-GCACGCGGCCGCGTAT----TTT---T-T--A-TT-G-CC-TGG--TGTCGTCGGCGTGCACTTCTCCCCTAGTAGGACGTCGCGACCCGTTGGGTGTCGGTCTACGGCCTGGGTGGG-T-GACTGTCTCGTGTG---CGCTT------C----A-------C--GGCGT-T--A-C-T-GCG-GGGCAGACCCCCG-G--CT----GC-CTGAC-CGGCTGCCCGGCGGTACT-CGCAAGGTATCTAGCCGCAA-A--T-ATT------C--G-A---------------------ACT-----------GCGTCCG-GC---CCGTCGCAAGC-GAGG--CATGTGG-T-----T--C-TCGG-AT-G-T-ACGGATC-TA-ATGCCGTCATCGGTCCTGGCCAGCTGTTGG-T-T-GACGGTG---------------------------------------------------T------CCTAGGACTGGCTAT-A----A------------C-AATT------------------ATG-A-TACCGGTCAGCGACGCTACTGCTTTGGGTACTTTCAGGACCCGTCTTGAAACACGGACCAAGGAGTCTAACATGTGCGCGAGTCATTGGGAT-C-T--G-T-T--AAGCCTAAAGGCGCAATGA-AAGTGAAGGTC-G--G-CCTTGCGCCGACCGA-G-GGAGGATGGGCC-GCGT---------------------------CT-----------CGA--TGC-GGTCTCGCACTCCCGGGGCGTCTCGTTCTCATTA--CGAGAAGAGGCGCACCCAGAGCGTACACGTT-----------------------------------------------------------------------------------------------------------------------------------
	Mesostenus					---------------------------------------------------------------------------------------------------------------------------TCAGGGGTAAACCTGAGAAACCCAAAAGATCGAATGGGGAGATTCATCGTCAGCGAT-T-T-T-GG-TACGT-GTGCGGTCTCGCGATGCC--G--G-----A--G------A--C-T--------CCG-------G-TC----CCC---A-G-GCACGCGTCCGCATGT----TT----T-T--T-AT-T-GC-CTC--GATCGTCGGCGTGCACTTCTCCCCTAGTAGGACGTCGCGACCCGTTGGGTGTCGGTCTACGGCCCGGGTGGT-A-GCCTGTCTCGTGTG---CGCTT------C----G-------C--GGCGT-T--A-C---GCG-GTTCAGACCCCCG-G--TT----GC-CCGAC-CGGCTGCCCGGCGGTACT-CGCACGGTATCTGGCCGCAA-A--T-ATT------C--G-A---------------------ACT-----------GCGTCCG-GC---CCGTCGCAAGC-GAGA--CAAGTGT-T-----T--C-CCGG-TT-G-T-ACGGATC-CA-ATGCCGTCACCGGGCCTTGTCAGCTGTTGG-T-T-GACGGTG---------------------------------------------------T------CCTAGGACTGGCTAA-T----A------------C-AATT------------------ATG-A-TACCGGTCGGCGACGCTACTGCTTTGGGTACTTTCAGGACCCGTCTTGAAACACGGACCAAGGAGTCTAACATGTGCGCGAGTCATTGGGAA-C-T--A-T-T--AAGCCTAAAGGCGCAATGA-AAGTGAAGGTC-G--G-CCTTGCGCCGACCGA-G-GGAGGATGGGCC-GCGT---------------------------CA-----------CGA--TGC-GGTCCCGCACTCCCGGGGCGTCTCGTTCTCATTG--CGAGAAGAGGCGCACCCAGAGCGTACACGTTGGGACCCGAAAGATGGTGAACTATGCCTGGTCAGGACGAAGTCAGGGGAAACCCTGATGGAGGTCCGTAGCGATTCTGACGTGCAAATCGATCGTCGGAACTGGGTATAGGGGCGAAAGACTAATC-----
	Metopius					-------------------------------------------------------------------------------------------------------------------------------------------------CCGAAGATCGAA-GGGGAGATTCATCGTCGCGAGC-C-T-T-GG-CGCGT-GTACGGT-TCGCGATGCTCCG--G-----G--G------A--C-T--------TCG-------G-TC----CCT---C-G-GCACGCGTCCGTATGG----TT----C-T----TT-G-CC-AGG--TTTCGTCGGCGTGCACTTCTCCCCTAGTAGGACGTCGCGACCCGTTGGGTGTCGGTTTACGGCCCGGGTGGG-T-GCCTGTCATGCGTT--TAGCTT------A----A-------C--GGCGA-C--N------TG-TGGCAGACCCCCG-G--TT----GT-CTGAC-CAGCTGCTCGGCGGTACT-CGCATGGTATCGAGCCGCAW-A--T-ATT------C--G-A---------------------ACT-----------GCGTCCG-AA---CCGCCSCAAGC-CTGG--CCAGTGT-T-----T--C-CCGG-ATGG-T-ACGGATC-TM-GCGCCGTCACCGGGCCTGGCCGGCTGTTGG-C-C-GGCGGTT---------------------------------------------------T------TCTTGGACAGGCTCT-T----G------------A-TTTA------------------TGA-A-TACCGGTCGGCGACGCTCCTGCTTTGGGTACTTTCAGGACCCGTCTTGAAACACGGACCAAGGAGTCTAACATGTGCGCGAGTCATTGGGAG-C-T-TG-T-T--AAGCCCAAAGGCGCAATGA-AAGTGAAGATCCG--G-CCTTGCGTCGATWGARG-GGAGGATGGGCC-GCTT---------------------------AG-----------TTAATGGC-GGCCCCGCACTCCCGGGGCGTCTCGTTCTCATCG--CGAGAAGAAGCSCAMCCCGAGCGTAAACCTTTGGACCCAAAA------------------------------------------------------------------------------------------------------------------------
	Neoxorides					-------------------------------------------------------------------------------------------------------------------------------------------------------------------GATTCATCGTCAGCGAT-A-C-T-GG-TACGT-GTGCGGT-TCGCGATGCC--G--G-----G--G------A--C-T--------TCG-------G-TC----TCG---T-G-GCACGCGTCCGCATGT----AT----T-T--A-TT-G-CC-TGG--TGTCGTCGGCGTGCACTTCTCCCCTAGTAGGACGTCGCGACCCGTTGGGTGTCGGTCTACGGCCCGGGTGGG-C-GCCTGTCTCGTGTG---CGCTT------C----A-------C--GGTGT-C--A-C-T-GCG-GGGCAGACCCCCG-G--CT----GC-CCGAC-CGGCTGCCCGGCGGTACT-CGCAAGGTATCTGGCCGCAA-A--T-ATT------C--G-A---------------------ACT-----------GCGTCCG-GC---CCGTCGCAAGC-GAGG--CAAGTGC-T-----T--C-CCGA-AT-G-T-ACGGATC-TA-ATGCCGTCATCGGGCCTTGCCAGCTGTTGG-T-T-GACGGTG---------------------------------------------------T------CCTAGGACTGGCTAT-A----A------------C-AATT------------------ATG-A-TACCGGTCAGCGACGCTACTGCTTTGGGTACTTTCAGGACCCGTCTTGAAACACGGACCAAGGAGTCTAACATGTGCGCGAGTCATTGGGAT-T-T--A---C--AAGCCTAAAGGCGCAATGA-AAGTGAAGGTC-G--G-CCTTGCGCCGACCGA-G-GGAGGATGGGCC-GCGT---------------------------CA-----------CGA--TGC-GGTCCCGCACTCCCGGGGCGTCTCGTTCTCATTG--CGGGAAGAGGCGCACCCAGAGCGTACACGTT-----------------------------------------------------------------------------------------------------------------------------------
	Netelia						?????????????????????????????????????????????????????????????????????????????????????????????????????????????????????????????????????????????????????????????????????????????????????????????????????????????????????????????????????????????????????????????????????????????????????????????????????????????????????????????????????????????????????????????????????????????????????????????????????????????????????????????????????????????????????????????????????????????????????????????????????????????????????????????????????????????????????????????????????????????????????????????????????????????????????????????????????????????????????????????????????????????????????????????????????????????????????????????????????????????????????????????????????????????????????????????????????????????????????????????????????????????????????????????????????????????????????????????????????????????????????????????????????????????????????????????????????????????????????????????????????????????????????????????????????????????????????????????????????????????????????????????????????????????????????????????????????????????????????????????????????????????????????????????????????????????????????????????????????????????????????????????????????????????????????????????????
	Neurateles					---------------------------------------------------------------------------------------------------------------------AACCGTTCAGGGGTAAACCTGAGAAACCCAAAAGATCGAATGGGGAGATTCAGCGCCAGCGGT-G-C-C-GG-TACGT-GTGTGGT-TCGCGATGTT--A--G-----G--G------G--C-T--------TCG-------G-TC----TCT---C-G-GCACGCTTCCT----------T----T-C--A-TT-G-CC-CGG--TATCGTCGGCGTGCACTTCTCCCCTAGTAGGACGTCGCGACCCGTTGGGTGTCGGTCTACGGCCCGAGTGGG-T-GCCTGTTTCGTGTG---CGCTT------T----C-------G--GGTGT-C--A-C-T-GCG-GGACAGACCCTCG-G--AT----GC-CTGAC-CGGCTGCCCGGCGGTACT-CGCAAGGTATCTGGCCGCAA-A--T-ATT------C--G-A---------------------ACT-----------GCGTCCG-GC---CCGTCGCAAGC-GAGG--CAAGTGT-T-----T--C-CCGA-AT-G-T-ACGGATC-TA-ATGCCGTCATCGGGCCTGGCCAGCTGTTGG-T-T-GACGGTG---------------------------------------------------T------CCTAGGACAGGCTAT-A----A------------C-AATT------------------ATG-A-TACCGGTCAGCGACGCTACTGCTTTGGGTACTTTCAGGACCCGTCTTGAAACACGGACCAAGGAGTCTAACATGTGCGCGAGTCATTGGGAA-C-T--A-T-T--AAGCCTAAAGGCGCAATGA-AAGTGAAGGTC-G--G-CCTTGCGCCGACCGA-G-GGAGGATGGGCC-GCGT---------------------------CA-----------CGA--TGC-GGTCCCGCACTCCCGGGGCGTCTCGTTCTCATTG--CGAGAGGAGGCGCACCCAGAGCGTACAC--------------------------------------------------------------------------------------------------------------------------------------
	Odontocolon					------------------------------------------------------------------------------------------------------------------TGAAACCGTTCAGGGGTAAACCTGAGAAACCCAAAAGATCGAATGGGGAGATTCATCGTCAGCGAC-T-C-T-GG-CAAGT-GTGCGGT-TCGCGATACT--G-CG-----A--G------A--C-T--------TCG-------G-TC----TCG---C-G-GTACGCGTCCGCATGT----TT----T-T--A-GT-G-TC-GGG--TGTCGTCGGCGTGCACTTCTCCCCTAGTAGGACGTCGCGACCCGTTGGGTGTCGGTCTACGGCCCGGGTGGG-C-GCCTGTTCCGTCG--------T------T----T-------C--GGCGT-T--------ACG-GAACAGACCCCCG-G--TT----GC-CTGAC-CGACTGCCCGGCGGTACT-CGCACGGTATCGGGTCGCAA-T--T-G------------------------------------TT-----------GCGTCTG-GC---CCGCCGCAAGC-GCGA--TCAGTGA-T-----A--C-TCGG-AT-G-T-ACGGACC-TA-GCGCCGTCACCGAGCCTGATCAGCTGTTGG-T-C-GGCGGTG---------------------------------------------------T------CCTGAGACTGGCCCT-T---TG------------A-ACGT------------------ATG-A-TACCGGTCGGCGACGCTACTGCTTTGGGTACTTTCAGGACCCGTCTTGAAACACGGACCAAGGAGTCTAACATGTGCGCGAGTCATTGGGA--C-T--T-T-G--AAGCCTAAAGGCGCAATGA-AAGTGAAGGTC-G--G-CCTCGCGCCGACCGA-G-GGAGGATGGACC-GTGT---------------------------CA-----------CGA--TAC-GGTCCCGCACTCCCGGGGCGTCTCGTTCTCATTG--CGAGAAGAGGCGCACCCAGAGCGTACACGT------------------------------------------------------------------------------------------------------------------------------------
	Opheltes					------------------------------------------------------------------------------------------------------------------------------------------------------------AGGGGGAGATTCATCGTCAGCGAT-C-C-T-GG-TACGT-GTGCGGT-TCGTGATGCC--G--G-----A--G------A--T-T--------TCG-------G-TC----TCT---C-G-GCACACGTCCGCATGG----TT----T-T--A-TT-G-CC-GGG--YGTYGTCGGCGTGCACTTCTCCCCTAGTAGGACGTCGCGACCCGTTGGGTGTCGGTCTACGGCCCGGGTGGG-C-GCCTGTCATGTGTT--ACGCTT------C----A-------C--GGCGT-C--A------TG-TGGCAGACCCCCG-G--TT----GT-CTGAC-CAGCTGCTCGGCGGTACT-CGCACGGTATCGAGCCGCAM-A--T-ATT------C--G-A---------------------ACT-----------GCGTCCG-GC---CCGCCGCAAGC-GAGG--CCAGTGT-T-----T--C-CCGG-AT-G-T-ACGGACC-WA-GCGCCGTCACCGGGCCTGGCCAGCTGTTGG-T-T-GGCGGTG---------------------------------------------------T------CCTGGGACTGGCTCT-A-------------------AATT------------------ATG-A-TACCGGTCGGCGACGCTACTGCTTTGGGTACTTTCAGGACCCGTCTTGAAACACGGACCAAGGAGTCTWACATGTGCGCGAGTCATTGGGAA-C-T--C-A-T--AAGCCTAAAGGCGCAATGA-AAGTGAAGGTC-G--G-CCYTGCGCCGACCGA-G-GGAGGATGGGCC-GCGT---------------------------CA-----------CGA--TGC-GGTCCCGCACTCCCGGGGCGTCTCGTTCTCATTG--CGAGAAGAGGCGCACCCAGAGCGTACACGT------------------------------------------------------------------------------------------------------------------------------------
	Orthocentrus_sp				----------------------------------------------------------------------------------------------------------------------ACCGTTCAGGGGTAAACCTGAGAAACCCAAAAGATCGAATGGGGAGATTCAGCGTCAGCGGT-G-C-T-GG-TACGT-GTGTGGT-TCGCGATGTC--G--G-----A--G------A--C-T--------TCG-------G-TC----TCT---C-G-GCACGTGTCCT----------T----T-C--A-CT-G-CC-CGG--TATCGTCGGCGTGCACTTCTCCCCTAGTAGGACGTCGCGACCCGTTGGGTGTCGGTCTACGGCCCGAGTGGG-T-GCCTGTCTCGTGTG---CGCTT------T----A-------C--GGTGT-C--A-C-T-GCG-GGGCAGACCCTCG-G--AT----GC-CTGAC-CGGCTGCTCGGCGGTACT-CGCAAGGTATC------------------------------------------------------------------------------------------------------------------------------------------------------------------------------------------------------------------------------------------------------------------------------------------------------------------------------------------------------------------------------------------------------------------------------------------------------------------------------------------------------------------------------------------------------------------------------------------------------------------------------------------------------------------------------------------------------------------------------------------------------
	Ortholaba					------------------------------------------------------------------------------------------------------------------TGAAACCGTTCAGGGGTAAACCTGAGAAACCCAAAAGATCGAATGGGGAGATTCATCGTCAGCGAT-G-C-T-GG-TACGT-GTGCGGT-TCGCGATGCC--G--G-----A--G------A--C-C--------TCG-------G-TC----TCG---C-G-GCACGCGTCCGCATGT----TTT---T-T--A-TT-G-CC-TGG--TATCGTCGGCGTGCACTTCTCCCCTAGTAGGACGTCGCGACCCGTTGGGTGTCGGTCTACGGCCCGGGTGGG-T-GCCTGTCTCGTGTG---CGCCT------C----A-------C--GGCGT-C--A-C-T-GCG-GGGCAGACCCCCG-G--CT----GC-CCGAC-CGGCTGCCCGGCGGTACT-CGCAAGGTATCTGGCCGCAA-G--T-ATT------C--G-A---------------------ACT-----------GCGTCCA-GC---CCGTCGCAAGC-GAGG--CAAGTGT-T-----T--C-CCGG-AT-G-T-ACGGATC-TA-ATGCCGTCATCGGGCCTGGCCAGCTGTTGG-T-T-GACGGTG---------------------------------------------------T------CCTAGGACTGGCTAT-A----A------------C-AATT------------------ATG-A-TACCGGTCAGCGACGCTACCGCTTTGGGTACTTTCAGGACCCGTCTTGAAACACGGACCAAGGAGTCTAACATGTGCGCGAGTCATTGGGAA-C-T--G-T-T--AAGCCTAAAGGCGCAATGA-AAGTGAAGGTC-G--G-CCTTGCGCCGACCGA-G-GGAGGATGGGCC-GCGT---------------------------CG-----------CGA--TGC-GGTCCCGCACTCCCGGGGCGTCTCGTTCTCATTG--CGAGAAGAGGCGCACCCAGAGCGTACACGTT-----------------------------------------------------------------------------------------------------------------------------------
	Orthopelma					------------------------------------------------------------------------------------------------------------------TGAAACCGTTCAGGGGTAAACCTGAGAAACCCAAAAGATCGAATGGGGAGATTCATCGTCAGCGAT-A-C-G-GG-TACGT-GTGCGGT-TCGCGATGCT--T-CG-----G--T------A--C-C--------TCG-------G-TA----TCG---T-G-GCACGCGTCCGCATGG----TTT---T-T--A-TT-G-CC-TGT--TGTCGTCGGCGTGCACTTCTCCCCTAGTAGGACGTCGCGACCCGTTGGGTGTCGGTCTACGGCCCGGGATGA-T-GCCTATCTCGTGTC--GCGTTT------T----A-------T--CGCGC-GTCA------TG-GGGCAGACCCCCG-G--TT----GT-CTGGC-CGGCTGCCCGGCGGTACT-CGCACGGTATCGGGCCGCAG-A--T-ATT------A--A-A---------------------ACT-----------GCGTCCG-GC---CCGCCGCAAGC-GCGG--TCAGTGT-A----TA--C-CCGG-AT-G-T-ACGGACC-TA-GCGCCGTCACCGGGCCTGACCAGCTGTTGG-TTT-GGCGGTG---------------------------------------------------T------TCTGGGACTGGCTCT-G----TA-------AT-AA-AATT------------------ATG-A-TACCGGTCGGCGACGCTACTGCTTTGGGTACTTTCAGGACCCGTCTTGAAACACGGACCAAGGAGTCTAACATGTGCGCGAGTCATTGGGAT-C-T--A-T-G--AAGCCTAAAGGCGCAATGA-AAGTGAAGGTC-G--G-CCTTGCGCCGACCGA-G-GGAGGATGGGCC-GCGT---------------------------CA-----------CGA--TGC-GGTCCCGCACTCCCGGGGCGTCTCGTTCTCATTG--CGAGAAGAGGCGCACCCAGAGCGTACACGTTGGGACCCG---------------------------------------------------------------------------------------------------------------------------
	Oxyrrhexis					?????????????????????????????????????????????????????????????????????????????????????????????????????????????????????????????????????????????????????????????????????????????????????????????????????????????????????????????????????????????????????????????????????????????????????????????????????????????????????????????????????????????????????????????????????????????????????????????????????????????????????????????????????????????????????????????????????????????????????????????????????????????????????????????????????????????????????????????????????????????????????????????????????????????????????????????????????????????????????????????????????????????????????????????????????????????????????????????????????????????????????????????????????????????????????????????????????????????????????????????????????????????????????????????????????????????????????????????????????????????????????????????????????????????????????????????????????????????????????????????????????????????????????????????????????????????????????????????????????????????????????????????????????????????????????????????????????????????????????????????????????????????????????????????????????????????????????????????????????????????????????????????????????????????????????????????????
	Palaeometopius_eocenicus	?????????????????????????????????????????????????????????????????????????????????????????????????????????????????????????????????????????????????????????????????????????????????????????????????????????????????????????????????????????????????????????????????????????????????????????????????????????????????????????????????????????????????????????????????????????????????????????????????????????????????????????????????????????????????????????????????????????????????????????????????????????????????????????????????????????????????????????????????????????????????????????????????????????????????????????????????????????????????????????????????????????????????????????????????????????????????????????????????????????????????????????????????????????????????????????????????????????????????????????????????????????????????????????????????????????????????????????????????????????????????????????????????????????????????????????????????????????????????????????????????????????????????????????????????????????????????????????????????????????????????????????????????????????????????????????????????????????????????????????????????????????????????????????????????????????????????????????????????????????????????????????????????????????????????????????????????
	Pantisarthrus				?????????????????????????????????????????????????????????????????????????????????????????????????????????????????????????????????????????????????????????????????????????????????????????????????????????????????????????????????????????????????????????????????????????????????????????????????????????????????????????????????????????????????????????????????????????????????????????????????????????????????????????????????????????????????????????????????????????????????????????????????????????????????????????????????????????????????????????????????????????????????????????????????????????????????????????????????????????????????????????????????????????????????????????????????????????????????????????????????????????????????????????????????????????????????????????????????????????????????????????????????????????????????????????????????????????????????????????????????????????????????????????????????????????????????????????????????????????????????????????????????????????????????????????????????????????????????????????????????????????????????????????????????????????????????????????????????????????????????????????????????????????????????????????????????????????????????????????????????????????????????????????????????????????????????????????????????
	Pappous_trichomatius		?????????????????????????????????????????????????????????????????????????????????????????????????????????????????????????????????????????????????????????????????????????????????????????????????????????????????????????????????????????????????????????????????????????????????????????????????????????????????????????????????????????????????????????????????????????????????????????????????????????????????????????????????????????????????????????????????????????????????????????????????????????????????????????????????????????????????????????????????????????????????????????????????????????????????????????????????????????????????????????????????????????????????????????????????????????????????????????????????????????????????????????????????????????????????????????????????????????????????????????????????????????????????????????????????????????????????????????????????????????????????????????????????????????????????????????????????????????????????????????????????????????????????????????????????????????????????????????????????????????????????????????????????????????????????????????????????????????????????????????????????????????????????????????????????????????????????????????????????????????????????????????????????????????????????????????????????
	Paraperithous				-----------------------------------------------------------------------------------------------------------------------------------------------------------------GAGATTCATCGTCAGCGGT-A-C-T-GG-TACGT-GTGCGGT-TCGCGATGCC--C--G-----T--G------A--C-T--------TCG-------G-TC----TCG---C-G-GCACGCGTCCGCATGT----TTT---T-T--A-TT-G-CC-TGG--TATCGTCGGCGTGCACTTCTCCCCTAGTAGGACGTCGCGACCCGTTGGGTGTCGGTCTACGGCCCGGGTGGG-A-GCCTGTCTCGTGTG---CGCTT------T----A-------T--CGCGT-C--A-C-T-GCG-GGGCAGACCCCCG-G--TT----GC-CTGAC-CGGCTGCCCGGCGGTACT-CGCAAGGTATCTGGCCGCAA-A--T-ATT------C--G-A---------------------ACT-----------GCGTCCG-GC---CCGTCGCAAGC-GAGG--CGAGTGT-------T--C-CCGA-AT-G-T-ACGGATC-TA-ATGCCGTCATCGGGCCTAGCCAGCTGTTGG-T-T-GACGGTG---------------------------------------------------T------CCTAGGACTGGCTAT-A----A------------C-AATT------------------ATG-A-TACCGGTCAGCGACGCTACTGCTTTGGGTACTTTCAGGACCCGTCTTGAAACACGGACCAAGGAGTCTAACATGTGCGCGAGTCATTGGGAG-C-T--A-T-T--AAGCCTAAAGGCGCAATGA-AAGTGAAGGTC-G--G-CCTTGCGCCGACCGA-G-GGAGGATGGACC-GCGT---------------------------CA-----------CGA--TGC-GGTCCCGCACTCCCGGGGCGTCTCGTTCTCATTG--CGAGAAGAGGCGCACCCAGAGCGTACACGT------------------------------------------------------------------------------------------------------------------------------------
	Parema						------------------------------------------------------------------------------------------------------------------------------GGGGTAAACCTGAGAAACCCAAAAGATCGAATGGGGAGATTCATCGTCAGCGGT-A-C-T-GG-TACGT-GTGCGGT-TCGCGATGTC--G--T-----A--G------A--C-T--------TCG-------G-TC----TTG---T-G-GCACGCGTCCGCATGT----TT----T-T--A-TT-G-CC-TGG--TATCGTCGGCGTGCACTTCTCCCCTAGTAGGACGTCGCGACCCGTTGGGTGTCGGTCTACGGCCCGGGAGTG-T-GCCTGTCCCGTGTG---CGCTT------T----A-------C--GGCGT-C--A-C-T-GCG-GAACAGACCCCCG-G--TT----GC-CCGAC-CGGCTGCCCGGCGGTACT-CGCAAGGTATCTGGCCGCAA-A--T-ATT------C--G-A---------------------ACT-----------GCGTCCG-GC---CCGTCGCAAGC-GAGG--CAAGTGT-T-----T--C-TCGA-AT-G-T-ACGGATC-TA-ATGCCGTCATCGGGCCTAGCCAGCTGTTGG-T-T-GACGGTG---------------------------------------------------T------CCTAGGACTGGCTAT-A----A------------C-AATT------------------ATG-A-TACCGGTCAGCGACGCTACTGCTTTGGGTACTTTCAGGACCCGTCTTGAAACACGGACCAAGGAGTCTAACATGTGCGCGAGTCATTGGGAT-C-T--A-T-T--AAGCCTAAAGGCGCAATGA-AAGTGAAGGTC-G--G-CCTTGCGCCGACCGA-G-GGAGGATGGGCC-GCGT---------------------------CA-----------CGA--TGC-GGTCCCGCACTCCCGGGGCGTCTCGTTCTCATTA--CGAGAAGAGGC-------------------------------------------------------------------------------------------------------------------------------------------------------
	Periope						--------------------------------------------------------------------------------------------------------------------------------------CCTGAGAAACCCAAAAGATCGAATGGGGAGATTCATCGTCAGCGAG-C-C-T-GG-CACGT-GTACGGT-TCGTGATGTC--G--G-----A--G------G--C-T--------TCG-------G-TC----TCT---C-G-GCACTCGTCCGTGTTT----GT----T-T--T-TT-G-CC-AGG--TTTCGTCGGCGTGCACTTCTCCCCTAGTAGGACGTCGCGACCCGTTGGGTGTCGGTCTACGGCCCGGGCGGT-T-GCCTGTCACGTGTT---CGCTT------C----A-------C--GGCGT-C--G------CG-TGGCAGACCCCCG-G--TT----GT-CTGAC-CAGCTGCTCGGCGGTACT-CGCACGGTATCGAGCCGCAG-A--T-ATT------C--A-A---------------------ACT-----------GCGTCCG-GC---CCGCCGCAAGC-GAGG--CCAGCGT-T-----T--C-CCGG-AT-G-T-ACGGACC-TA-GCGCCGTCACCGGGCCTGGCCAGCTGTTGG-C-T-GGCGGTG---------------------------------------------------T------CCTGGGACTGGCTCT-T-------------------AATT------------------ATG-ATTACCGGTCGGCGACGCTACTGCTTTGGGTACTTTCAGGACCCGTCTTGAAACACGGA-------------------------------------------------------------------------------------------------------------------------------------------------------------------------------------------------------------------------------------------------------------------------------------------------------------------------------------------------------------------------------
	Perithous_scurra			---------------------------------------------------------------------------------------------------------------------AACCGTTCAGGGGTAAACCTGAGAAACCCAAAAGATCGAATGGGGAGATTCATCGTCAGCGAT-A-C-T-GG-TACGT-GTGCGGT-TCGCGATGCC--G--G-----G--G------A--C-T--------TCG-------G-TC----TCG---T-G-GCACGCGTCCGCATGT----TT----T-T--A-TT-G-CC-TGG--TGTCGTCGGCGTGCACTTCTCCCCTAGTAGGACGTCGCGACCCGTTGGGTGTCGGTCTACGGCCCGGGTGGG-T-GCCTGTCTCGTGTG---CGCTT------T----A-------C--GGTGT-C--A-C-T-GCG-GGGCAGACCCCCG-G--CT----GC-CCGAC-CGGCTGCCCGGCGGTACT-CGCAAGGTATCTGGCCGCAA-A--T-ATT------C--G-A---------------------ACT-----------GCGTCCG-GC---CCGTCGCAAGC-GAGG--CAAGTGT-T-----T--C-CCGA-AT-G-T-ACGGATC-TA-ATGCCGTCATCGGGCCTGGCCAGCTGTTGG-T-T-GACGGTG---------------------------------------------------T------CCTAGGACAGGCTAT-A----A------------C-AATT------------------ATG-A-TACCGGTCGGCGACGCTACTGCTTTGGGTACTTTCAGGACCCGTCTTGAAACACGGACCAAGGAGTCTAACATGTGCGCGAGTCATTGGGAA-C-T--T-G-T--AAGCCTAAAGGCGCAATGA-AAGTGAAGGTC-G--G-CCTTGCGCCGACCGA-G-GGAGGATGGGCC-GCGT---------------------------CA-----------CGA--TGC-GGTCCCGCACTCCCGGGGCGTCTCGTTCTCATTA--CGAGAGGAGGCGCACCCAGAGCGTACAC--------------------------------------------------------------------------------------------------------------------------------------
	Phaenolobus					-----------------------------------------------------------------------------------------------------------------------------------------------------------------------CATCGTCAGCGGC-G-C-T-GG-CACGC-GGACGGC-GAGCGATGCA--G--CGCGCGC--G------A--C-C--------TCG-------C-GG----TCG---C-GCGCGCGGGCACGCTACC----GT----C-C--G-TT-G-CCTCGG--CACCGTCGGCGTGCACTTCTCCCCTAGTAGGACGTCGCGACCCGTTGGGTGTCGGTCCACGGCCCGGGTGGG-A-GCCTGTCTCGCGCG---CGTGCGCCCCTC----GCGGGGCGC--ATCCT-C--G---C-GCG-GTTCAGACCCCCG-G--TC----GC-CCGAC-CGGCTGCCCGGCGGTACT-CGCACGGTACATGGCCGCAA-G--C-ACA------C--A-AGCGTATCTCGGTTACGATTACGAT-----------GCGTCCG-GG---CCGTCGTCAGC-GTGG--CAAGTGG-T-----T--C-CCGGTGC-G-A-GCGGATC-CG-ATGCCGCCATCGAGCCTGGCCAGCTGTTTG-CTC-GACGGTGAGAGAGAGAGACGAGAGAGAGAAAAGAAATTTTCCTTTTTTCTCGTCTCTCA------CCTAGGACCGGCCAA-T----C--------------GAGAAAGATACGCACACTCGCGCGT-T-TACCGGTCGGCGACGCTACTGCTTTGGGTACTTTCAGGACCCGTCTTGAAACACGGACCAAGGAGTCTAACATGCGCGCGAGTCATTGGGAA-T-G--ACT-C--AAGCCCAAAGGCGCAATGA-AAGTGAAGGTC-G--G-CCTCGCGCCGACCGA-G-GGAGGATGGGCC-GCGT---------------------------CC-----------TCG--CA-----------------GGGCGCG--------------------------------------------------------------------------------------------------------------------------------------------------------------------------------
	Phaeogenes					-------------------------------------------------------------------------------------------------------------------------------------------------------------------GATTCATCGTCAGCGAT-T-C-T-GG-TACGT-GTGCGGT-TCGCGATGTC--G--G-----A--G------A--C-T--------TCG-------G-TC----TCA---C-G-GCACGCGTCCGCATGT----TT----T-T--T-AT-T-GC-CGG--AGTCGTCGGCGTGCACTTCTCCCCTAGTAGGACGTCGCGACCCGTTGGGTGTCGGTCTACGGCACGGTAGGGCA-GCCTGTCTCGTGTG--GCGCTT------C----A-------C--GGCGTTC--A-C-T-GCG-GGGCAGACCTCCG-T--CC----GC-CCGAC-CGACTGCTCGGCGGTACT-CGCATGATATCTAGTCGCAG-C--C-ATT------C--G-A---------------------ACT-----------GCGTCCG-GC---CCGTCGCAAGC-GAGG--CAAGTGT-------T--C-CCGG-CT-G-T-ACGGATC-TG-ATGCCGTCACCGGGCCTTGCCAGCTGTTGG-C-T-GACGGTG---------------------------------------------------T------CCTAGGACAGGCTAA-C----A------------CAAATT------------------ATG-A-TATCGGTCAGCGACGCTWCTGCTTTGGGTACTTTCAGGACCCGTCTTGAAACACGGACCAAGGAGTCTAACATGTGCGCGAGTCATTGGGAC---T--T-G-T--AAGCCTAAAGGCGAAATGA-AAGTAAAGGTC-G--G-CCTCGCGCCGACCGA-G-GGAGGATGGGCC-GCGT---------------------------CA-----------CGA--TGC-GGTCTCGCACTCCCGGGGCGTCTCGTTCTCATTG--CGAGAAGAGGCGCACCCAGAGCGTACACGTT-----------------------------------------------------------------------------------------------------------------------------------
	Pherhombus_antennalis		?????????????????????????????????????????????????????????????????????????????????????????????????????????????????????????????????????????????????????????????????????????????????????????????????????????????????????????????????????????????????????????????????????????????????????????????????????????????????????????????????????????????????????????????????????????????????????????????????????????????????????????????????????????????????????????????????????????????????????????????????????????????????????????????????????????????????????????????????????????????????????????????????????????????????????????????????????????????????????????????????????????????????????????????????????????????????????????????????????????????????????????????????????????????????????????????????????????????????????????????????????????????????????????????????????????????????????????????????????????????????????????????????????????????????????????????????????????????????????????????????????????????????????????????????????????????????????????????????????????????????????????????????????????????????????????????????????????????????????????????????????????????????????????????????????????????????????????????????????????????????????????????????????????????????????????????????
	Pherhombus_brischkei		?????????????????????????????????????????????????????????????????????????????????????????????????????????????????????????????????????????????????????????????????????????????????????????????????????????????????????????????????????????????????????????????????????????????????????????????????????????????????????????????????????????????????????????????????????????????????????????????????????????????????????????????????????????????????????????????????????????????????????????????????????????????????????????????????????????????????????????????????????????????????????????????????????????????????????????????????????????????????????????????????????????????????????????????????????????????????????????????????????????????????????????????????????????????????????????????????????????????????????????????????????????????????????????????????????????????????????????????????????????????????????????????????????????????????????????????????????????????????????????????????????????????????????????????????????????????????????????????????????????????????????????????????????????????????????????????????????????????????????????????????????????????????????????????????????????????????????????????????????????????????????????????????????????????????????????????????
	Pherhombus_kraxtepellensis	?????????????????????????????????????????????????????????????????????????????????????????????????????????????????????????????????????????????????????????????????????????????????????????????????????????????????????????????????????????????????????????????????????????????????????????????????????????????????????????????????????????????????????????????????????????????????????????????????????????????????????????????????????????????????????????????????????????????????????????????????????????????????????????????????????????????????????????????????????????????????????????????????????????????????????????????????????????????????????????????????????????????????????????????????????????????????????????????????????????????????????????????????????????????????????????????????????????????????????????????????????????????????????????????????????????????????????????????????????????????????????????????????????????????????????????????????????????????????????????????????????????????????????????????????????????????????????????????????????????????????????????????????????????????????????????????????????????????????????????????????????????????????????????????????????????????????????????????????????????????????????????????????????????????????????????????????
	Phygadeuon					---------------------------------------------------------------------------------------------------------------------------------------------AACCCGAAAGTTCGAATGGGGAGATTCAATGTCAGCGAT-C-T-T-GG-TACGT-GTGCGGT-TCGCGATGCC--G--G-----A--G------A--C-T--------TCG-------G-TC----TCA---T-G-GCACGCGTCCGCATGT----TT----T-T--T-AT-T-GC-CAG--AATCGTCGGCGTGCACTTCTCCCCTAGTAGGACGTCGCGACCCGTTGGGTGTCGGTCTACGACCCGGGCGGT-A-GCCTGTCTCGTGTG---CGCTT------C----A-------T--CGCGT-T--A-C---GCG-GGGCAGACCCCTG-T--GT----GT-CTGGC-CGGCTGCTCGGCGGTACT-CGCACGATATCTGGCCGCAA-A--T-ATT------C--G-A---------------------ACT-----------GCGTCCG-GC---CCGTCGCAAGC-GAGG--CAAGTGT-T-----T--C-CCGG-CT-G-T-ACGGATC-TA-ATGCCGTCACCGGGCCTTGCCAGCTGTTGG-T-T-GACGGTG---------------------------------------------------C------CCTKGGACAGGCCAA-T----A------------A-AATT------------------ATG-A-TATCGGTCGGCGACGCTACTGCTTTGGGTACTTTCAGGACCCGTCTTGAAACACGGACCAAGGAGTCTAACATGTGCGCGAGTCATTGGGAA-C-T--A-A-T--AAGCCTAAAGGCGCAATGA-AAGTGAAGGTC-G--G-CCTTGCGCCGACCGA-G-GGAGGATGGGCC-GCGT---------------------------CA-----------CGA--TGC-GGTCCCGCACTCCCGGGGCGTCTCGTTCTCATTG--CGAGAAGAGGCGCACCCAGAGCGTACACGTTGGGACCCGAAAGATGGTGAACTATGCCTGGTCAGGACGAAGTCAGGGGAAACCCTGATGGAGGTCCGTAGCGATTCTGACGTGCAAATCGATCGTCGGAACTGGGTATAGGGGCGAAAGA-----------
	PHY_spnov1					?????????????????????????????????????????????????????????????????????????????????????????????????????????????????????????????????????????????????????????????????????????????????????????????????????????????????????????????????????????????????????????????????????????????????????????????????????????????????????????????????????????????????????????????????????????????????????????????????????????????????????????????????????????????????????????????????????????????????????????????????????????????????????????????????????????????????????????????????????????????????????????????????????????????????????????????????????????????????????????????????????????????????????????????????????????????????????????????????????????????????????????????????????????????????????????????????????????????????????????????????????????????????????????????????????????????????????????????????????????????????????????????????????????????????????????????????????????????????????????????????????????????????????????????????????????????????????????????????????????????????????????????????????????????????????????????????????????????????????????????????????????????????????????????????????????????????????????????????????????????????????????????????????????????????????????????????
	PHY_spnov2					?????????????????????????????????????????????????????????????????????????????????????????????????????????????????????????????????????????????????????????????????????????????????????????????????????????????????????????????????????????????????????????????????????????????????????????????????????????????????????????????????????????????????????????????????????????????????????????????????????????????????????????????????????????????????????????????????????????????????????????????????????????????????????????????????????????????????????????????????????????????????????????????????????????????????????????????????????????????????????????????????????????????????????????????????????????????????????????????????????????????????????????????????????????????????????????????????????????????????????????????????????????????????????????????????????????????????????????????????????????????????????????????????????????????????????????????????????????????????????????????????????????????????????????????????????????????????????????????????????????????????????????????????????????????????????????????????????????????????????????????????????????????????????????????????????????????????????????????????????????????????????????????????????????????????????????????????
	Physotarsus_adriani			--------------------------------------------------------------------------------------------------------------------------------------CCTGAGAAACCCGAAAGATCGAATGGGGAGATTCATCGTCAGCGAT-C-C-T-GG-CACTT-GTGCGGT-TCGCGATGTC--G-CG-----G--G------A--C-C--------TCG-------G-TC----TCG---C-G-GCACGCGTCCGCACGG----TTTTTTT-T--T-AT-G-CC-AGG--TGTCGTCGGCGTGCACTTCTCCCCTAGTAGGACGTCGCGACCCGTTGGGTGTCGGTCTACGACCCGGGTGGG-C-GCCTGTCGTGTGTC--ACGCCT------C----G-------C--GGCGT-C--G-T-C-GCG-CGGCAGACCCCCG-T--GT----GT-CTGGC-CAACTGCCCGGCGGTACT-CGCACGGTATCGAGCCGCAA-A--T-ATT------C--G-A---------------------ACT-----------GCGTCCG-GC---CCGCCGCAAGC-GAGG--CCAGTGT-T-----T--C-CCGG-AT-G-T-ACGGACC-TC-GCGCCGTCACCGGGCCTGGCCAGCTGTTGG-C-T-GGCGGTG---------------------------------------------------C------TCTGGGACTGGCTCT-TT--GT------------C-AATT------------------ATG-A-TACCGGTCGGCGACGCTACTGCTTTGGGTACTTTCAGGACCCGTCTTGAAACACGGA-------------------------------------------------------------------------------------------------------------------------------------------------------------------------------------------------------------------------------------------------------------------------------------------------------------------------------------------------------------------------------
	Picardiella					--------------------------------------------------------------------------------------------------------------------------------------CCTCAGAAACCCAAAAGATCGAATGGGGAGATTCATCGTCAGCGAT-T-T-T-GG-TACGT-GTGCGGTCTCGCGATGCC--G--G-----G--G------A--C-T--------TCG-------G-TC----TCC---A-G-GCACGCGTCCGCATGT----TTT---T-T--A-TT-G--C-CTC--GATCGTCGGCGTGCACTTCTCCCCTAGTAGGACGTCGCGACCCGTTGGGTGTCGGTCTACGGCCCGGGCGGT-A-GCCTGTCTCGTGTG---CGCTT------C----A-------G--GGCGT-T--A-C-GCGAT-TCACAGACCCTCG-G--TT----GC-CCGAC-CGGCTGCTCGGCGGTACT-CGCACGGTATCTGGCCGCAA-A--T-ATT------C--G-A---------------------ACT-----------GCGTCCG-GC---CCGTCGCAAGC-GAGA--CAAGTGT-------T--C-CCGG-TT-G-T-ACGGATC-CA-ATGCCGTCACCGGGCCTTGCCAGCTGTTGG-T-T-GACGGTG---------------------------------------------------T------CCTAGGACTGGCTAA-T----A------------C-AATT------------------ATG-A-TACCGGTCGGCGACGCTACTGCTTTGGGTACTTTCAGGACCCGTCTTGAAACACGGACCAAGGAGTCTAACATGTGCGCGAGTCATTGGGAA-C-T--A-A-T--AAGCCTAAAGGCGCAATGA-AAGTGAAGGTC-G--G-CCTTGCGCCAACCGA-G-GGAGGATGGGCC-GCGT---------------------------CA-----------CGA--TGC-GGTCCCGCACTCCCGGGGCGTCTCGTTCTCATTG--CGAGAAGAGGCGCACCCAGAGTGTACAC--------------------------------------------------------------------------------------------------------------------------------------
	Picrostigeus				-------------------------------------------------------------------------------------------------------------------------------------------------------------------------------------------------------------------------------------------------------------------G-TC----TTG---C-G-GCACGCTGCCTT---------T----C-A--C-GA-G-AT-CGG--TATCGTCGGCGTGCACTTCTCCCCTAGTAGGACGTCGCGACCCGTTGGGTGTCGGTCTACGGCCCGAGTGGG-C-GCCTGTCTCGTGTG--GCACTT------T----A-------C--GGTGT-C--A-C-C-GCG-GGACAGACCCTCG-G--TT----GC-CTGAC-CGGCTGCCCGGCGGTACT-CGCAAGGTATCTGGCCGCAA-A--T-ATT------C--G-A---------------------ACT-----------GCGTCCA-GC---CCGTCGCAAGC-GAGG--CAAGTGT-T-----T--C-CCGA-AT-G-T-ACGGATC-TA-ATGCCGTCATCGGGCCTGGCCAGCTGTTGG-T-T-GACGGTG---------------------------------------------------T------CCTAGGACAGGCTAT-A----A------------C-AATT------------------ATG-A-TACCGGTCAGCGACGCTACTGCTTTGGGTACTTTCAGGACCCGTCTTGAAACACGGACCAAGGAGTCTAACATGTGCGCGAGTCATTGGGAA-C-T--A-T-T--AAGCCTAAAGGCGCAATGA-AAGTGAAGGTC-G--G-CCTCGCGCCGACCGA-G-GGAGGATGGGCC-GCGT---------------------------CA-----------CGA--TGC-GGTCCCGCACTCCCGGGGCGTCTCATTCTCATTG--CGAGAAGAGGCGCACCCAGAG---------------------------------------------------------------------------------------------------------------------------------------------
	Pimpla_rufipes				---------------------------------------------------------------------------------------------------------------------AACCGTTCAGGGGTAAACCTGAGAAACCCAAAAGATCGAATGGGGAGATTCATCGTCAGCGGT-G-C-T-GG-TATGC-GCGCGGT-ACGCGATGCC--G--G-----A--G------A--C-T--------TCG-------G-TC----TCG---T-G-GCACGCGTCCGCGCGT----TT----G-T--A-TT-G-CC-TGG--CATCGTCGGCGTGCACTTCTCCCCTAGTAGGACGTCGCGACCCGTTGGGTGTCGGTCTACGGCCCGGGTGGG-C-GCCTGTCTTGTGTG--ATGCCT------C----A-------C--GGTGT-C--T-C-T-GCG-AGGCAGACCCCCG-G--CT----GC-CCGAC-CGGCTGCCCGGCGGTACT-CGCAAGGTATCCGGCCGCAA-A--T-ATT------C--G-A---------------------ACT-----------GCGTCCG-GC---CCGTCGCAAGC-GAGG--CAAGTGT-T-----T--C-CCGA-AT-G-T-ACGGATC-TA-ATGCCGTCATCGGGCCTAGCCAGCTGTTGG-C-T-GACGGTG---------------------------------------------------T------CCTAGGACTGGCTGT-A----A------------C-AATT------------------ATG-A-TACCGGTCAGCGACGCTACTGCTTTGGGTACTTTCAGGACCCGTCTTGAAACACGGACCAAGGAGTCTAACATGTGCGCGAGTCATTGGGAA-C-T--A-T-T--AAGCCTAAAGGCGCAATGA-AAGTGAAGGTC-G--G-CCTTGCGCCGACCGA-G-GGAGGATGGGCC-GCGT---------------------------CA-----------CGA--TGC-GGTCCCGCACTCCCGGGGCGTCTCGTTCTCATTG--CGAGAAGAGGCGCACCC-------------------------------------------------------------------------------------------------------------------------------------------------
	Pimplaetus					----------------------------------------------------------------------------------------------------------------------ACCGTTCAGGGGTAAACCTGAGAAACCCAAAAGATCGAATGGGGAGATTCATCGTCAGCGGT-A-C-T-GG-TACGT-GTGCGGT-TCGCGATGTT--C--G-----A--G------A--C-T--------TCG-------G-TC----TCG---T-G-GCACGCGTCCGCATGT----TTT---T-T--A-TT-G-CC-TGG--TATCGTCGGCGTGCACTTCTCCCCTAGTAGGACGTCGCGACCCGTTGGGTGTCGGTCTACGGCCCGGGTGGG-T-GCCTGTCCCGTGTG---CGCTT------T----A-------T--CGCGT-C--A-C-T-GCG-GGGCAGACCCCCG-G--TT----GC-CTGAC-CGGCTGCCCGGCGGTACT-CGCAAGGTATCTGGCCGCAA-A--T-ATT------C--G-A---------------------ACT-----------GCGTCCG-GC---CCGTCGCAAGC-GAGG--CGAGTGT-------T--C-CCGA-AT-G-T-ACGGATC-TA-ATGCCGTCATCGGGCCTAGCCAGCTGTTGG-T-T-GACGGTG---------------------------------------------------T------CCTAGGACTGGCTAT-A----A------------C-AATT------------------ATG-A-TACCGGTCAGCGACGCTACTGCTTTGGGTACTTTCAGGACCCGTCTTGAAACACGGACCAAGGAGTCTAACATGTGCGCGAGTCATTGGGAA-C-T--A-T-T--AAGCCTAAAGGCGCAATGA-AAGTGAAGGTC-G--G-CCTTGCGCCGACCGA-G-GGAGGATGGACT-GCGT---------------------------CA-----------CGA--TGC-AGTCCCGCACTCCCGGGGCGTCTCGTTCTCATTG--CGAGAAGAGGCGCACCCAGAGCGTACACGT------------------------------------------------------------------------------------------------------------------------------------
	Piogaster					-----------------------------------------------------------------------------------------------------------------------------------------------------------------------------------------------------------------------------------------------------------------------------------------------------------------------------------------------------------------------------------------------------------------------------------------------------------------------------------------------------------------------------------------------------------------------------------------------CT-----------GCGTCCG-GC---CCGTCGCAAGC-GAGG--CGAGTGT-------T--C-CCGA-AT-G-T-ACGGATC-TA-ATGCCGTCATCGGGCCTAGCCAGCTGTTGG-T-T-GACGGTG---------------------------------------------------T------CCTAGGACTGGCTAT-A----A------------T-AATT------------------ATG-A-TAACGGTCAGCGACGCTACTGCTTTGGGTACTTTCAGGACCCGTCTTGAAACACGGACCAAGGAGTCTAACATGTGCGCGAGTCATTGGGAA-C-T--T-T-TCCAAGCCTAAAGGCGCAATGA-AATTGAAGGTT-G--G-CCTTGCGC----------------------------------------------------------------------------------------------------------------------------------------------------------------------------------------------------------------------------------------------------------------------------------
	Plectiscidea				-----------------------------------------------------------------------------------------------------------------------CCGTTCAGGGGTAAACCTGAGAAACCCAAAAGATCGAATGGGGAGATTCATCGTCAGCGTT-A-T-T-GG-TACGT-GTGCGGT-TCGCGATGCC--T-CG-----G--G------A--CTT--------TCG-------G-GT----TCGAGTG-G-GCACGCGTCCGCATGT----TT----T-T--A-TT-G-CC-TGG--TAACGTCGGCGTGCACTTCTCCCCTAGTAGGACGTCGCGACCCGTTGGGTGTCGGTCTACGGCCCGGGTGGG-T-GCCTGTCTCGTGTGA-GCGCTT------T----A-------C--GGCGTTC--A-C-C-GCG-GGGCAGACCCCCG-G--CG----AC-CCGAC-CGGCTGCCCGGCGGTACT-CGCAAGTTATCTGGCCGCAA-A--T-ATT------C--G-A---------------------ACT-----------GCGTCCG-GC---TCGTCGCAAGC-GAGG--CAAGTGT-------C--C-CAAA-TG-T-T-ACGGATC-TA-ATGCCGTCATTGGGCCTGGCCAGCTGTTGG-T-T-GACGATG---------------------------------------------------T------CCTAGGAC------------------------------------------------------------------------------ATTGGGTACTTTCAGGACCCGTCTTGAAACACGGACCAAGGAGTCTAACATGTGCGCGAGTCATTGGGATTC-A--A-G-T--AAGCCTAAAGGCGCAATGA-AAGTGAAGGTC-G--G-CCTTGCGCCGACCGA-G-GGAGGATGGGCC-GCGT---------------------------CA-----------CGA--TGC-GGTCCCGCACTCCCGGGGCGTCTCGTTCTTATTG--CAAGAAGAGGCGCACCCAGAGCG-------------------------------------------------------------------------------------------------------------------------------------------
	Plectiscus					----------------------------------------------------------------------------------------------------------------------ACCGTTCAGGGGTAAACCTGAGAAACCCAAAAGATCGAATGGGGAGATTCAGCGTCAGCGGT-G-C-T-GG-TACGCGGTGTGGT-TCGCGATGTC--G--G-----A--G------A--C-C--------TCG-------G-TC----TCT---C-G-ATACGCTGCT-CA--T----CA----C-G--A-AT-G-CC-GGT--GCTCGTCGGCGTGCACTTCTCCCCTAGTAGGACGTCGCGACCCGTTGGGTGTCGGTCTACGGCCCGGGTGGG-C-GCCTGTCTCGTGTG---CTCCT------C----A-------C--GGTGT-C--A-C-C-GCG-GGACAGACCCCCG-T--GT----GC-CTGAC-CGGCTGCCCGGCGGTACT-CGCAAGGTATCTGGCCGCAA-A--A-ATT------T--G-A---------------------ACT-----------GCGTCCA-GC---CCGTCGCAAGC-GAGG--CAAGTGT-T-----T--C-CCGA-AT-G-T-ACGGATC-TGATTGCCGTCATCGGGCCTAGCCAGCTGTTGG-T-T-GACGGTG---------------------------------------------------T------CCTAGGACAGGCTAT-A----A------------A-AATT------------------ATG-A-TACCGGTCAGCGACGCTACTGCTTTGGGTACTTTCAGGACCCGTCTTGAAACACGGACCAAGGAGTCTAACATGTGCGCGAGTCATTGGGAA-C-T--A-A-T--AAGCCTAAAGGCGCAATGA-AAGTGAAGGTC-G--G-CCTTGCGCCGACCGA-G-GGAGGATGGGCC-GCGT---------------------------CA-----------CGA--TGC-GGTCCCGCACTCCCGGGGCGTCTCATTCTCATTG--CGAGAAGAGGCGCACCCAGAGCGTACACGT------------------------------------------------------------------------------------------------------------------------------------
	Poecilocryptus				---------------------------------------------------------------------------------------------------------------------AACCGTTCAGGGGTAAACCTGCGAAACCCAAAAGATCGAATGGGGAGATTCATCGTCAGCGAT-C-T-C-GG-TGTTC-GCGTGGT-TCGCGATGCT--T--G-----G--G------A--T-T--------TCG-------A-TC----CCG---T-G-GCACGCGTCCGCGCGT----TC----T-T--T-AA-A-TC-GGG--TATCGTCGGCGTGCACTTCTCCCCTAGTAGGACGTCGCGACCCGTTGGGTGTCGGTCTACGGCCCGGGTGGG-C-GCCTGGCCAATGTG---CGCTT------C----A-------C--GGCGT-T--A-C---GCT-GGTCAGACCCCCG-G--TT----GC-CCGAC-CGGCTGCCCGGCGGTACT-CGCACGGTATCGAGCCGCAA-T--T-ATT------C--G-A---------------------ACT-----------GCGTCCG-GC---CCGAAGCAAGC-TTTG-ACCATTGA-T-----T--C-CCGG-A--C-G-ACGGATC-TA-ACGCCGTCTCTGGGCGTGGTCGGCTGTTGG-C---ATCGGTG---------------------------------------------------C------CCTGGGACAGGCTCA-A----A------------T-TATT------------------ATG-A-TACCGGTCGGCGACGCTTCTGCTTTGGGTACTCTCAGGACCCGTCTTGAAACACGGACCAAGGAGTCTAACATGTGCGCGAGTCATTGGGAA-C-T--A-T-T--AAGCCTAAAGGCGCAATGA-AAGTGAAGGTC-G--G-CCTTGCGCCGACCGA-G-GGAGGATGGGCC-GCGT---------------------------CA-----------CGA--TGC-GGTCCCGCACTCCCGGGGCGTCTCGTTCTCATTG--CGAGAAGAGGCGCACCCAGAGCGTACAC--------------------------------------------------------------------------------------------------------------------------------------
	Poemenia					---------------------------------------------------------------------------------------------------------------------AACCGTTCAGGGGTAAACCTGAGAAACCCAAAAGATCGAATGGGGAGATTCATCGTCAGCGAT-G-C-T-GG-TACGT-GTGCGGT-TCGCGATGCC--G--G-----G--G------A--C-T--------TCG-------G-TC----TCG---T-G-GCACGCGTCCGCATGT----TTT---T-T--A-TT-G-CC-TGG--CATCGTCGGCGTGCACTTCTCCCCTAGTAGGACGTCGCGACCCGTTGGGTGTCGGTCTACGGCCCGGGTGGG-C-GCCTGTCCCGTGTG---CGCTT------C----A-------C--GGCGT-C--A-C-T-GCG-GGGCAGACCCCCG-G--CT----GC-CCGAC-CGGCTGCCCGGCGGTACT-CGCAAGGTATCTGGCCGCAA-A--T-ATT------C--G-A---------------------ACT-----------GCGTCCG-GC---CCGTCGCAAGC-GAGG--CAAGTGC-T-----T--C-CCGA-AT-G-T-ACGGATC-TA-ATGCCGTCATCGGGCCTTGCCAGCTGTTGG-T-T-GACGGTG---------------------------------------------------T------CCTAGGACTGGCTAT-A----A------------C-AATT------------------ATG-A-TACCGGTCAGCGACGCTACTGCTTTGGGTACTTTCAGGACCCGTCTTGAAACACGGACCAAGGAGTCTAACATGTGCGCGAGTCATTGGGAT-C-T--A---T--AAGCCTAAAGGCGCAATGA-AAGTGAAGGTC-G--G-CCTCGCGCCGACCGA-G-GGAGGATGGGCC-GCGT---------------------------CA-----------CGA--TGC-GGTCCCGCACTCCCGGGGCGTCTCGTTCTCATTG--CGAGAAGAGGCGCACCCAGAGCGTACAC--------------------------------------------------------------------------------------------------------------------------------------
	Polyblastus_pedalis			?????????????????????????????????????????????????????????????????????????????????????????????????????????????????????????????????????????????????????????????????????????????????????????????????????????????????????????????????????????????????????????????????????????????????????????????????????????????????????????????????????????????????????????????????????????????????????????????????????????????????????????????????????????????????????????????????????????????????????????????????????????????????????????????????????????????????????????????????????????????????????????????????????????????????????????????????????????????????????????????????????????????????????????????????????????????????????????????????????????????????????????????????????????????????????????????????????????????????????????????????????????????????????????????????????????????????????????????????????????????????????????????????????????????????????????????????????????????????????????????????????????????????????????????????????????????????????????????????????????????????????????????????????????????????????????????????????????????????????????????????????????????????????????????????????????????????????????????????????????????????????????????????????????????????????????????????
	Polysphincta_tuberosa		---------------------------------------------------------------------------------------------------------------------AACCGTTCAGGGGTAAACCTGATAAACCCAAAAAATTAAAACGGGAGATTCATCGTCAGCGGT-A-C-T-GG-TACGT-GTGCGGT-TCGCGATGTC--C--G-----A--G------A--C-T--------TCG-------G-TC----TCG---C-G-GCACGCGTCCGCATGT----TT----T-T--A-TT-G-CC-TGG--TATCGTCGGCGTGCACTTCTCCCCTAGTAGGACGTCGCGACCCGTTGGGTGTCGGTCTACGGCCCGGGTGGG-T-GCCTGTCTCGTGTG---CGCTT------T----A-------T--CGCGT-C--A-C-T-GCG-GGGCAGACCCCCG-G--TT----GC-CTGAC-CGGCTGCTCGGCGGTACT-CGCAAGGTATCTGGCCGCAA-A--A-ATT------T--G-A---------------------ACT-----------GCGTCCG-GC---CCGTCGCAAGC-GAGG--CGAGTGC-------T--C-CCGA-AT-G-T-ACGGATC-TA-ATGCCGTCATCGGGCCTAGCCAGCTGTTGG-T-T-GACGGTG---------------------------------------------------T------CCTAGGACTGGCTAT-A----A------------C-AATT------------------ATG-A-TACCGGTCAGCGACGCTACTGCTTTGGGTACTTTCAGGACCCGTCTTGAAACACGGACCAAGGAGTCTAACATGTGCGCGAGTCATTGGGAA-C-T--A-T-T--AAGCCTAAAGGCGCAATGA-AAGTGAAGGTC-G--G-CCTTGCGCCGACCGA-G-GGAGGATGGGCC-GCGT---------------------------CA-----------CGA--TGC-GGTCCCGCACTCCCGGGGCGTCTCGTTCTCATTG--CGAGAAGAGGCGCACCCAGAGCGTACACGTTGGGAC------------------------------------------------------------------------------------------------------------------------------
	Procinetus					--------------------------------------------------------------------------------------------------------------------------------------CCTGAGAAACCCGAAAGATCGAATGGGGAGATTCATCGTCAGCGAT-GGC-C-GG-TACGT-ATGCAGC-TCGCGATGCC--C--G-----G--G------A--C-TT-----CTTCG-------G-AC----CCG---T-C-GCACGCGGCCGCGTAT----TT----C-C--A-TT-G-AC-CGG--TATCGTCGGCGTGCACTTCTCCCCTAGTAGGACGTCGCGACCCGTTGGGTGTCGGTCTACGGCCTGGGTGGG-T-GCCTGTCTCGTGTG---CGCTT------C----A-------C--GGCGT-C--A-C-T-GCG-CGGCAGACCCCCG-G--CT----GC-CCGAC-CGGCTGCCCGGCGGTACT-CGCAGGGTATCTGGCCGCAA-A--A-ATT------C--G-A---------------------ACT-----------GCGTCCG-GC---CCGTCGCAAGC-GCGG--CAAGTGG-T-----T--C-TCGG-AT-G-T-ACGGATC-TA-ACGCCGTCATCTGTCCTGGCCAGCTGTTGG-T-T-GACGGTG---------------------------------------------------T------CCTAGGACTGGCCAT-G----A------------A-AATT------------------ATG-A-TACCGGTCAGCGACGCTACTGCTTTGGGTACTTTCAGGACCCGTCTTGAAACACGGACCAAGGAGTCTAACATGTGCGCGAGTCATTGGGAG-C-T--G-T-T--AAGCCTAAAGGCGCAATGA-AAGTGAAGGTC-G--G-CCTTGCGCCGACCGA-G-GGAGGATGGGCC-GCGT---------------------------CA-----------CGA--TGC-GGTCTCGCACTCCCGGGGCGTCTCGTTCTCATTG--CGAGAAGAGGCGCACCCAGAGCGTACACGTTGGGACCCGAAAGATG--------------------------------------------------------------------------------------------------------------------
	Proclitus					----------------------------------------------------------------------------------------------------------------------------CAGGGGTAAACCTGAGAAACCCAAAAGATCGAATGGGGAGATTCATCGTCAGCGAT-A-C-T-GG-TACGT-GTGCGGT-TCGCGATGAC--G-GG-----A--G------G--C-T--------TCG-------G-TC----TCT---C-G-GCACGCGTCCGCATGT----TT----T-T--A-TT-G-CC-TGG--TGTTGTCGGCGTGCACTTCTCCCCTAGTAGGACGTCGCGACCCGTTGGGTGTCGGTCTACGGCCCGGGTGGG-T-GCCTGTCTCGTGTG--GCGCTT------T----A-------C--GGCGT-C--G-C-T-GCG-GGGCAGACCCCCG-G--CT----GC-CTGAC-CGGCTGCCCGGCGGTACT-CGCAAGGTATCTGGCCGCAA-A--T-ATT------C--G-A---------------------ACT-----------GCGTCCG-GC---CCGTCGCAAGC-GAGG--CGAGTGT-------T--C-CCGA-AT-G-T-ACGGATC-TA-ATGCCGTCATCGGGCCTCGCCAGCTGTTGG-T-T-GACGGTG---------------------------------------------------T------CCTAGGACTGGCTAT-A----A------------C-AATT------------------ATG-A-TACCGGTCAGCGACGCTACTGCTTTGGGTACTTTCAGGACCCGTCTTGAAACACGGACCAAGGAGTCTAACATGTGCGCGAGTCATTGGGAA-C-T--A-T-T--AAGCCTAAAGGCGCAATGA-AAGTGAAGGTA-A--G-CCTTGCGCTGACCGA-G-GGAGGATGGGCC-GCGT---------------------------CA-----------CGA--TGC-GGTCCCGCACTCCCGGGGCGTCTCGTTCTCATTG--CGAGAAGAGGCGCACCCAG-----------------------------------------------------------------------------------------------------------------------------------------------
	Proeliator					------------------------------------------------------------------------------------------------------------------------------------------------------------ATGGGGAGATTCATCGTCAGCGAC-G-C-T-GG-TACGT-GTGCGGC-TCGTGATGCT--C--G-----G--G------A--C-T--------TCG-------G-TC----TCG---C-G-GCACGCGTCCGCATGT----TTT---T-T--A-TT-G-CC-TGG--CGTCGTCGGCGTGCACTTCTCCCCTAGTAGGACGTCGCGACCCGTTGGGTGTCGGTCTACGGCCCGGGTGGG-T-GCCTGTCTCGTGTG--GCGCTT------A----A-------C--AGCGT-C--A-C-T-GCG-GGGCAGACCCCCG-G--CT----GC-CCGAC-CGGCTGCCCGGCGGTACT-CGCAAGGTATCTGGCCGCAA-A--A-ATT------C--G-A---------------------ACT-----------GCGTCCG-GC---CCGTCGCAAGC-GAGG--CAAGTGT-T-----T--C-CCGA-AT-G-C-ACGGATC-TA-ATGCCGTCATCGGGCCTGGCCAGCTGTTGG-T-T-GACGGTG---------------------------------------------------T------CCTAGGACTGGCTAT-A----A------------T-AATT------------------ATG-A-TACCGGTCAGCGACGCTACTGCTTTGGGTACTTTCAGGACCCGTCTTGAAACACGGACCAAGGAGTCTAACATGTGCGCGAGTCATTGGGAA-C-T--A-T-T--AAGCCTAAAGGCGCAATGA-AAGTGAAGGTC-G--G-CCTCGCGCCGACCGA-G-GGAGGATGGGCC-GCGT---------------------------CA-----------CGA--TGC-GGTCCCGCACTCCCGGGGCGTCTCGTTCTCATTG--CGAGAAGAGGCGCACCCAGAGCGTACACGTTGGGAC------------------------------------------------------------------------------------------------------------------------------
	Promethes					-------------------------------------------------------------------------------------------------------------------------------------------------------------------GATTCATCGTCAGCGTT-A-T-T-GG-TACGT-GTGCGGC-TCGCGATGCC--G--G-----A--G------A--C-T--------TCG-------G-TC----TCG---C-A-GCACGCGTCCGCATGT----TT----T-T--A-TT-G-CC-TGG--TAACGTCGGCGTGCACTTCTCCCCTAGTAGGACGTCGCGACCCGTTGGGTGTCGGTCTACGGCCCGGGTGGG-T-GCCTGTCCCGTGTG---CGCTT------C----A-------C--GGCGT-C--A-C-T-GCG-GGGCAGACCCCCG-G--TT----GC-CCGAC-CGGCTGCCCGGCGGTACT-CGCAAGGTATCTGGCCGCAA-A--T-ATT------C--G-A---------------------ACT-----------GCGTCCA-GC---CCGTCGCAAGC-GAGG--AAAGTGC-T-----T--C-CCGG-AT-G-T-ACGGATC-TA-ATGCCGTCGTCGGGCCTGGCCCGCTGTTGG-T-T-GACGGTG---------------------------------------------------T------CCTAGGACTGGCCAT-A----A------------A-AATT------------------ATG-A-TACCGGTCAGCGACGCTACTGCTTTGGGTACTTTCAGGACCCGTCTTGAAACACGGACCAAGGAGTCTAACATGTGCGCGAGTCATTGGGAG-C-T--A-T-T--AAGCCTAAAGGCGCAATGA-AAGTGAAGGTC-G--G-CCTTGCGCCGACCGA-G-GGAGGATGGGCC-GCGC---------------------------TA-----------CGG---CC-GGTCCCGCACTCCCGGGACGTCTCGTTCTCATTA--CGAGAAGAGGCGTACCCAGAGCGTACACGT------------------------------------------------------------------------------------------------------------------------------------
	Pseudopimpla_pygidiator		------------------------------------------------------------------------------------------------------------------------------------------------------------ATGGGGAGATTCATCGTCAGCGAT-G-C-T-GG-TACGT-GTGCGGT-TCGCGATGCC--G--G-----G--G------A--C-C--------TCG-------G-TC----TCG---C-G-GCACGCGTCCGCATGT----TT----T-T--A-TT-G-CC-TGG--CATTGTCGGCGTGCACTTCTCCCCTAGTAGGACGTCGCGACCCGTTGGGTGTCGGTCTACGGCCCGGGTGGG-T-GCCTGTCTCGTGTG--GCGCTT------A----A-------C--GGCGT-C--A-C-C-GCG-GGGCAGACCCCCG-G--CT----GC-CCGAC-CGGCTGCCCGGCGGTACT-CGCAAGGTATCTGGCCGCAA-A--T-ATT------C--G-A---------------------ACT-----------GCGTCCG-GC---CCGTCGCAAGC-GAGG--AAAGTGT-------T--C-CCGA-AT-G-T-ACGGATC-TA-ATGCCGTCATCGGGCCTGGCCAGCTGTTGG-T-T-GACGGTG---------------------------------------------------T------CCTAGGACTGGCTAT-A----A------------C-AATT------------------ATG-A-TACCGGTCGGCGACGCTACTGCTTTGGGTACTTTCAGGACCCGTCTTGAAACACGGACCAAGGAGTCTAACATGTGCGCGAGTCATTGGGAA-C-T--G-T-T--AAGCCTAAAGGCGCAATGA-AAGTGAAGGTC-G--G-CCTTGCGCCGACCGA-G-GGAGGATGGGCC-GCGT---------------------------CT-----------CGA--TGC-GGTCCCGCACTCCCGGGGCGTCTCGTTCTCATTG--CGAGAAGAGGCGCACCCAGAGCGTACA---------------------------------------------------------------------------------------------------------------------------------------
	Rasnitsynites_tarsalis		?????????????????????????????????????????????????????????????????????????????????????????????????????????????????????????????????????????????????????????????????????????????????????????????????????????????????????????????????????????????????????????????????????????????????????????????????????????????????????????????????????????????????????????????????????????????????????????????????????????????????????????????????????????????????????????????????????????????????????????????????????????????????????????????????????????????????????????????????????????????????????????????????????????????????????????????????????????????????????????????????????????????????????????????????????????????????????????????????????????????????????????????????????????????????????????????????????????????????????????????????????????????????????????????????????????????????????????????????????????????????????????????????????????????????????????????????????????????????????????????????????????????????????????????????????????????????????????????????????????????????????????????????????????????????????????????????????????????????????????????????????????????????????????????????????????????????????????????????????????????????????????????????????????????????????????????????
	Rhyssa_amoena				---------------------------------------------------------------------------------------------------------------------AACCGTTCAGGGGTAAACCTGAGAAACCCAAAAGATCGAATGGGGAGATTCATCGTCAGCGAT-A-C-T-GG-TACGT-GTGCGGT-TCGCGATGCC--G--G-----A--G------A--C-T--------TCG-------G-TC----TCG---T-G-GCACGCGTCCGCATGT----TT----T-T--A-TT-G-CC-TGG--TGTCGTCGGCGTGCACTTCTCCCCTAGTAGGACGTCGCGACCCGTTGGGTGTCGGTCTACGGCCCGGGTGGG-C-GCCTGCCCCGTGTG---CGCTT------C----A-------C--GGCGT-C--A-C-T-GCG-GGGCAGACCCCCG-G--CT----GC-CCGAC-CGGCTGCCCGGCGGTACT-CGCAAGGTATCTGGCCGCAA-A--T-ATT------C--G-A---------------------ACT-----------GCGTCCG-GC---CCGTCGCAAGC-GATG--CAAGTGT-C-----T--C-CCGA-AT-G-T-ACGGATC-CA-ATGCCGTCATCGGGCCTTGCCAGCTGTTGG-T-T-GACGGTG---------------------------------------------------T------CCTAGGACTGGCTAT-A----A------------C-AATT------------------ATG-A-TACCGGTCAGCGACGCTACTGCTTTGGGTACTTTCAGGACCCGTCTTGAAACACGGACCAAGGAGTCTAACATGTGCGCGAGTCATTGGGAG-C-T--A-T-T--AAGCCTAAAGGCGCAATGA-AAGTGAAGGTC-G--G-CCTTGCGCCGACCGA-G-GGAGGATGGGCA-GCGT---------------------------CA-----------CGA--TGC-TGTCCCGCACTCCCGGGGCGTCTCGTTCTCATTG--CGAGAAGAGGCGCACCC-------------------------------------------------------------------------------------------------------------------------------------------------
	Rhyssa_persuasoria			----------------------------------------------------------------------------------------------------------------------------------------------------------------GGAGATTCATCGTCAGCGAT-A-C-T-GG-TACGT-GTGCGGT-TCGCGATGCC--G--G-----A--G------A--C-T--------TCG-------G-TC----TCG---T-G-GCACGCGTCCGCATGT----TT----T-T--A-TT-G-CC-TGG--TGTCGTCGGCGTGCACTTCTCCCCTAGTAGGACGTCGCGACCCGTTGGGTGTCGGTCTACGGCCCGGGTGGG-C-GCCTGCCCCGTGTG---CGCTT------C----A-------C--GGTGT-C--A-C-T-GCG-GGGCAGACCCCCG-G--CT----GC-CCGAC-CGGCTGCCCGGCGGTACT-CGCAAGGTATCTGGCCGCAA-A--T-ATT------C--G-A---------------------ACT-----------GCGTCCG-GC---CCGTCGCAAGC-GATG--CAAGTGT-C-----T--C-CCGA-AT-G-T-ACGGATC-CA-ATGCCGTCATCGGGCCTTGCCAGCTGTTGG-T-T-GACGGTG---------------------------------------------------T------CCTAGGACTGGCTAT-A----A------------C-AATT------------------ATG-A-TACCGGTCAGCGACGCTACTGCTTTGGGTACTTTCAGGACCCGTCTTGAAACACGGACCAAGGAGTCTAACATGTGCGCGAGTCATTGGGAG-C-T--A-T-T--AAGCCTAAAGGCGCAATGA-AAGTGAAGGTC-G--G-CCTTGCGCCGACCGA-G-GGAGGATGGGCA-GCGT---------------------------CA-----------CGA--TGC-TGTCCCGCACTCCCGGGGCGTCTCGTTCTCATTG--CGAGAAGAGGCGCACCCAGAGCGTACACGTTG----------------------------------------------------------------------------------------------------------------------------------
	Rhyssella					-------------------------------------------------------------------------------------------------------------------------------------------------------------TGGGGAGATTCATCGCCAGCGAT-A-C-T-GG-TACGT-GTGCGGT-TCGCGATGCC--G--G-----A--G------A--C-C--------TCG-------G-TC----TCG---T-G-GCACGCGTCCGCATGT----TT----C-T--A-TT-G-CC-TGG--TGTCGTCGGCGTGCACTTCTCCCCTAGTAGGACGTCGCGACCCGTTGGGTGTCGGTCTACGGCCCGGGTGGG-T-GCCTGTCTCGTGTG---TGCTT------C----A-------C--GGCAT-C--A-C-T-GCG-GGGCAGACCCCCG-G--CT----GC-CTGAC-CGTCTGCCCGGCGGTACT-CGCAAGGTATCTGGCCGCAA-A--T-ATT------C--G-A---------------------ACT-----------GCGTCCG-GC---CCGTCGCAAGC-GAGG--CAAGTGC-T-----T--C-CCGA-AT-G-C-ACGGATC-TA-ATGCCGTCACCGGGCCTTGCCAGCTGTTGG-T-T-GACGGTG---------------------------------------------------T------CCTAGGACTGGCTAA-A----G------------C-AATT------------------ATG-A-TACCGGTCAGCGACGCTACTGCTTTGGGTACTTTCAGGACCCGTCTTGAAACACGGACCAAGGAGTCTAACATGTGCGCGAGTCATTGGGAG-C-T--A-T-T--AAGCCTAAAGGCGCAATGA-AAGTGAAGGTC-G--G-CCTCGCGCCGACCGA-G-GGAGGATGGACC-GCGT---------------------------CA-----------CGA--TGC-GGTCCCGCACTCCCGGGGCGTCTCGTTCTCATTG--CGAGAAGAGGCGCACCCAGAGCGTACACGT------------------------------------------------------------------------------------------------------------------------------------
	Rossemia					---------------------------------------------------------------------------------------------------------------------AACCGTTCAGGGGTAAACCTGAGAAACACAAAAGATCGAATGGGGAGATTCATCGTCAGCGAG-A-C-C-GG-TACGT-GTGCGGT-TCGCGATGCT--C--G-----A--G------A--C-T--------TCG-------G-TC----ACG---T-T-GCACGCGTCCGCATGT----TTT--TT-T--A-TT-G-CC-TGG--TATCGTCGGCGTGCACTTCTCCCCTAGTAGGACGTCGCGACCCGTTGGGTGTCGGTCTACGGCCCGGGTGGG-C-GCCTGTTCCGTGTG---CGCCT------C----A-------C--GGTGT-C--A-C-C-GCG-GGACAGACCCCCG-G--TC----GC-CCGAC-CGGCTGCCCGGCGGTACT-CGCATGGTATCTGGCCGCAA-A--T-ATT------C--G-A---------------------ACT-----------GCGTCCG-GC---CCGTCGCAAGC-GAGG--CAAGTGT-T-----T--C-CCGA-AT-G-T-ACGGATC-TA-ATGCCGTCATCGGGCCTGGCCAGCTGTTGG-T-T-GACGGTG---------------------------------------------------T------CCTAGGACTGGCTAT-A----A------------C-AATT------------------ATG-A-TACCGGTCAGCGACGCTACTGCTTTGTGTACTTTCAGGACCCGTCTTGAAACACGGACCAAGGAGTCTAACATGTGCGCGAGTCATTGGGAA-C-T--A-T-G--AAGCCTAAAGGCGAAATGA-AAGTGAAGGTC-G--G-CCTCGCGCCGACCGA-G-GGAGGATGGGCC-GCGT---------------------------CA-----------CGA--TGC-GGCCCCGCACTCCCGGGGCGTCTCGTTCTCATTA--CGAGAAGAGGCGCACCCAGAGCGTACACGTTGGGACCCGAA-------------------------------------------------------------------------------------------------------------------------
	Scambus						--------------------------------------------------------------------------------------------------------CAAGAGTACGTGAAACCGTTCAGGGGTAAACCTGAGAAACCCAAAAGATCGAATGGGGAGATTCATCGTCAGCGGT-A-C-T-GG-TACGT-GTGCGGT-TCGCGATGTC--C--G-----A--G------A--C-T--------TCG-------G-TC----TCG---C-G-GCACGCGTCCGCATGT----TT----T-T--A-TT-G-CC-TGG--TATCGTCGGCGTGCACTTCTCCCCTAGTAGGACGTCGCGACCCGTTGGGTGTCGGTCTACGGCCCGGGTGGG-T-GCCTGTCTCGTGTG---CGCTT------T----A-------T--CGTGT-C--A-C-T-GCG-GGGCAGACCCCCG-G--TT----GC-CTGAC-CGGCTGCTCGGCGGTACT-CGCAAGGTATCTGGCCGCAA-A--T-ATT------C--G-A---------------------ACT-----------GCGTCCG-GC---CCGTCGCAAGC-GAGG--CGAGTGT-------T--C-CCGA-AT-G-T-ACGGATC-TA-ATGCCGTCATCGGGCCTAGCCAGCTGTTGG-T-T-GACGGTG---------------------------------------------------T------CCTAGGACTGGCTAT-A----A------------C-AATT------------------ATG-A-TACCGGTCAGCGACGCTACTGCTTTGGGTACTTTCAGGACCCGTCTTGAAACACGGACCAAGGAGTCTAACATGTGCGCGAGTCATTGGGAA-C-T--A-T-T--AAGCCTAAAGGCGCAATGA-AAGTGAAGGTC-G--G-CCTTGCGCCGACCGA-G-GGAGGATGGGCC-GCGT---------------------------CA-----------CGA--TGC-GGTCCCGCACTCCCGGGGCGTCTCGTTCTCATTG--CGAGAAGAGGCGCACCCAGAGCGTACACGTTGGGACCCGA--------------------------------------------------------------------------------------------------------------------------
	Schizopyga					------------------------------------------------------------------------------------------------------------------------------GGGGTAAACCTGAGAAACCCGAAAGATCGAATGGGGAGATTCATCGTCAGCGGT-A-C-T-GG-TACGT-GTGCGGT-TCGCGATGTC--A--G-----A--G------A--C-T--------TAG-------G-TC----TTA---C-G-GCACGCGTCCGCATGT----TTT---T-T--A-TT-G-CC-TGG--TATCGTCGGCGTGCACTTCTCCCCTAGTAGGACGTCGCGACCCGTTGGGTGTCGGTTTACGGCCCGGGTGGG-T-GACTGTCTCGTGTG---CGCTT------T----A-------T--CGCGT-T--A-C-T-GCG-GGGCAGACCCCCG-G--TT----GC-CTGAC-CGGCTGCTCGGCGGTACT-CGCAAGTTATCTGGCCGCAA-A--A-ATT------T--G-A---------------------ACT-----------GCGTCCG-GC---CCGTCGCAAGC-GAGG--CGAGTGT-T-----C--C-CGAA-TG-T-T-ACGGATC-TA-ATGCCGTCATCGGGCCTAGCCAGCTGTTGG-T-T-GACGGTG---------------------------------------------------T------CCTAGGACTGGCTAT-A----A------------C-AATT------------------ATG-A-TAACGGTCAGCGACGCTACTGCTTTGGGTACTTTCAGGACCCGTCTTGAAACACGGACCAAGGAGTCTAACATGTGCGCGAGTCATTGGGAA-C-T--A-T-T--AAGCCTAAAGGCGCAATGA-AAGTGAAGGTC-G--G-CCTTGCGCCGACCGA-G-GGAGGATGGGCC-GCGT-------------------------------------------------------------------------------------------------------------------------------------------------------------------------------------------------------------------------------------------------------
	Sericopimpla				-------------------------------------------------------------------------------------------------------------------------------------------------------------------GATTCATCGCCAGCGGT-A-C-T-GG-TACGT-GTGCGGC-TCGCGATGTC--C--G-----G--G------A--C-T--------TCG-------G-TC----TCG---T-G-GCACGCGTCCGCATGT----TT----T-T--A-TT-G-CC-TGG--TATCGTCGGCGTGCACTTCTCCCCTAGTAGGACGTCGCGACCCGTTGGGTGTCGGTCTACGGCCCGGGTGGG-T-GCCTGTCTCGTGTG---CGCTT------T----A-------T--CGCGT-C--A-C-T-GCG-GGGCAGACCCCCG-G--TT----GC-CTGAC-CGGCTGCTCGGCGGTACT-CGCAAGGTATCTGGCCGCAA-A--A-ATT------C--G-A---------------------ACT-----------GCGTCCG-GC---CCGTCGCAAGC-GAGG--CGAGTGT-------T--C-CTGA-AT-G-T-ACGGATC-TG-ATGCCGTCATCGGGCCTAGCCAGCTGTTGG-T-T-GACGGTG---------------------------------------------------T------CCTAGGACTGGCTAT-A----A------------A-AATT------------------ATG-A-TACCGGTCAGCGACGCTACTGCTTTGGGTACTTTCAGGACCCGTCTTGAAACACGGACCAAGGAGTCTAACATGTGCGCGAGTCATTGGGAG-C-T--A-T-T--AAGCCTAAAGGCGCAATGA-AAGTGAAGGTC-G--G-CCTTGCGCCGACCGA-G-GGAGGATGGGCC-GCGT---------------------------CA-----------CGA--TGC-GGTCCCGCACTCCCGGGGCGTCTCGTTCTCATTG--CGAGAAG-----------------------------------------------------------------------------------------------------------------------------------------------------------
	Seticornuta					--------------------------------------------------------------------------------------------------------------------------------------CCTGAGAAACCCAAAAGATCGAATGGGGAGATTCATCGTCAGCGAG-C-C-T-GG-CACGT-GTACGGT-TCGTGATGCC--G--G-----A--G------A--T-T--------TCG-------G-TT----TCG---C-G-GCACACGTCCGTATGA----TT----T-T--T-TT-G-CC-AGG--TTTCGTCGGCGTGCACTTCTCCCCTAGTAGGACGTCGCGACCCGTTGGGTGTCGGTCTACGGCCCGGGCGGT-T-GCCTGTCACGTGTT--TCGCTT------A----A-------C--CGCGA-C--------TCG-TGGCAGACCCCCG-G--TT----GTCCTGAC-CAGCTGCTCGGCGGTACT-CGCACGGTATCGAGCCGCAG-A--T-ATT------C--A-A---------------------ACT-----------GCGTCCG-GC---CCGCCGCAAGC-GAGG--CCAGTGT-T----TT--C-CCGG-AT-G-T-ACGGACC-TG-GTGCCGTCGTCGGGCCTGGCCAGCTGTTGG-C-C-GGTGGTG---------------------------------------------------T------CCTGGGACTGGCTCT-T----A------------A-AATT------------------ATG-ATTACCGGTCAGCGACGCTACTGCTTTGGGTACTTTCAGGA-------------------------------------------------------------------------------------------------------------------------------------------------------------------------------------------------------------------------------------------------------------------------------------------------------------------------------------------------------------------------------------------------
	Sphinctus					--------------------------------------------------------------------------------------------------------------------------------------CCTGAGAAACCCAAAAGATCGAATGGGGAGATTCATCGTCAGCGAT-C-C-T-GA-TACGT-GTACGGT-TCGTGATGCC--G--G-----A--G------A--C-T--------TT--------G-TC----TTC---A-A-GCACGCGTCCGTATTG----TT----T-T--A-TT-A-TT-GGG--TGTCGTCGGCGTGCACTTCTCCCCTAGTAGGACGTCGCGACCCGTTGGGTGCCGGTCTACGGCCCGGGTGGG-C-GCCTGTCATGTGTT--ACGCTT------T----A-------C--GGCGT-C--A------TG-CGGCAGACCCCCG-G--TT----GT-CTGAC-CGGCCGCTCGGCGGTACT-CGCACGGTATCGGGCCGCAA-A--T-ATT------C--G-A---------------------ACT-----------GCGTCCG-GC---CCGCCGCAAGC-GCGG--TCAGTGT-T-----T--C-CCGG-AT-G-T-ACGGACC-TG-GCTCCGTCGCCGGGCCTGGCCAGCTGTTGG-C-C-GGTGGTG--------------------------------------------------AT------CCTGGGACTGGCTCT-A-----------------A-AATT------------------ATG-A-TACCGGTCGGCGACGCTACTGCTTTGGGTACTTTCAGGACCCGTCTTGAAACACGGACCAAGGAGTCTAACATGTGCGCGAGTCATTGGGAA-C-T--A-T-T--AAGCCTAAAGGCGCAATGA-AAGTGAAGGTC-G--G-CTCTGCACCGACCGA-G-GGAGGATGGGCC-GCGT---------------------------CC-----------CGA--TGC-GGTCCCGCACTCCCGGGGCGTCTCGTTCTCATTG--CGAGAAGAGGCGCACCCAGAGCGTACACGT------------------------------------------------------------------------------------------------------------------------------------
	Spudaeus					-----------------------------------------------------------------------------------------------------------------------------------------------------AGATCGAATGGGGAGATTCATCGCC-GCGAG-C-C-C-GG-CACGT-GTACGGT-TCGCGATGCC--G-CA-----A--G------A--C-T--------TCG-------G-TC----TTG---C-G-GCACGCGTCCGTATGG----TT----T-T--T-TT-G-CT-AGG--TTTCGTCGGCGTGCACTTCTCCCCTAGTAGGACGTCGCGACCCGTTGGGTGTCGGTCTACGGCCCGGTCGGG-C-GCCTGTCATGTGTT--AGGCTT------A----A-------C--GGCTT-C--A------TG-TGGCAGACCACCG-G--TT----GT-CTGAC-CAGCTGCTCGGCGGTACT-CGCACGGTATCGAGCCGCAG-A--T-ATT------C--A-A---------------------ACT-----------GCGTCCG-GC---CCGCCGCAAGC-GAGG--CCAGTGT-T-----T--C-CCGG-AT-G-T-ACGGACC-TA-GCGCCGTCACCGGGCCTGGCCGGCTGTTGG-C-T-GGCGGTG---------------------------------------------------T------CCTGGGACTGGCTCT-T-----------------A-AATT------------------ATG-A-TACCGGTCGGCGACGCTMCTGCTTTGGGTACTTTCAGGACCCGTCTTGAAACACGGACCAAGGAGTCTAACATGTGCGCGAGTCATTGGGAA-C-T--C-A-T--AAGCCTAAAGGCGCAATGA-AAGTGAAGGTC-G--G-CCCTGCGCCGACCGA-G-GGAGGATGGGCC-GCGT---------------------------CA-----------CGA--TGC-GGTCCCGCACTCCCGGGGCGTCTCGTTCTCATTG--CGAGAAGAGGCGCACCCAGAGCGTACACGTTGGGACCCGAAAG-----------------------------------------------------------------------------------------------------------------------
	Stenomacrus					------------------------------------------------------------------------------------------------------------AGTACGTGAAACCGTTCAGGGGTAAACCTGAGAAACCCAAAAGATCGAATGGGGAGATTCAGCGTCAGCGGT-G-C-C-GG-TACGT-GTGTGGT-TCGCGATGTTGCG--A-----T--G------A--C-T--------TCG-------G-TC----TTG---C-G-GCACGCTGCCTT---------T----C-A--C-GA-G-AT-TGG--TATCGTCGGCGTGCACTTCTCCCCTAGTAGGACGTCGCGACCCGTTGGGTGTCGGTCTACGGCCTGAGTGGG-C-GCCTGTCTCGTGTG--ACACTT------T----A-------C--GGTGT-C--A-C-T-GCG-GGGCAGACCCTCG-G--TT----GC-CTGAC-CGGCTGCCCGGCGGTACT-CGCAAGGTATCTGGCCGCAA-A--T-ATT------C--G-A---------------------ACT-----------GCGTCCA-GC---CCGTCGCAAGC-GAGG--CAAGTGT-T-----T--C-CCGA-AT-G-T-ACGGATC-TA-ATGCCGTCATCGGGCCTGGCCAGCTGTTGG-T-T-GACGGTG---------------------------------------------------T------CCTAGGACAGGCTAT-A----A------------C-AATT------------------ATG-A-TACCGGTCAGCGACGCTACTGCTTTGGGTACTTTCAGGACCCGTCTTGAAACACGGACCAAGGAGTCTAACATGTGCGCGAGTCATTGGGAA-C-T--A-T-T--AAGCCTAAAGGCGCAATGA-AAGTGAAGGTC-G--G-CCTTGCGCCGACCGA-G-GGAAGATGGGCC-GCGT---------------------------CA-----------CGA--TGC-GGTCCCGCACTCCCGGGGCGTCTCATTCTCATTG--CGAGAAGAGGCGCACCCAGAGCGTACACGTTGGGACCCG---------------------------------------------------------------------------------------------------------------------------
	Stethoncus_sulcator_cf		?????????????????????????????????????????????????????????????????????????????????????????????????????????????????????????????????????????????????????????????????????????????????????????????????????????????????????????????????????????????????????????????????????????????????????????????????????????????????????????????????????????????????????????????????????????????????????????????????????????????????????????????????????????????????????????????????????????????????????????????????????????????????????????????????????????????????????????????????????????????????????????????????????????????????????????????????????????????????????????????????????????????????????????????????????????????????????????????????????????????????????????????????????????????????????????????????????????????????????????????????????????????????????????????????????????????????????????????????????????????????????????????????????????????????????????????????????????????????????????????????????????????????????????????????????????????????????????????????????????????????????????????????????????????????????????????????????????????????????????????????????????????????????????????????????????????????????????????????????????????????????????????????????????????????????????????????
	Stilpnus					--------------------------------------------------------------------------------------------------------------------------------------CCTGAGAAACCCGAAAGTTCGAATGGGGAGATTCATCGTCAGCGAT-T-T-T-GG-TACGT-GTGCGGT-TCGCGATGTC--G--G-----A--G------A--C-T--------TCG-------G-TC----TTG---T-G-TCACGCGTCCGTATGT----TT----T-T--T-AT-T-GC-CTG--AATCGTCGGCGTGCACTTCTCCCCTAGTAGGACGTCGCGACCCGTTGGGTGTCGGTCTACGACCCGGGCGGT-A-GCCTGTCTCGTGTT---CGCTT------C----A-------C--GGCGT-T--A-C---GCG-GGGCAGACCCCTG-T--GC----GT-CTGGC-CGGCTGCTCGGCGGTACT-CGCACGGTATCTGGCCGCAA-A--A-ATT------T--G-A---------------------GCT-----------GCGTCCG-GC---CCGTCGCAAGC-GAGG--CAAGTTC-T----AA--C-CCGG-CT-G-T-ACGGATC-TC-ATGCCGTCACCGGGCCTTGCCAGCTGTTGG-T-T-GACGGTG---------------------------------------------------T------CCTAGGACTGGCCAA-T----A------------A-AATT------------------ATG-A-TACCGGTCGGCGACGCTACTGCTTTGGGTACTTTCAGGACCCGTCTTGAAACACGGACCAAGGAGTCTAACATGTGCGCGAGTCATTGGGAA-C-T--A-A-T--AAGCCTAAAGGCGCAATGA-AAGTGAAGGTC-G--G-CCTTGCGCCGACCGA-G-GGAGGATGGGCC-GCGT---------------------------CA-----------CGA--TGC-GGTCCCGCACTCCCGGGGCGTCTCGTTCTCATTG--CGAGAAGAGGCGCACCCAGAGCGTACACGTTTGGACCCGA--------------------------------------------------------------------------------------------------------------------------
	Strongylopsis				----------------------------------------------------------------------------------------------------AGTTCAAGAGTACGTGAAACCGTTCAGGGGTAAACCTGAGAAACCCAAAAGATCGAATGGGGAGATTCATCGTCAGCGGT-G-C-T-GG-TATGC-ACGCGGT-TCGCGATGCC--G--G-----A--G------A--C-T--------TCG-------G-TC----TCG---T-G-GCACGCGTCCGCGTGT----TT----G-T--A-CT-G-CC-TGG--CATCGTCGGCGTGCACTTCTCCCCTAGTAGGACGTCGCGACCCGTTGGGTGTCGGTCTACGGCCCGGGTGGG-T-GCCTGTCTCGTGTG--ACACCT------C----A-------C--GGTGT-C--A-C-T-GCG-AGGCAGACCCCCG-G--CT----GC-CCGAC-CGGCTGCCCGGCGGTACT-CGCAAGGTATCCGGCCGCAA-A--T-ATT------C--G-A---------------------ACT-----------GCGTCCG-GC---CCGTCGCAAGC-GAGG--CAAGTGT-T-----T--C-CCGA-AT-G-T-ACGGATC-TA-ATGCCGTCATCGGGCCTAGCCAGCTGTTGG-C-T-GACGGTG---------------------------------------------------T------CCTGGGACTGGCTGT-A----A------------C-AATT------------------ATG-A-TACCGGTCAGCGACGCTACTGCTTTGGGTACTTTCAGGACCCGTCTTGAAACACGGACCAAGGAGTCTAACATGTGCGCGAGTCATTGGGAA-C-T--A-T-T--AAGCCTAAAGGCGCAATGA-AAGTGAAGGTC-G--G-CCGTGCGCCGACCGA-G-GGAGGATGGGCC-GCGT---------------------------CA-----------CGA--TGC-GGTCCCGCACTCCCGGGGCGTCTCGTTCTCATTG--CGAGAAGAGGCGCACCCAGAGCGTACACGTTGGGACCCGAAAG-----------------------------------------------------------------------------------------------------------------------
	Sympherta					--------------------------------------------------------------------------------------------------------------------------------------CCTGAGAAACCCAAAAGATCGAATGGGGAGATTCATCGTCAGCGAT-T-C-T-GG-CACGT-GTGCGGT-TCGCGATGCC--A--G-----G--G------A--C-T--------TCG-------G-TC----TCA---T-G-GCACTCGTCCGTATGG----TT----T-T----AT-G-CC-AGA--TGTCGTCGGCGTGCACTTCTCCCCTAGTAGGACGTCGCGACCCGTTGGGTGTCGGTCTACGGCCCGGGCGGG-C-GCCTGCCATGTGCT--ACGCTT------C----A-------C--GGCGT-G--T-C---ATG-CGGCAGACCCCCG-G--TT----GC-CTGGC-CAGCTGCTCGGCGGTACT-CGCACGGTATCGAGCCGCAA-A--T-ATT------C--G-A---------------------ACT-----------GCGTCCG-GC---CCGTCGCAAGC-GAGG--CCAGTGT-T-----T--C-CCGG-AT-G-T-ACGGACC-TA-GCGCCGTCACCGGGCCTGGCCAGCTGTTGG-T-T-GATGGTG---------------------------------------------------T------CCTGGGACTGGCTCT-A-------------------AATT------------------ATG-A-TACCGGTCGGCGACGCTACTGCTTTGGGTACTTTCAGGACCCGTCTTGAAACACGGACCAAGGAGTCTAACATGTGCGCGAGTCATTGGGAA-C-T--C-T-T--AAGCCTAAAGGCGCAATGA-AAGTGGAGGTC-G--G-CCTTGCGCCGACCGA-G-GGAGGATGGGCC-GCGT---------------------------CA-----------CGA--TGC-GGTCCCGCACTCCCGGGGCGTCTCGTTCTCATTG--CGAGAGGAGGCGCAC-CAGAGCGTACACGTG-----------------------------------------------------------------------------------------------------------------------------------
	Sussaba						?????????????????????????????????????????????????????????????????????????????????????????????????????????????????????????????????????????????????????????????????????????????????????????????????????????????????????????????????????????????????????????????????????????????????????????????????????????????????????????????????????????????????????????????????????????????????????????????????????????????????????????????????????????????????????????????????????????????????????????????????????????????????????????????????????????????????????????????????????????????????????????????????????????????????????????????????????????????????????????????????????????????????????????????????????????????????????????????????????????????????????????????????????????????????????????????????????????????????????????????????????????????????????????????????????????????????????????????????????????????????????????????????????????????????????????????????????????????????????????????????????????????????????????????????????????????????????????????????????????????????????????????????????????????????????????????????????????????????????????????????????????????????????????????????????????????????????????????????????????????????????????????????????????????????????????????????
	Symplecis					?????????????????????????????????????????????????????????????????????????????????????????????????????????????????????????????????????????????????????????????????????????????????????????????????????????????????????????????????????????????????????????????????????????????????????????????????????????????????????????????????????????????????????????????????????????????????????????????????????????????????????????????????????????????????????????????????????????????????????????????????????????????????????????????????????????????????????????????????????????????????????????????????????????????????????????????????????????????????????????????????????????????????????????????????????????????????????????????????????????????????????????????????????????????????????????????????????????????????????????????????????????????????????????????????????????????????????????????????????????????????????????????????????????????????????????????????????????????????????????????????????????????????????????????????????????????????????????????????????????????????????????????????????????????????????????????????????????????????????????????????????????????????????????????????????????????????????????????????????????????????????????????????????????????????????????????????
	Syrphoctonus				------------------------------------------------------------------------------------------------------------------TGAAACCGTTCAGGGGTAAACCTGAGAAACCCAAAAGATCGAATGGGGAGATTTATCGTCAGCGTT-A-C-T-GG-TACGT-GTGCGGT-TCGCGATGCC--C--G-----G--A------A--T-T--------TCG-------G-TT----CTG---C-G-GCACGCGTCCGCATGT----TTT---T-T--A-TT-G-CC-TGG--TAACGTCGGCGTGCACTTCTCCCCTAGTAGGACGTCGCGACCCGTTGGGTGTCGGTCTACGGCCCGAGCGGT-A-GACTGTCTCGTGTG--GCGCTT------A----A-------C--GGCGT-C--A-C-C-GCG-GGGCAGACCCTCG-T--GC----GC-CTGAC-CGGCTGCTCGGCGGTACT-CGCAAGGTATCCGGCCGCAA-A--T-ATT------T--G-A---------------------ACT-----------GCGTCCG-GC---CCGTCGCAAGC-GAGG--CTAGTGT-T-----T--C-CCGA-AT-G-TCACGGATC-TA-ATGCCGTYATCGGGCCTGGCCAGCTGTTGG-T-T-GACGGTG---------------------------------------------------T------CCTAGGACTGGCTGT-AAACAA------------A-AATT------------------ATG-A-TACCGGTCAGCGACGCTACTGCTTTGGGTACTTTCAGGACCCGTCTTGAAACACGGACCAAGGAGTCTAACATGTGCGCGAGTCATTGGGAT-T-T--A-TTT--AAACCTAAAGGCGCAATGA-AAGTAAAGGTC-G--G-CCTTGCGCCGACCGA-G-GGAGGATGGGCC-ATTG---------------------------ACTTTTAATCGAGTTT--AAC-GGTCCCGCACTCCCGGGACGTCTCGTTCTCATTG--CGAGAAGAGGCGTACCCAGAGCGTACACGT------------------------------------------------------------------------------------------------------------------------------------
	Theronia_clathrata			-------------------------------------------------------------------------------------------------------------------------------------------------------------------------------------------------------------------------------------------A--C-T--------TCG-------G-TC----TTG---T-G-GCACGCGTCCGCATGA----TT----T-TATA-GC-G-CC-TGG--TATCGTCGGCGTGCACTTCTCCCCTAGTAGGACGTCGCGACCCGTTGGGTGTCGGTCTACGGCCCGGGTGTG-T-GCCTGTCCCGTGTG---CGCTT------T----A-------C--GGCGT-C--A-C-C-GCG-GGGCAGACCCCCG-G--CT----GC-CCGAC-CGGCTGCCCGGCGGTACT-CGCATGGTATCTGGCCGCAA-A--T-ATT------C--G-A---------------------ACT-----------GCGTCCG-GC---CCGTCGCAAGC-GAGG--CAAGTGT-T-----T--C-CCGA-AT-G-C-GCGGATC-TA-ATGCCGTCATCGGGCCTAGCCAGCTGTTGG-T-T-GACGGTG---------------------------------------------------T------CCTAGGACTGGCTAT-A----A------------C-AATT------------------ATG-A-TACCGGTCAGCGACGCTACTGCTTTGGGTACTTTCAGGACCCGTCTTGAAACACGGACCAAGGAGTCTAACATGTGCGCGAGTCATTGGGAT-C-T--A-T-T--AAGCCTAAAGGCGCAATGA-AAGTGAAGGTC-G--G-CCTCGCGCCGACCGA-G-GGAGGATGGGCC-GCGT---------------------------CA-----------CGA--TGC-GGTCCCGCACTCCCGGGGCGTCTCGTTCTCATTA--CGAGAAG-----------------------------------------------------------------------------------------------------------------------------------------------------------
	Theronia_hilaris			?????????????????????????????????????????????????????????????????????????????????????????????????????????????????????????????????????????????????????????????????????????????????????????????????????????????????????????????????????????????????????????????????????????????????????????????????????????????????????????????????????????????????????????????????????????????????????????????????????????????????????????????????????????????????????????????????????????????????????????????????????????????????????????????????????????????????????????????????????????????????????????????????????????????????????????????????????????????????????????????????????????????????????????????????????????????????????????????????????????????????????????????????????????????????????????????????????????????????????????????????????????????????????????????????????????????????????????????????????????????????????????????????????????????????????????????????????????????????????????????????????????????????????????????????????????????????????????????????????????????????????????????????????????????????????????????????????????????????????????????????????????????????????????????????????????????????????????????????????????????????????????????????????????????????????????????????
	Thymaris					--------------------------------------------------------------------------------------------------------------------------------------CCTGAGAAACCCAAAAGATCGAATGGGGAGATTCATCGTCAGCGAT-C-C-T-GG-CACGT-GTGCGGT-TCGTGATGCTGCG--A-----A--G------A--C-T--------TCG-------G-TC----TCG---T-A-GCACGCGTCCGTATGG----TT----T-T--A-TT-G-CC-AGG--TGTCGTCGGCGTGCACTTCTCCCCTAGTAGGACGTCGCGACCCGTTGGGTGTCGGTCTACGGCCCGGGTGGG-C-GCCTGTCATGTGTC--ACGCTT------C----A-------C--GGCGT-C--A------TG-TGGCAGACCCCCG-G--TT----GT-CTGGC-CGGCTGCTCGGCGGTACT-CGCACGGTATCGGGCCGCAA-A--T-ATT------C--G-A---------------------ACT-----------GCGTCCG-GC---CCGCCGCAAGC-GAGG--TCAGTGT-T-----T--C-CCGG-AT-G-T-ACGGACC-TA-GCGCCGTCACCGGGCCTGGCCAGCTGTTGG-T-T-GGCGGTG---------------------------------------------------T------CCTGGGACAGGCTCT-C----AA--------T-TA-AATT------------------ATG-A-TACCGGTCGGCGACGCTACTGCTTTGGGTACTTTCAGGACCCGTCTTGAAACACGGACCAAGGAGTCTAACATGTGCGCGAGTCATTGGGAA-C-T--T-G-T--AAGCCTAAAGGCGCAATGA-AAGTGAAGGTC-G--G-CCCTGCGCCGACCGA-G-GGAGGATGGACC-GCGT---------------------------CA-----------CGA--TGC-GGCCCCGCACTCCCGGGGCGTCTCGTTCTCATTA--CGAGAAGAGGCGCACCCAGAGCGTACACGTTGG---------------------------------------------------------------------------------------------------------------------------------
	Thymaris_senilis			?????????????????????????????????????????????????????????????????????????????????????????????????????????????????????????????????????????????????????????????????????????????????????????????????????????????????????????????????????????????????????????????????????????????????????????????????????????????????????????????????????????????????????????????????????????????????????????????????????????????????????????????????????????????????????????????????????????????????????????????????????????????????????????????????????????????????????????????????????????????????????????????????????????????????????????????????????????????????????????????????????????????????????????????????????????????????????????????????????????????????????????????????????????????????????????????????????????????????????????????????????????????????????????????????????????????????????????????????????????????????????????????????????????????????????????????????????????????????????????????????????????????????????????????????????????????????????????????????????????????????????????????????????????????????????????????????????????????????????????????????????????????????????????????????????????????????????????????????????????????????????????????????????????????????????????????????
	Tobiasites_striatus			?????????????????????????????????????????????????????????????????????????????????????????????????????????????????????????????????????????????????????????????????????????????????????????????????????????????????????????????????????????????????????????????????????????????????????????????????????????????????????????????????????????????????????????????????????????????????????????????????????????????????????????????????????????????????????????????????????????????????????????????????????????????????????????????????????????????????????????????????????????????????????????????????????????????????????????????????????????????????????????????????????????????????????????????????????????????????????????????????????????????????????????????????????????????????????????????????????????????????????????????????????????????????????????????????????????????????????????????????????????????????????????????????????????????????????????????????????????????????????????????????????????????????????????????????????????????????????????????????????????????????????????????????????????????????????????????????????????????????????????????????????????????????????????????????????????????????????????????????????????????????????????????????????????????????????????????????
	Townesites_mandibularis		?????????????????????????????????????????????????????????????????????????????????????????????????????????????????????????????????????????????????????????????????????????????????????????????????????????????????????????????????????????????????????????????????????????????????????????????????????????????????????????????????????????????????????????????????????????????????????????????????????????????????????????????????????????????????????????????????????????????????????????????????????????????????????????????????????????????????????????????????????????????????????????????????????????????????????????????????????????????????????????????????????????????????????????????????????????????????????????????????????????????????????????????????????????????????????????????????????????????????????????????????????????????????????????????????????????????????????????????????????????????????????????????????????????????????????????????????????????????????????????????????????????????????????????????????????????????????????????????????????????????????????????????????????????????????????????????????????????????????????????????????????????????????????????????????????????????????????????????????????????????????????????????????????????????????????????????????
	Triancyra					---------------------------------------------------------------------------------------------------------------------AACCGTTCAGGGGTAAACCTGAGAAACCCGAAAGATCGAATGGGGAGATTCATCGTCAGCGAT-A-C-T-GG-TACGT-GTGCGGT-TCGCGATGCC--G--G-----G--G------A--C-T--------TCG-------G-TC----TCG---T-G-GCACGCGTCCGCATGT----TT----T-T--A-TT-G-CC-TGG--TGTCGTCGGCGTGCACTTCTCCCCTAGTAGAACGTCGCGACCCGTTGGGTGTCGGTCTACGGCCCGGGTGGG-T-GCCTGTCTCGTGTG---TGCTT------C----A-------C--GGCAT-C--A-C-T-GCG-GGGCAGACCCCCG-G--TT----GC-CTGAC-CGTCTGCCCGGCGGTACT-CGCAAGGTATCTGGCCGCAA-A--T-ATT------C--G-A---------------------ACT-----------GCGTCCG-GC---CCGTCGCAAGC-GAGG--CAAGTGC-T-----T--C-CCGA-AT-G-T-ACGGATC-TA-AAGCCGTCATCGGGCCTTGCCAGCTGTTGG-T-T-GACGGTG---------------------------------------------------T------CCTGGGACTGGCTAA-A----C------------T-AATT------------------ATG-A-TACCGGTCAGCGACGCTACTGCTTTGGGTACTTTCAGGACCCGTCTTGAAACACGGACCAAGGAGTCTAACATGTGCGCGAGTCATTGGGAA-T-T--A-T-T--AAGCCTAAAGGCGCAATGA-AAGTGAAGGTC-G--G-CCTTGCGCCGACCGA-G-GGAGGATGGACC-GCGT---------------------------CA-----------CGA--TGC-GGTCCCGCACTCCCGGGGCGTCTCGTTCTCATCG--CGAGAAGAGGCGCACCCAGAGCGTACAC--------------------------------------------------------------------------------------------------------------------------------------
	Triclistus					-------------------------------------------------------------------------------------------------------------------------------------------------------ATCGAA-GGGAAGATTCATCGTC-GCGAT---C-C-GG-CGCTT-GTACGGT-TCGTGATGCC--G--G-----A--G------G--C-T--------TCG-------G-TC----TCT---C-G-GCACGCGTCCGTATGG----TT----T-C--T-TT-G-CC-GGGTTTGTCGTCGGCGTGCACTTCTTCCCTAGTAGGACGTCGCGACCCGTTGGGTGTCGGTCTACGGCCCGGGTGGA-T-GCCTGTCATGTGGC---TGCTT------A----A-------C--GGCGG-T-CA------TG-CGGCAGACCCCCG-G--TT----GT-CTGAC-CAGCTGCCCGGCGGTACT-CGCACGGTATCGAGTCGCAT-A--A-ATT------T--G-A---------------------ACT-----------GCGTCCG-GC---CCGCCGCARGC-GAGG--TCAGTGA-T-----A--C-CCGG-AT-G-T-ACGGACT-CC-GCGCCGTCACCGGGCCTGGCCAGCTGTTGG-C-T-GGCGGTG---------------------------------------------------T------CCTGGGACCGACTCA----------------------TTA------------------TTG-A-TACCGGTCGGCGACGCTCCTGCTTTGGGTACTTTCAGGACCCGTCTTGAAACACGGACCAAGGAGTCTAACATGTGCGCGAGTCATTGGGAA-T-T--A-A----AAACCTAAAGGCGGAATGAAAAGTGAAGGTC-G--G-CCTTGCGCCGACCGA-RGGGAGGATGGACC-GCGT---------------------------CA-----------CGA--TGC-GGTCCCGCACTCCCGGGGCGTCTCGTTCTCATTG--CGAGAAGAAGCGCACCCCGAGCGTACACGTTGGGACCGAG--------------------------------------------------------------------------------------------------------------------------
	Triclistus_bibori			?????????????????????????????????????????????????????????????????????????????????????????????????????????????????????????????????????????????????????????????????????????????????????????????????????????????????????????????????????????????????????????????????????????????????????????????????????????????????????????????????????????????????????????????????????????????????????????????????????????????????????????????????????????????????????????????????????????????????????????????????????????????????????????????????????????????????????????????????????????????????????????????????????????????????????????????????????????????????????????????????????????????????????????????????????????????????????????????????????????????????????????????????????????????????????????????????????????????????????????????????????????????????????????????????????????????????????????????????????????????????????????????????????????????????????????????????????????????????????????????????????????????????????????????????????????????????????????????????????????????????????????????????????????????????????????????????????????????????????????????????????????????????????????????????????????????????????????????????????????????????????????????????????????????????????????????????
	Trieces						-----------------------------------------------------------------------------------------------------------------------------------------------------AGATCGAATGGGGAGATTCATCGTCAGCGAG-C-C-C-GG-CACGG-GTGCGGT-TCGTGATGCC--G--G-----A--G------G--C-C--------TCG-------G-TC----TCG---C-G-GCACGCGTCCGCATGG----TT----T-T--T-TC-G-CC-GGG--TTTTGTCGGCGTGCACTTCTCCCCTAGTAGGACGTCGCGACCCGTTGGGTGTCGGTCTACGGCCCGGGTGGG-C-GCCTGTCATGTGCT--CAGCTT------C----A-------C--CGCTC-C--A------TG-TGGCAGACCCCCG-G--TT----GT-CTGAC-CAGCTGCCCGGCGGTACT-CGCACGGTATCGAGCCGCAT-A--A-TTT------G--A-A---------------------CCT-----------GCGTCCG-GC---CCGCCGCAAGC-GAGG--CCAGTGT-T-----T--C-CCGG-AT-G-T-ACGGACC-TA-GCGCCGTCACCGGGCCTGGCCGGCTGTTGG-C-T-GGCGGTG---------------------------------------------------T------CCTGGGACTGGCTCT-T-----------------T-CATT------------------ATG-A-TACCGGTCGGCGACGCTMCTGCTTTGGGTACTTTCAGGACCCGTCTTGAAACACGGACCAAGGAGTCTAACATGTGCGCGAGTCATTGGGAA-C-T--C-T-T--AAGCCTAAAGGCGCAATGA-AAGTGAAGGTC-G--G-CCTTGCGCCGAGCGA-G-GGAGGATGGGCC-GCGT---------------------------CA-----------CGA--TGC-GGTCCCGCACTCCCGGGGCGTCTCGTTCTCATTG--CGAGAAGAGGCGCACCCAGAGCGTACACGTTGGGACCGARA-------------------------------------------------------------------------------------------------------------------------
	Tromatobia					----------------------------------------------------------------------------------------------------------------------------------------------------------------GGAGATTCATCGTCAGCGGT-A-C-T-GG-TACGT-GTGCGGT-TCGCGATGTC--C--G-----A--G------A--C-T--------TCG-------G-TC----TCG---C-G-GCACGCGTCCGCATGT----TT----T-T--A-TT-G-CC-TGG--TATCGTCGGCGTGCACTTCTCCCCTAGTAGGACGTCGCGACCCGTTGGGTGTCGGTCTACGGCCCGGGTGGG-T-GCCTGTTCCGTGTG---CGCTT------T----A-------T--CGCGT-C--A-C-T-GCG-GGGCAGACCCCCG-G--TT----GC-CTGAC-CGGCTGCTCGGCGGTACT-CGCAAGGTATCTGGCCGCAA-A--C-ATT------C--G-A---------------------ACT-----------GCGTCCG-GC---CCGTCGCAAGC-GAGG--CAAGTGT-------C--C-CCGA-AT-G-T-ACGGATC-TA-ATGCCGTCATCGGGCCTAGCCAGCTGTTGG-T-T-GACGGTG---------------------------------------------------T------CCTAGGACAGGCTAT-A----A------------C-AATT------------------ATG-A-TACCGGTCAGCGACGCTACTGCTTTGGGTACTTTCAGGACCCGTCTTGAAACACGGACCAAGGAGTCTAACATGTGCGCGAGTCATTGGGAA-C-T--A-T-T--AAGCCTAAAGGCGCAATGA-AAGTGAAGGTC-G--G-CCTTGCGCCGACCGA-G-GGAGGATGGGCC-GCGT---------------------------CA-----------CGA--TGC-GGTCCCGCACTCCCGGGGCGTCTCGTTCTCATTG--CGAGAAGAGGCGCACCCAGAGCGTACACGT------------------------------------------------------------------------------------------------------------------------------------
	Tryphon						----------------------------------------------------------------------------------------------------------------------------------------------------------------GGAGATTCATCATCAGCGAT-C-C-T-GG-TACGT-GTGCGGT-TCGTGATGCT-----G-----G--G------A--C-T--------TCG-------G-TC----TCG---C-G-GCACGCGTCCGTATGG----TT----T-T--A-TT-G-CT-AGG--TGTCGTCGGTGTGCACTTCTCCCCTAGTAGGACGTCGCGACCCGTTGGGTGTCGGTCTACGGCCCGGGTGGG-C-GCCTGTTATGTGTC--ACGCTT------T----A-------C--GGCGT-C--A------TG-TGGCAGACCCCCG-G--TT----GT-CTGAC-CGGCTGCTCGGCGGTACT-CGCACGGTATCGGGCCGCAA-A--T-ATT------C--G-A---------------------ACT-----------GCGTCCG-GC---CCGCCGCAAGC-GAGG--TCAGTGT-T-----T--C-CCGG-AT-G-T-ACGGACC-TA-GCGCCGTCACCGGGCCTGGCCAGCTGTTGG-T-C-GGTGGTG---------------------------------------------------T------CCTGGGACTGGCTCT-T----AC--------ATTA-AATT------------------ATG-A-TACCGGTCGGCGACGCTACTGCTTTGGGTACTTTCAGGACCCGTCTTGAAACACGGACCAAGGAGTCTAACATGTGCGCGAGTCATTGGGAA-C-T--A-T-T--AAGCCTAAAGGCGCAATGA-AAGTGAAGGTC-G--G-CCTTGCGCCGACTGA-G-GGAGGATGGGCC-GCGT---------------------------CA-----------CGA--TGC-GGTCCCGCACTCCCGGGGCGTCTCGTTCTCATTG--CGAGAAG-----------------------------------------------------------------------------------------------------------------------------------------------------------
	Woldstedtius				----------------------------------------------------------------------------------------------------------------------------------------------------------------GGAGATTCATCGTCAGCGTT-A-C-T-GG-TACGT-GTGCGGT-TCGCGATGCC--T--G-----G--G------A--C-T--------TCG-------G-TT----CCG---C-G-GCACGTGTCCGCATGT----TT----T-T--A-TT-A-CC-TGG--TAACGTCGGCGTGCACTTCTCCCCTAGTAGGACGTCGCGACCCGTTGGGTGTCGGTCTACGGCCCGGGTGGG-C-GCCTGTCTCGTGTG---CGCTT------C----A-------C--GGCGT-C--A-C-T-GCG-GGGCAGACCCCCG-G--TT----GC-CTGAC-CGGCTGCCCGGCGGTACT-CGCAAGGTATCCAGCCGCAA-T--T-ATT------C--G-A---------------------ACT-----------GCGTCCG-GC---CCGTCGCAAGC-GAGG--CCAGTGT-T-----T--C-CCGA-AT-G-T-ACGGATC-TA-ATGCCGTCATCGGGCCTGGCCAGCTGTTGG-C-T-GACGGTG---------------------------------------------------T------CCTAGGACCGGCTGT-A----AA----------AA-AATT------------------ATG-A-TACCGGTCAGCGACGCTACTGCTTTGGGTACTTTCAGGACCCGTCTTGAAACACGGACCAAGGAGTCTAACATGTGCGCGAGTCATTGGGAC-T-T--A-T-T--AAGCCTAAAGGCGCAATGA-AAGTAAAGGTC-G--G-CCTTGCGCCGACCGA-G-GGAGGATGGGCC-GGTC-----------------------TCTCAA-----------AGG--GTC-GGTCCCGCACTCCCGGGACGTCTCGTTCTCATTG--CGAGAAGAGGCGTACCCAGAGCGTACACGT------------------------------------------------------------------------------------------------------------------------------------
	Xanthophenax				----------------------------------------------------------------------------------------------------------------------------------------------------------------GGAGATTCATCGTCAGCGGT-A-C-T-GG-TACGT-GTGCGGT-TCGCGATGTC--C--G-----A--G------A--C-T--------TCG-------G-TC----TCG---C-G-GCACGCGTCCGCATGT----TTT---T-T--A-TT-G-CC-TGG--TATCGTCGGCGTGCACTTCTCCTCTAGTAGGACGTCGCGACCCGTTGGGTGTCGGTCTACGGCCCGGGTGGG-T-GCCTGTCTCGTGTG---CGCTT------T----A-------T--CGCGT-C--A-C-C-GCG-GGGCAGACCCCCG-G--TT----GC-CTGAC-CGGCTGCCCGGCGGTACT-CGCAAGGTATCTGGCCGCAA-A--T-ATT------C--G-A---------------------ACT-----------GCGTCCG-GC---CCCTCGCAAGC-GAGG--CGAGTGT-------T--C-CCGA-AT-G-C-ACGGATC-TA-ATGCCGTCATCGGGCCTAGCCAGCTGTTGG-T-T-GAGGGTG---------------------------------------------------T------CCTAGGACTGGCTAT-A----A------------C-AATT------------------ATG-A-TACCGGTCAGCGACGCTACTGCTTTGGGTACTTTCAGGACCCGTCTTGAAACACGGACCAAGGAGTCTAACATGTGCGCGAGTCATTGGGAA-C-T--A-T-T--AAGCCTAAAGGCGCAATGA-AAGTGAAGGTC-G--G-CCTTGCGCCGACCGA-G-GGAGGATGGGCC-GCGT---------------------------CA-----------CGA--TGC-GGTCCCGCACTCCCGGGGCGTCTCGTTCTCATTG--CGAGAAGAGGCGCACCCAGAGCGTACACG-------------------------------------------------------------------------------------------------------------------------------------
	Xanthopimpla_rhopalocera	?????????????????????????????????????????????????????????????????????????????????????????????????????????????????????????????????????????????????????????????????????????????????????????????????????????????????????????????????????????????????????????????????????????????????????????????????????????????????????????????????????????????????????????????????????????????????????????????????????????????????????????????????????????????????????????????????????????????????????????????????????????????????????????????????????????????????????????????????????????????????????????????????????????????????????????????????????????????????????????????????????????????????????????????????????????????????????????????????????????????????????????????????????????????????????????????????????????????????????????????????????????????????????????????????????????????????????????????????????????????????????????????????????????????????????????????????????????????????????????????????????????????????????????????????????????????????????????????????????????????????????????????????????????????????????????????????????????????????????????????????????????????????????????????????????????????????????????????????????????????????????????????????????????????????????????????????
	Xanthopimpla_varimaculata	?????????????????????????????????????????????????????????????????????????????????????????????????????????????????????????????????????????????????????????????????????????????????????????????????????????????????????????????????????????????????????????????????????????????????????????????????????????????????????????????????????????????????????????????????????????????????????????????????????????????????????????????????????????????????????????????????????????????????????????????????????????????????????????????????????????????????????????????????????????????????????????????????????????????????????????????????????????????????????????????????????????????????????????????????????????????????????????????????????????????????????????????????????????????????????????????????????????????????????????????????????????????????????????????????????????????????????????????????????????????????????????????????????????????????????????????????????????????????????????????????????????????????????????????????????????????????????????????????????????????????????????????????????????????????????????????????????????????????????????????????????????????????????????????????????????????????????????????????????????????????????????????????????????????????????????????????
	Xenoschesis					----------------------------------------------------------------------------------------------------------------------------------------------------------------GGAGATTCATCGTCAGCGAT-C-C-T-GG-CACGT-GTTCGGT-TCGTGATGCA--G--G-----A--G------G--C-T--------TCG-------G-TC----TCA---T-G-GCACACGTCCGTATGT----GT----T-TT-T-TT-G-CC-GGG--TGTCGTCGGCGTGCACTTCTCCCCTAGTAGGACGTCGCGACCCGTTGGGTGTCGGTCTACGGCCCGGGTGGG-C-GCCTGTCATGTGTT--ACGCTT------C----A-------C--GGCGT-C--A------TG-TGGCAGACCCCCG-G--TT----GT-CTGAC-CAGCTGCTCGGCGGTACT-CGCACGGTATCGAGTCGCAA-G--T-ATT------C--G-A---------------------ACT-----------GCGTCCG-GC---CCGCCGCAAGC-GAGG--CCAGTGT-T-----T--C-CCGG-AT-G-T-GCGGACC-TA-GCGCCGTCACCGGGCCTGGCCAGCTGTTGG-T-T-GGTGGTG---------------------------------------------------T------CCTGGGACTGGCTCT-A-------------------AATT------------------ATG-A-TACCGGTCGGCGACGCTACTGCTTTGGGTACTTTCAGGACCCGTCTTGAAACACGGACCAAGGAGTCTAACATGTGCGCGAGTCATTGGGAA-C-T--A-A-T--AAGCCTAAAGGCGCAATGA-AAGTGAAGGTC-G--G-CCTTGCGCCGACCGA-G-GGAGGATGGGCC-GCGT---------------------------CA-----------CGA--TGC-GGTCCCGCACTCCCGGGGCGTCTCGTTCTCATTG--CGAGAAG-----------------------------------------------------------------------------------------------------------------------------------------------------------
	Xorides						---------------------------------------------------------------------------------------------------------------------AACCGTTCAGGGGTAAACCTGAGAAACCCGAAAGATCGAATGGGGAGATTCATCGTCAGCGAT-C-C-T-GG-TACTC-GTGCGTT-TCGCGATGTC--G--G-----G--G------A--C-T--------TCG-------G-TC----CCG---T-G-GCACTCGTCCGCATGT----TT-----------TT-G-CT-AGG--TGTCGTCGGCGTGCACTTCTCCCCTAGTAGGACGTCGCGACCCGTTGGGTGTCGGTCTACGGCCCGGTTGTGTA-GCCTGTTTCGT------CGCTT------T----A-------C--CGCGT-C--A-C---G-C-AAACAGACCCCCG-T--GT----GC-CCGACCCGACTGCCCGGCGGTACT-CGCACGGTATCAGGCCGCAA-A--T-T-T------T--G-A---------------------GAT-----------GCGTCCA-GTCACGCGCCGCAAGC-TTGCGTCAGATTT-A-----A--C-CCGG-AT-C-G-TCG-GTC-TC-GCGCCGTCACCGGGTCTGACCAGCTGTTAG-T-T-GGCGATC---------------------------------------------------G------TCTGCGACAGGCCAA-------------------T-AATA------------------ACG-A-TACCGGTCGGCGACGCTATTGCTTTGGGTACTTTCAGGACCCGTCTTGAAACACGGACCAAGGAGTCTAACATGTGCGCGAGTCATTGGGA--C-T--C-T-A--AAACCTATAGGCGCAATGA-AAGTGAAGGTC-G--G-CCTTGCGCCGACCGA-G-GGAGGATGGGTC-GCGT---------------------------CA-----------CGA--TGC-GATCCCGCACTCCCGGGGCGTCTCGTTCTCATTG--CGAGAAGAGGCGCACCC-------------------------------------------------------------------------------------------------------------------------------------------------
	Yamatarotes					---------------------------------------------------------------------------------------------------------------------------------------------------------------------------------------------------------------------------------------------------------------------------------------------------------------------------------------------------------------------------------------------------------------------------------------------------------------------------------------------------------------------------------------------------------------------------------------------------------------------------------------------------------------------------------------------------------------------------------------------------------------------------------------------------------------------------------------------------------TACCGGTCGGCGACGCTACTGCTTTGGGTACTTTCAGGACCCGTCTTGAAACACGGACCAAGGAGTCTAACATGCGCGCGAGTCATTGGGAA-T-A--A-CTC--AAGCCCAAAGGCGCAATGA-AAGTGAAGGTC-G--G-CCTCGCGCCGACCGA-G-GGAGGATGGGCC-GCGT------------------------TCTCG-----------TGA--CGC-GGTCCCGCACTCCCGGGGCGTCTCGTTCTCATCG--CGAGGAGAGGCGCACCCAGAGCGCACACGTT-----------------------------------------------------------------------------------------------------------------------------------
	Yezoceryx					-------------------------------------------------------------------------------------------------------------------------------------------------------ATCGAATGGGGAGATTCATCGTCAGCGAT-T-C-T-GG-CACGT-GGGCGGC-TCGCGATGCA--G-CG-----A--G------A--C-G--------TCGC-----GG-TC----GCG---CGG-GCACGCGGCCGTCCGTCGATTC----G-C--C-AT-G-CC-CGG--CATCGTCGGCGTGCACTTTTCCCCTAGTAGGGCGTCACGACCCGTTGGGTGTCGGTCCACGGGCCGGG------------------------------------------------------------------------------------------------------------------------------------------------------------------------------------------------------------------------------------------------------------------------------------------------------------------------------------------------------------------------------------------------------------------------------------------------------------------------------------------------------------------------------------------------------------------------------------------------------------------------------------------------------------------------------------------------------------------------------------------------------------------------------------------------------------------------------------------------------------------------------------------
	Zabrachypus					----------------------------------------------------------------------------------------------------------------------------------------------------------GAATGGGGAGATTCATCGTCAGCGGT-A-C-T-GG-TACGT-GTGCGGT-TCGCGATGTC--C--G-----A--G------A--C-T--------TCG-------G-TC----TCG---C-G-GCACGCGTCCGCATGT----TTT---T-T--A-TT-G-CC-TGG--TATCGTCGGCGTGCACTTCTCCCCTAGTAGGACGTCGCGACCCGTTGGGTGTCGGTCTACGGCCCGGGTGGT-A-GTCTGTCTCGTGTG--GCGCTT------T----A-------T--CGCGT-C--A-C-T-GCG-GGGCAGACCCCCG-G--TT----GT-CTGAC-CGGCTGCTCGGCGGTACT-CGCAAGTTATCTGGCCGCAA-A--A-ATT------C--G-A---------------------ACT-----------GCGTCCG-GC---CCGTCGCAAGC-GAGG--CGAGTGT-------T--C-CCGA-AT-G-T-ACGGATC-TA-ATGCCGTCATCGGGCCTAGCCAGCTGTTGG-T-T-GACGGTG---------------------------------------------------T------CCTAGGACTGGCTAT-A----A------------A-AATT------------------ATG-A-TAACGGTCAGCGACGCTACTGCTTTGGGTACTTTCAGGACCCGTCTTGAAACACGGACCAAGGAGTCTAACATGTGCGCGAGTCATTGGGAT-T----T-T-T--AAGCCTAAAGGCGCAATGA-AAGTGAAGGTC-G--G-CCTTGCGCCGACCGA-G-GGAGGATGGGCC-GCGT---------------------------CA-----------CGA--TGC-GGTCCCGCACTCCCGGGGC-----------------------------------------------------------------------------------------------------------------------------------------------------------------------------------
	Zaglyptus					-----------------------------------------------------------------------------------------------------------------------------------------------------------------------CATCGTCAGCGGT-A-C-T-GG-TACGT-GTGCGGT-TCGCGATGTT-CC--G-----G--G------A--C-T--------TCG-------G-TC----TCG---T-G-GCACGCGTCCGCATGT----TT----T-T--A-TT-G-CC-TGG--TATCGTCGGCGTGCACTTCTCCCCTAGTAGGACGTCGCGACCCGTTGGGTGTCGGTCTACGGCCCGGGTGGG-C-GCCTGTTCCGTGTG---CGCTT------T----A-------T--CGCGT-C--A-C-T-GCG-GGGCAGACCCCCG-G--TT----GC-CTGAC-CGGCTGCTCGGCGGTACT-CGCAAGGTATCTGGCCGCAA-A--T-ATT------C--G-A---------------------ACT-----------GCGTCCG-GC---CCGTCGCAAGC-GCGG--CGAGTGT-------T--C-CCGA-AT-G-C-ACGGATC-TA-ATGCCGTCATCGGGCCTAGCCAGCTGTTGG-TTT-GACGGTG---------------------------------------------------T------CCTAGGACTGGCTAT-A----A------------C-AATT------------------ATG-A-TACCGGTCAGCGACGCTACTGCTTTGGGTACTTTCAGGACCCGTCTTGAAACACGGACCAAGGAGTCTAACATGTGCGCGAGTCATTGGGAA-C-T--A-T-T--AAGCCTAAAGGCGCAATGA-AAGTGAAGGTC-G--G-CCTTGCGCCGACCGA-G-GGAGGATGGGCC-GCGT---------------------------CA-----------CGA--TGC-GGTCCCGCACTCCCGGGGCGTCTCGTTCTCATTG--CGAGAAGAGGCGCACCCAGAGCGTAC----------------------------------------------------------------------------------------------------------------------------------------
	Zagryphus_nasutus			?????????????????????????????????????????????????????????????????????????????????????????????????????????????????????????????????????????????????????????????????????????????????????????????????????????????????????????????????????????????????????????????????????????????????????????????????????????????????????????????????????????????????????????????????????????????????????????????????????????????????????????????????????????????????????????????????????????????????????????????????????????????????????????????????????????????????????????????????????????????????????????????????????????????????????????????????????????????????????????????????????????????????????????????????????????????????????????????????????????????????????????????????????????????????????????????????????????????????????????????????????????????????????????????????????????????????????????????????????????????????????????????????????????????????????????????????????????????????????????????????????????????????????????????????????????????????????????????????????????????????????????????????????????????????????????????????????????????????????????????????????????????????????????????????????????????????????????????????????????????????????????????????????????????????????????????????
	Zagryphus_tilloyi			?????????????????????????????????????????????????????????????????????????????????????????????????????????????????????????????????????????????????????????????????????????????????????????????????????????????????????????????????????????????????????????????????????????????????????????????????????????????????????????????????????????????????????????????????????????????????????????????????????????????????????????????????????????????????????????????????????????????????????????????????????????????????????????????????????????????????????????????????????????????????????????????????????????????????????????????????????????????????????????????????????????????????????????????????????????????????????????????????????????????????????????????????????????????????????????????????????????????????????????????????????????????????????????????????????????????????????????????????????????????????????????????????????????????????????????????????????????????????????????????????????????????????????????????????????????????????????????????????????????????????????????????????????????????????????????????????????????????????????????????????????????????????????????????????????????????????????????????????????????????????????????????????????????????????????????????????
	Zatypota_percontatoria		---------------------------------------------------------------------------------------------------------------------AACCGTTCAGGGGTAAACCTGAGAAACCCAAAAGATCGAAAGGGGAGATTCATCGTCAGCGGT-A-C-T-GG-TACGT-GTGCGGT-TCGCGATGTC--C--G-----A--G------A--C-T--------TCG-------G-TC----TCG---C-G-GCACGCGTCCGCATGT----TTT---T-T--A-TT-G-CC-TGG--TATCGTCGGCGTGCACTTCTCCCCTAGTAGGACGTCGCGACCCGTTGGGTGTCGGTCTACGGCCCGGGTGGG-T-GCCTGTCTCGTGTG---CGCTT------T----A-------T--CGCGT-C--A-C-T-GCG-GGGCAGACCCCCG-G--TT----GC-CTGAC-CGGCTGCTCGGCGGTACT-CGCAAGGTATCTGGCCGCAA-A--T-ATT------C--G-A---------------------ACT-----------GCGTCCG-GC---CCGTCGCAAGC-GAGG--CGAGTGT-------T--C-CCGA-AT-G-T-ACGGATC-TA-ATGCCGTCATCGGGCCTAGCCAGCTGTTGG-T-T-GACGGTG---------------------------------------------------T------CCTAGGACTGGCTAT-A----A------------C-AATT------------------ATG-A-TACCGGTCGGCGACGCTACTGCTTTGGGTACTTTCAGGACCCGTCTTGAAACACGGACCAAGGAGTCTAACATGTGCGCGAGTCATTGGGAA-C-T--A-T-T--AAGCCTAAAGGCGCAATGA-AAGTGAAGGTC-G--G-CCTTGCGCCGACCGA-G-GGAGGATGGGCC-GCGT---------------------------CA-----------CGA--TGC-GGTCCCGCACTCCCGGGGCGTCTCGTTCTCATTG--CGAGAAGAGGCGCACCCAGAGCGTACAC--------------------------------------------------------------------------------------------------------------------------------------
	PHY_NHMD_876130				?????????????????????????????????????????????????????????????????????????????????????????????????????????????????????????????????????????????????????????????????????????????????????????????????????????????????????????????????????????????????????????????????????????????????????????????????????????????????????????????????????????????????????????????????????????????????????????????????????????????????????????????????????????????????????????????????????????????????????????????????????????????????????????????????????????????????????????????????????????????????????????????????????????????????????????????????????????????????????????????????????????????????????????????????????????????????????????????????????????????????????????????????????????????????????????????????????????????????????????????????????????????????????????????????????????????????????????????????????????????????????????????????????????????????????????????????????????????????????????????????????????????????????????????????????????????????????????????????????????????????????????????????????????????????????????????????????????????????????????????????????????????????????????????????????????????????????????????????????????????????????????????????????????????????????????????????
	RHY_NHMB_2811				?????????????????????????????????????????????????????????????????????????????????????????????????????????????????????????????????????????????????????????????????????????????????????????????????????????????????????????????????????????????????????????????????????????????????????????????????????????????????????????????????????????????????????????????????????????????????????????????????????????????????????????????????????????????????????????????????????????????????????????????????????????????????????????????????????????????????????????????????????????????????????????????????????????????????????????????????????????????????????????????????????????????????????????????????????????????????????????????????????????????????????????????????????????????????????????????????????????????????????????????????????????????????????????????????????????????????????????????????????????????????????????????????????????????????????????????????????????????????????????????????????????????????????????????????????????????????????????????????????????????????????????????????????????????????????????????????????????????????????????????????????????????????????????????????????????????????????????????????????????????????????????????????????????????????????????????????
	MET_DO_3441					?????????????????????????????????????????????????????????????????????????????????????????????????????????????????????????????????????????????????????????????????????????????????????????????????????????????????????????????????????????????????????????????????????????????????????????????????????????????????????????????????????????????????????????????????????????????????????????????????????????????????????????????????????????????????????????????????????????????????????????????????????????????????????????????????????????????????????????????????????????????????????????????????????????????????????????????????????????????????????????????????????????????????????????????????????????????????????????????????????????????????????????????????????????????????????????????????????????????????????????????????????????????????????????????????????????????????????????????????????????????????????????????????????????????????????????????????????????????????????????????????????????????????????????????????????????????????????????????????????????????????????????????????????????????????????????????????????????????????????????????????????????????????????????????????????????????????????????????????????????????????????????????????????????????????????????????????
	TRY_NHMD_876111				?????????????????????????????????????????????????????????????????????????????????????????????????????????????????????????????????????????????????????????????????????????????????????????????????????????????????????????????????????????????????????????????????????????????????????????????????????????????????????????????????????????????????????????????????????????????????????????????????????????????????????????????????????????????????????????????????????????????????????????????????????????????????????????????????????????????????????????????????????????????????????????????????????????????????????????????????????????????????????????????????????????????????????????????????????????????????????????????????????????????????????????????????????????????????????????????????????????????????????????????????????????????????????????????????????????????????????????????????????????????????????????????????????????????????????????????????????????????????????????????????????????????????????????????????????????????????????????????????????????????????????????????????????????????????????????????????????????????????????????????????????????????????????????????????????????????????????????????????????????????????????????????????????????????????????????????????
	
	[CO1 nchar=792]
	Acaenitus					????????????????????????????????????????????????????????????????????????????????????????????????????????????????????????????????????????????????????????????????????????????????????????????????????????????????????????????????????????????????????????????????????????????????????????????????????????????????????????????????????????????????????????????????????????????????????????????????????????????????????????????????????????????????????????????????????????????????????????????????????????????????????????????????????????????????????????????????????????????????????????????????????????????????????????????????????????????????????????????????????????????????????????????????????????????????????????????????????????????????????????????????????????????????????????????????????????????????????????
	Acerataspis_cf_formosana	------------------------------------------------------------------------------------------------------------------------------------------------------------------------------------------------------------------------------------------------------------------------------------------------------------------------------------------------------------------------------------------------GAAGGTATATCAGTAGATATAGGAATCTTTTCCCTTCATATCGCTGGAATTTCCTCAATTATAGGAGCAATTAATTTTATTTCTACAATCTGAAATATAAAATTAAAAGGAATTCTAATAAATCAAATTTCTTTATTTTCTTGATCTATTAAAATTACTGCAATTTTACTATTACTAGCAGTCCCAGTTTTAGCTGGAGCCATCACTATACTACTAACAGATCGAAACTTAAATACATCATTTTTTGATCCAAGAGGAGGAGGAGACCCTATTTTATACCAACATTTATTTTGATTTTTT------------------------------------------------------------------------------------------------------------
	Acrodactyla					------------GTATTATATTTTATTTTTGGTATATGATCAGGTATAATTGGATCTTCAATAAGAATTATTATTCGTATAGAACTTGGTAACCCAGGTTATATAATTAATAACGATCAAATTTATAATTCTATTGTTACAGCTCACGCTTTTATTATAATTTTTTTTATAGTTATACCTATTATAATTGGAGGATTTGGAAATTGATTAATTCCTTTAATATTAGGAGCTCCTGATATATCATTCCCACGAATAAATAATATAAGATTTTGACTACTTATTCCATCTTTATCAATATTAATTTTTAGAAATTTTATTAATCAAGGAGTTGGAACAGGATGAACTGTATACCCCCCATTATCTTTAAAT------TTAAATCATGAAGGTATATCAGTTGATTTAGCAATCTTCTCTTTACATATAGCAGGTATATCATCTATCATAGGGGCTATTAATTTTATTTGTACTATTATAAATATACGACCTAACTCAATTAATATAGAAAAAATATCTTTATTTACTTGATCTATTAAAATTACAACAATTTTACTTTTATTAGCAGTTCCCGTTTTAGCTGGAGCAATCACTATATTATTAACTGATCGAAATTTAAATACTTCATTTTTTGATCCTTCTGGAGGTGGTGATCCTATTTTATATCAACATTTATTT---------------------------------------------------------------------------------------------------------------------
	Acropimpla_pictipes			---------------------------------------GCAGGAATAATTGGATCTTCAATGAGAATCATTATTCGAATAGAATTAGGTAACCCAGGTTTCTTAATTAATAATGATCAAATTTATAATTCTATTGTTACAGCACATGCATTTATTATAATTTTTTTTATAGTTATACCAATTATAATTGGAGGATTTGGTAACTGATTGGTACCATTAATATTAGGAGCACCCGATATGGCATTCCCACGAATAAATAATATAAGATTCTGACTTTTACCTCCATCTTTATTTATATTAATTTTTAGAAGAATCACTAATCAAGGAGTAGGGACAGGATGAACTGTTTACCCCCCCTTATCATTAAAT------TTAAATCATGAAGGGTTATCAGTTGATTTAGCAATTTTTTCCCTTCATATGGCAGGTATATCATCTATTATAGGAGCTATTAATTTTATTACAACTATCATAAATATACGACCTAATATAATTACATTAGAAAAAATATCTTTATTTACTTGATCAATTAAAATTACTGCTATTTTACTTTTATTAGCCGTCCCTGTATTAGCTGGAGCTATTACTATATTATTAACTGATCGAAATTTAAATACTTCATTTTTTGACCCATCTGGAGGAGGGGACCCTATTTTATACCAACACTTATTTTGATTTTTT------------------------------------------------------------------------------------------------------------
	Alexeter					------------ATTTTATATTTTATTTTAGGAATATGATCAGGAATAATAGGGTCCTCAATAAGAATTATTATCCGCATAGAATTAGGTAACCCTGGATTTTTAATTAATAATGACCAAATTTATAATTCAATTATTACTACTCATGCTTTCATTATAATTTTTTTTATGGTAATACCAATTATAATTGGCGGATTTGGAAATTGATTAATTCCTTTAATAATAGGGGCCCCAGATATAGCATTCCCTCGTATAAACAATATAAGATTTTGACTACTACCCCCATCTTTAATATTATTAATTATAAGAAATATTACAAATCAGGGAGTAGGAACTGGATGGACTATTTACCCCCCACTTTCATCAAAT------ATAAGTCATGAGGGAATATCAATAGATATATCTATTTTTTCCCTACATATAGCAGGAATATCTTCAATTATAGGAGCCATCAATTTTATCACAACTATCATAAATATAAAAATTAAAAAATTATTAATAACTCAATTATCTTTATTTACATGATCTATTAGAATTACAGCCATTCTTTTACTTCTAGCTGTACCAGTATTAGCAAGAGCTATTACCATATTATTAACAGATCGAAATTTAAACACTTCATTTTTTGACCCATCAGGAGGAGGAGACCCAATTCTTTTCCAACATTTATTT---------------------------------------------------------------------------------------------------------------------
	Allomacrus					---------------------------------------------------GGATCATCTATAAGAATTATTATTCGATTAGAATTAGGTAACCCAGGATTTTTAATTAATAATGACCAAATTTATAATTCAATTGTCACAGCACATGCTTTTATTATAATTTTCTTTATAGTTATACCTATTATAATTGGTGGATTTGGAAATTGATTAGTTCCATTAATATTAAGAGCCCCTGACATAGCTTTCCCACGAATAAATAACATAAGATTTTGATTATTACCACCATCAATCTTATTATTAATTCTTAGAAGAATTACTAATCAAGGAGTCGGCACAGGTTGAACTGTATACCCCCCATTATCTTCAAAT------TTAAATCATGAAGGAATTTCTTTAGACTTAGCAATCTTTTCTCTTCATATAGCTGGTATATCATCTATTATAGGAGCTATTAATTTTATTACAACTATTATAAATATACGACCCAATATAATTTCTTTAGAAAAAATATCTTTATTTGTATGATCAATTAAAATTACTGCAATTCTCCTATTATTAGCTGTACCTGTACTAGCTGGAGCCATCACAATATTATTAACAGACCGAAATTTAAATACATCTTTCTTTGACCCTTCAGGAGGTGGTGATCCAATTTTATACCAACATTTATTTTGATTTTTT------------------------------------------------------------------------------------------------------------
	Alomya						---------------------------------------------------------------------------------------------------------------------------------------------------------------------------------------------------------------------------------------------------TTTCCTCGAATGAATAATATAAGATTTTGATTATTATTACCTTCCATTTTTATATTAATTATAAGAAGAATTAATCAAGGAGGAGTAGGAACTGGATGAACTATATATCCTCCTTTATGTACAGATAAAGATAGAAATCATGTTGGACCTGCTATTGATATTTCTATTTTTTCTTTACATTTAGCTGGTTTATCATCTATTATGGGAGCTATTAATTTTATTACTACTATTATGAATATAATACCAATAAATTTAAAATTTGAACAATTATCATTATTTGTATGATCTATTATAATTACAACAATTTTATTATTATTAGCAGTACCTGTATTAGCAGGTGCTATTACTATATTATTAACTGATCGTAATCTAAATACTTCATTTTTTGATCCTGAAGGAGGAGGAGATCCTATTTTATATCAACATTTATTTTGATTTTTTGGTCATCCAGAAGTTTATATTTTAATTCTTCCTGGATTTGGAATAATTTCTCATATAATTTTTAATGAAAACGGTAAAAAAGAAACTTTTGGAATAATTGGAATAATT
	Apechoneura					---GATATTGGGGTTTTATATTTTATTTTTGGGATAWKATCGGGGATAGTAGGATTATCAATAAGATTAATTATTCGTTTAGARTTAGGGAGRCCAGGTTCATTAATAGGAAATGATCAAATTTATAATTCTGTGGTAACAGCTCATGCATTTATTATAATTTTTTTTTTAGTTATGCCGGTGATAATTGGKGGGTTTGGTAATTGATTAATTCCTTTAATATTAGGGAGGCCAGATATGGCTTTCCCTCGAATAAATAATATAAGTTTCTGGTTATTACCTCCTTCATTATTAATATTAATATTTAGAAGTGTAATAAATAATGGGGTTGGTACAGGTTGAACTGTTTATCCACCTTTATCTTTAAAT------TTATATCAAATTGGTAATTCTGTTGATTTTGCTATTTTTTCTTTACATTTAGCAGGGATATCTTCAATTATGGGRGCAATTAATTTTATTACTACAATTTTTATAATTCGACCTTATGCTTTAAAATTAGATCAAGTTACTTTATTTACTTGATCTGTGCAAATTACTGCTGTATTATTATTATTAGCTGTACCTGTATTAGCAGGGGCTATTACAATATTATTAACTGACCGTAATTTAAATACGTCATTT---------------------------------------------------------------------------------------------------------------------------------------------------------------------
	Apechthis					????????????????????????????????????????????????????????????????????????????????????????????????????????????????????????????????????????????????????????????????????????????????????????????????????????????????????????????????????????????????????????????????????????????????????????????????????????????????????????????????????????????????????????????????????????????????????????????????????????????????????????????????????????????????????????????????????????????????????????????????????????????????????????????????????????????????????????????????????????????????????????????????????????????????????????????????????????????????????????????????????????????????????????????????????????????????????????????????????????????????????????????????????????????????????????????????????????????????????????
	Aperileptus					------------------------------------------------------------ATAAGAATAATTATTCGAATAGAATTAGGTAATCCAGGATTTTTAATTAATAATGATCAAATTTATAATTCTATTGTAACAGCTCATGCTTTTATTATAATTTTTTTTATAGTTATACCAATTATAATTGGAGGATTTGGCAATTGATTAGTTCCATTAATAATCGGGGCTCCCGATATAGCTTTTCCACGTATAAATAATATAAGATTTTGACTACTCCCTCCTTCAATTTCTTTATTAATTTTTAGAAGAATTACTAATCAAGGAGTTGGAACAGGTTGAACAGTTTATCCACCATTATCTCTAAAT------TTAAATCATGAAGGAATATCAGTTGATTTAGCAATTTTTTCTCTTCATATAGCTGGTATATCTTCAATTATAGGAGCAATTAATTTTATTACAACAATTTTAAATATACGACCAAATATAATTTCATTAGATAAAATATCTTTATTTACTTGATCAATTAAAATTACCGCAATTTTATTACTTCTAGCAGTACCTGTATTAGCCGGAGCCATTACTATATTATTAACAGATCGTAATTTAAATACATCTTTTTTT------------------------------------------------------------------------------------------------------------------------------------------------------------------
	Aplomerus					---------------------------------------GCAGGAATAATTGGAATTTCTATAAGATTAATTATTCGTATAGAATTAGGAACTCCAGGTATATTAATTAATAATGATCAAATTTATAATTCATTTGTTACAAATCACGCTTTTATTATAATTTTTTTYATAGTAATACCTATTATAGTAGGAGGATTTGGAAATTGATTAATTCCATTAATATTAGGAGCCCCTGATATAGCCTTCCCACGTATAAATAATATAAGATTTTGATTACTCCCTCCTTCTATCACATTATTATTATTTAGATCTATTACTAATAAAGGTGTAGGAACAGGATGAACAGTATACCCCCCACTTTCATCTAAT------TTAAATCATGAAGGAATATCATTAGATTTAACTATTTTTTCTTTACACTTAGCTGGTATATCCTCTATTATAGGAGCTATTAATTTTATTTCAACAATTATTAATATAAAACCAAGAAATATAAAATTTGAACAATTAACTTTATTTACTTGATCATTATTAATTACCACAATTCTACTTTTATTATCTTTACCAGTATTAGCAGGAGCTATTACAATATTATTAACTGATCGAAATTTAAATACTTCATTTTTTGATCCTTCAGGGGGGGGAGATCCTATTTTATACCAACATCTATTTTGATTTTTT------------------------------------------------------------------------------------------------------------
	Apophua						????????????????????????????????????????????????????????????????????????????????????????????????????????????????????????????????????????????????????????????????????????????????????????????????????????????????????????????????????????????????????????????????????????????????????????????????????????????????????????????????????????????????????????????????????????????????????????????????????????????????????????????????????????????????????????????????????????????????????????????????????????????????????????????????????????????????????????????????????????????????????????????????????????????????????????????????????????????????????????????????????????????????????????????????????????????????????????????????????????????????????????????????????????????????????????????????????????????????????????
	Armadilleon_morticina		????????????????????????????????????????????????????????????????????????????????????????????????????????????????????????????????????????????????????????????????????????????????????????????????????????????????????????????????????????????????????????????????????????????????????????????????????????????????????????????????????????????????????????????????????????????????????????????????????????????????????????????????????????????????????????????????????????????????????????????????????????????????????????????????????????????????????????????????????????????????????????????????????????????????????????????????????????????????????????????????????????????????????????????????????????????????????????????????????????????????????????????????????????????????????????????????????????????????????????
	Armadilleon_petrorum		????????????????????????????????????????????????????????????????????????????????????????????????????????????????????????????????????????????????????????????????????????????????????????????????????????????????????????????????????????????????????????????????????????????????????????????????????????????????????????????????????????????????????????????????????????????????????????????????????????????????????????????????????????????????????????????????????????????????????????????????????????????????????????????????????????????????????????????????????????????????????????????????????????????????????????????????????????????????????????????????????????????????????????????????????????????????????????????????????????????????????????????????????????????????????????????????????????????????????????
	Astiphromma					------------ATTTTATATTTTATTTTTGGAATTTGAGCAGGAATAATTGGATCCTCTATAAGTTTAATTATTCGTATAGAATTAGGAAATCCAGGGTTTATAATTAACAATGATCAGATTTATAATTCTATTGTTACAGCTCATGCTTTTATTATAATTTTTTTTATAGTTATACCTATTATAATTGGGGGATTTGGCAATTGACTAATCCCTTTAATAATTGGAGCCCCTGATATAGCATTCCCCCGAATAAATAATATAAGATTTTGACTCCTACCTCCTTCTATTAGAATATTAATTTATAGAAGAATTTGTAACCAAGGGGTAGGGACAGGATGAACAGTCTACCCCCCTTTATCCTCTAAT------TTAAATCATGAGGGGATATCAGTTGATTTAGCAATTTTTTCTTTACATCTAGCGGGCATATCTTCAATTATAGGGGCTATCAATTTTATTACTACAATTATTAATATACGAACTCTAGGATCCTCCTTTGATCAAATATCATTATTTTCTTGATCAATTAAAATTACAGCTATTTTATTACTTTTAGCAGTCCCAGTTTTAGCTGGAGCAATCACAATACTATTAACGGATCGAAATTTAAATACTTCTTTTTTTGATCCTTCTGGAGGAGGGGATCCAATTTTATACCAACACTTATTTTGATTTTTTGGGCATCCTGAAGTGTATATTTTAATTCTCCCAGGATTTGGAATAATCTCACATATAATTTATAATGAAAGAAGTAAAAAAGAGATTTTTGGAAGAATTGGGATAATT
	Augerella_achterberti		---------------------------------------------------GGATCATCAATAAGAATTATTATTCGTATAGAACTAGGAAATCCAGGATTTTTAATTAAAAATGATCAAATTTATAATTCTATCGTAACTTCACATGCCTTTATTATAATTTTTTTTATAGTTATACCAATTATAATTGGTGGATTTGGTAATTGATTAATTCCACTAATATTAGGGGCCCCAGATATAGCTTTCCCTCGTATAAACAATATAAGATTTTGATTATTACCACCTTCTTTATTTTTATTATTAAGAAGAAATTTTACAAACCAAGGAACTGGAACAGGATGAACAATATACCCCCCATTATCTTCAAAT------TTAAATCATGAAGGAATTTCAATTGATTTAACAATTTTTTCCCTTCATTTAGCGGGTATATCATCTATTATAGGGTCAATTAATTTTATTTCTACAATTATAAATATGCGAGTAAACAAAATATTTATAGATAAAATATCATTATTTTCCTGATCTATTTTAATTACAACAATTTTACTTTTATTAGCTGTACCTGTTTTAGCAGGAGCTATTACTATAACATTAACAGACCGAAATTTAAATACATCTTTCTTTGAACCATCAGGTGGAGGAGACCCAATTCTCTATCAACACTTATTTTGATTTTTT------------------------------------------------------------------------------------------------------------
	Banchus						------------------------------------------------------TCTTCTATAAGTATTATTATTCGTATAGAATTAGGTAACCCTAATTCATTAATTAACAACGATCAAATTTATAATTCTATTATTACTGCTCACGCTTTTATTATAATTTTTTTTATAGTAATACCTATTATAATTGGGGGATTTGGAAACTGATTAGTTCCCCTTATATTAGGAGCCCCTGATATAGCATTTCCACGAATAAATAATATAAGATTTTGATTACTAATTCCCTCATTAATAATATTAATTTCAAGAAATATCATAAATCAGGGAATTGGAACTGGATGGACAGTTTACCCACCATTATCTTCTAAT------ATCAATCATGAAGGAAATTCCCTAGATTTAGGAATTTTTTCCCTTCATTTAGCAGGTATATCTTCAATTATAGGAGCCATTAATTTTATTACAACAATTCTTAATATAAAAATTAAAAATTTATTGATAATTCAAATTTCCTTATTTACCTGATCCATTAAAATCACTACTATTTTATTACTATTAGCAGTCCCAGTTCTAGCAGGGGCAATTACTATATTATTAACTGATCGTAATATTAATACATCATTTTATGATCCTTCAGGAGGGGGAGATCCAATTTTATACCAACATTTATTTTGATTTTTT------------------------------------------------------------------------------------------------------------
	Biamosa_barachek			????????????????????????????????????????????????????????????????????????????????????????????????????????????????????????????????????????????????????????????????????????????????????????????????????????????????????????????????????????????????????????????????????????????????????????????????????????????????????????????????????????????????????????????????????????????????????????????????????????????????????????????????????????????????????????????????????????????????????????????????????????????????????????????????????????????????????????????????????????????????????????????????????????????????????????????????????????????????????????????????????????????????????????????????????????????????????????????????????????????????????????????????????????????????????????????????????????????????????????
	Brachycyrtus				------------------------------------------------TTTGGAGCTTCACTAAGAATCATTATTCGTATAGAACTCGGAAATCCAGGTTCATTAATTAATAATGATCAAATTTATAACTCTGTTGTAACTGCTCATGCATTCTTAATAATTTTTTTTATAGTTATACCAATACTAATTGGTGGATTTGGAAACTGATTAATCCCCTTAATAATATCTTCCCCTGATATAGCATTCCCACGAATAAATAATATAAGATTTTGATTACTACCTCCATCTCTCCTTTTTTTAATTTTTAGAATATTCCTAAATAAAGGAACAGGAACAGGATGAACAGTTTACCCCCCCTTATCAACTTCA------ATATATCATCCAGGAATATCAACTGACTTTAGTTTATTTGCATTACATATTGCTGGAATATCATCTATTATAGGTGCAATTAATTTCTTAATTACCCTAAACTTTATATTACCTCAAGGAACATCCATAATAAATGTAACTCTTTACGGATGATCAATACTAGTAACAGCAATTCTACTACTTCTATCAGTACCTGTTCTTGCGGGAGCAATTACAATATTATTAACTGACCGAAATTTAAATACTTCATTTTTTGACCCAATTGGAGGGGGAGACCCCATTCTATTCCAACACTTATTTTGATTTTTT------------------------------------------------------------------------------------------------------------
	Bremiella					????????????????????????????????????????????????????????????????????????????????????????????????????????????????????????????????????????????????????????????????????????????????????????????????????????????????????????????????????????????????????????????????????????????????????????????????????????????????????????????????????????????????????????????????????????????????????????????????????????????????????????????????????????????????????????????????????????????????????????????????????????????????????????????????????????????????????????????????????????????????????????????????????????????????????????????????????????????????????????????????????????????????????????????????????????????????????????????????????????????????????????????????????????????????????????????????????????????????????????
	Buathra						------------ATTTTATATTTTATATTTGGTATATGAGCCGGTATAATTGGTTCATCCATAAGAATTATTATTNGTATAGAATTAGGTAACCCCGGGATATTTATTAACAATGACCAAATTTATAATTCAATTGTTACAGCTCATGCTTTTATTATAATTTTTTTTATAGTTATACCCATTATAATTGGAGGTTTCGGAAATTGATTAATCCCTCTTATATTAGGAGCCCCTGATATATCATTCCCACGAATAAATAATATAAGATTTTGACTACTACCTCCATCATTATTCTTTCTAATTAATAGAAGTATTATTAATCAAGGAGTTGGAACCGGTTGAACAGTATACCCACCCCTATCTCTTAAT------GTAAATCATGAAGGAATATCCGTTGATATTGCAATTTTTTCCCTTCATTTAGCTGGTATATCATCTATTATAGGAGCAATTAATTTTATTACTACTATTAAAAATATATACCCTATAAATTCAAAATTTGAACAATTAACCCTTTTTACCTGATCAATTTTTATTACTGCAATTCTTTTACTATTAGCAGTACCAGTATTGGCTGGAGCTATTACTATATTATTAACTGATCGTAATTTAAATACTTCATTTTTTGACCCT------------------------------------------------------------------------------------------------------------------------------------------------------------
	Calliephialtes				????????????????????????????????????????????????????????????????????????????????????????????????????????????????????????????????????????????????????????????????????????????????????????????????????????????????????????????????????????????????????????????????????????????????????????????????????????????????????????????????????????????????????????????????????????????????????????????????????????????????????????????????????????????????????????????????????????????????????????????????????????????????????????????????????????????????????????????????????????????????????????????????????????????????????????????????????????????????????????????????????????????????????????????????????????????????????????????????????????????????????????????????????????????????????????????????????????????????????????
	Campocraspedon				------------------------ATTTTTGGAATATGAGCTGGAATAATTGGATCTTCAATAAGAATTATTATTCGTTTAGAATTAGGTAATCCAGGTTATTTAATTAATAATGATCAAATTTATAATTCAATTATTACATCTCATGCATTTATTATAATTTTTTTTATAGTTATACCAATTATAATTGGAGGATTTGGAAATTGATTAGTACCATTAATACTTGGGGCTCCTGATATAGCATTCCCACGAATAAATAACATAAGATTTTGATTGTTACCTCCCTCTATTATACTGATTATTTCAAGAAGATTAACAAATCAAGGAGTAGGAACAGGATGAACAGCATACCCTCCTCTTTCTTTAAAT------CTAAGTCATGAAGGAATATCTATAGATTTAACAATTTTTTCTTTACATTTAGCTGGTATATCATCAATTATAGGAGCAATTAATTTTATTACTACAATTATAAATATACGACCTAATAATATTTCATTAGAAAAAATATCTTTATTTTCTTGATCTATCAAAATTACCGCAATTTTATTACTTTTAGCTGTACCAGTTTTAGCAGGAGCTATTACTATATTATTAACAGATCGAAATTTAAATACTTCATTTTTTGATCCATCAGGAGGTGGAGACCCAATT---------------------------------------------------------------------------------------------------------------------------------------
	Campoplex					????????????????????????????????????????????????????????????????????????????????????????????????????????????????????????????????????????????????????????????????????????????????????????????????????????????????????????????????????????????????????????????????????????????????????????????????????????????????????????????????????????????????????????????????????????????????????????????????????????????????????????????????????????????????????????????????????????????????????????????????????????????????????????????????????????????????????????????????????????????????????????????????????????????????????????????????????????????????????????????????????????????????????????????????????????????????????????????????????????????????????????????????????????????????????????????????????????????????????????
	Camptotypus					????????????????????????????????????????????????????????????????????????????????????????????????????????????????????????????????????????????????????????????????????????????????????????????????????????????????????????????????????????????????????????????????????????????????????????????????????????????????????????????????????????????????????????????????????????????????????????????????????????????????????????????????????????????????????????????????????????????????????????????????????????????????????????????????????????????????????????????????????????????????????????????????????????????????????????????????????????????????????????????????????????????????????????????????????????????????????????????????????????????????????????????????????????????????????????????????????????????????????????
	Carria						---------------------------------------------------------------------------------------------------------------------------------------------------------------------------------------------------------------------------------------------------------------------------------------------------------------------------------------------------------------------------------------------------------TCAGTAGATTTAGGAATTTTTTCCCTTCATATAGCAGGAATGTCTTCAATTATAGGAGCTATTAATTTTATTTCCTCAATTTTTAATATAAAAATTAAAAAATTACTATTTGACCAAATATCATTATTTACCTGATCTGTAAAAATTACCGCAATTTTATTATTACTAGCTGTTCCAGTTTTAGCAGGAGCTATCACAATATTATTAACAGATCGCAATCTTAACACCTCTTTTTTTGACCCGGGAGGGGGGGGAGACCCTATTCTTTATCAACATTTATTTTGATTTTTTGGTCACCCTGAAGTT---------------------------------------------------------------------------------------------
	Catastenus					---GATATTGGAGTTTTATATTTTATTTTTGGGATATGATCTGGTATAATTGGAACATCACTAAGATTAATTATTCGAATAGAATTAGGGAATCCAGGATTTTTAATTAATAATGATCAAATTTATAATTCTATTGTTACAGCTCATGCCTTTATTATAATTTTTTTTATAGTTATGCCAATTATAATTGGAGGATTTGGAAATTGACTAATCCCCTTAATATTAGGTGCACCTGATATAGCTTTCCCCCGAATAAATAACATAAGATTTTGATTACTCCCACCATCTATTTTTTTATTAATTTTTAGAAGATTAATAAATCAAGGAGTTGGTACAGGCTGAACTGTTTACCCCCCATTATCTCTTAAT------ATTAATCATGAAGGAATAGCTTTAGATTTTTCTATTTTTTCTTTACATATAGCTGGTATATCATCAATTATAGGAGCCATTAATTTTATTACAACTATTATAAATATACGCCCTAAAATAGTCACATTAGATAAAATAACTTTATTTTCTTGATCTATTAAAATTACCGCAATTTTACTTTTATTAGCTGTTCCTGTTCTTGCTGGAGCAATTACAATACTTTTAACTGACCGTAATCTAAATACATCTTTTTTTGACCCATCAGGAGGAGGAGACCCTATCCTTTACCAACACTTATTTTGATTTTTT------------------------------------------------------------------------------------------------------------
	Certonotus					---------------------------------------------------GGATCTTCAATAAGAATTATTATTCGATTAGAATTAGGAACTCCTGGATCTCTAATTAATAATGATCAAATTTATAATTCTATTGTAACAGCTCACGCATTCATTATAATTTTCTTTATAGTTATACCAATTATAATTGGAGGATTTGGTAACTGATTAATCCCATTAATATTAGGAGGTCCAGACATAGCCTTCCCTCGTATAAACAACATAAGATTTTGACTTTTACCTCCATCTCTTATATTTATAATTTTTAGAAGAATCACAAATCAAGGATCAGGTACTGGTTGAACAGTTTACCCCCCATTATCACTTAAT------TCAAATCATGAAGGAATATCAGTTGATTTAGCTATTTTTTCACTTCATCTAGCAGGAATATCTTCAATTATAGGAGCAATTAATTTTATTACTACTATTTTTTATATAAATCCCAAAAATTTAAAATTTGAACAAATACCACTATTTTCCTGATCAATTAAAATTACTGCTATTCTATTATTACTAGCAGTACCAGTCTTAGCTGGAGCAATTACAATATTATTATCAGATCGAAATTTAAATACTTCTTTTTTTGACCCATCCGGAGGAGGTGATCCAGTTTTATATCAACACCTATTTTGATTTTTT------------------------------------------------------------------------------------------------------------
	Chablisea					------------------------------------------------------------ATAAGTATAATTATTCGTATAGAATTAGGAAATCCAGGATTTTTAATTAACAATGATCAAATTTATAACTCTATCGTTACTGCTCATGCTTTTATTATAATTTTTTTTTTAGTTATACCAATTATAATTGGTGGATTTGGCAATTGATTAATTCCATTAATACTTGGAGCCCCAGATATAGCATTTCCTCGAATAAATAATATAAGATTTTGACTTTTACCTCCTTCTTTATTTTTATTAATTTATAGAAGAATTACTAATCAAGGAGTTGGAACAGGTTGAACAGTTTACCCTCCTTTATCTTTAAAT------TTAAATCATGAAGGAATATCTATTGATTTAGCTATTTTTTCATTACATATAGCTGGTATATCATCAATTATAGGAGCAATTAATTTTATTTCTTCTATTATAAATATACGACCCAATACAATAAATTTAGAAAAAATATCTTTATTTACTTGATCAATTAAAATTACCACAATTTTACTTTTATTAGCTGTACCAGTATTAGCAGGAGCCATTACAATATTATTAACTGACCGTAATTTAAATACTTCATTTTTTGACCCATCAGGAGGAGGAGATCCAATTTTATACCAACATTTATTTTGATTTTTT------------------------------------------------------------------------------------------------------------
	Chilocyrtus					---GATATTGGTATTTTATATTTTATTTTTGGGATATGATCAGGAATAATAGGTTCTTCTATAAGATTAATTATTCGATTAGAATTAGGAACCCCTGGATTCCTTATTAATAATGATCAAATTTATAACTCTATTGTTACAGCCCATGCTTTCATTATAATTTTTTTTATAGTTATACCAATTATAATTGGAGGATTTGGAAATTGATTAATTCCTCTTATACTAGGAGCCCCAGATATAGCTTTTCCACGAATAAATAATATAAGATTTTGACTTTTACCCCCATCAATTATAATTTTATTATTTAGAAGAATTATTAATCAAGGGGTTGGTACTGGATGAACTGTTTATCCACCTTTATCATTAAAT------ATTAATCATGAAGGATTATCAGTTGACTTAGCAATTTTTTCATTACATATAGCAGGAATATCATCAATTATAGGAGCAATTAATTTTATTACCACAATTTTAAATATACGACCTCATTCAATTACTATAGAAAAAATTACTTTATTCACCTGATCCATTAAAATTACTACTATTTTACTTTTACTAGCCGTGCCAGTTTTAGCTGGTGCAATTACTATACTATTGACTGACCGTAATTTAAATACATCCTTTTTTGACCCATCAGGAGGAGGAGACCCAATTCTTTATCAACATTTATTTTGATTTTTT------------------------------------------------------------------------------------------------------------
	Chirotica					????????????????????????????????????????????????????????????????????????????????????????????????????????????????????????????????????????????????????????????????????????????????????????????????????????????????????????????????????????????????????????????????????????????????????????????????????????????????????????????????????????????????????????????????????????????????????????????????????????????????????????????????????????????????????????????????????????????????????????????????????????????????????????????????????????????????????????????????????????????????????????????????????????????????????????????????????????????????????????????????????????????????????????????????????????????????????????????????????????????????????????????????????????????????????????????????????????????????????????
	Chorinaeus					------------------------------------------------------------------------------------------------------------------------------------------------------------------------------------------------------------------------------------------------------------------------------------------------------------------------------------------------------------------------------------------------------ATATCTGTAGATATAAGAATTTTTTCTTTACATATAGCAGGTATATCATCAATTATAGGAGCAGTAAATTTTATTTCCACAATTTGAAATATAAAAATTAAAAAAATCTTTATAGATCAATTATCTCTATTCTCATGATCAATTAATATTACAACTATTTTATTATTATTAGCTGTACCAGTACTAGCAGGAGCAATTACAATATTATTAACAGATCGAAATTTAAATACATCTTTTTTTGATCCTTCAGGAGGAGGAGATCCAATTTTATATCAACATCTTTTTTGATTTTTTGGTCACCCTGAAGTT---------------------------------------------------------------------------------------------
	Clistopyga					---------------------------------------GCTGGTATAATTGGTTCTTCAATAAGTATTATTATTCGTATAGAATTAGGAAACCCAGGATATCTAATTAATAATGATCAAATTTATAATTCAATTGTTACAGCACATGCTTTTATTATAATTTTTTTTATAGTTATACCAATTATAATTGGAGGATTTGGTAATTGATTAGTCCCTTTAATAATTGGAGCCCCAGATATAGCATTCCCTCGAATAAATAATATAAGATTTTGACTTTTACCCCCATCATTATTTATATTAATTTTCAGAAGAATTACTAATCAAGGAGTTGGTACTGGATGAACTGTTTACCCCCCATTATCTTTAAAC------TTAAATCATGAAGGATTATCAGTTGACTTAGCAATTTTTTCTTTACATATAGCAGGTATATCATCAATTATAGGAGCTATTAATTTTATTACTACCATTATTAACATACGACCAAATATAGTTACATTAGATAAAATAAGATTATTCTCATGATCTATTAAAATTACCGCTATTTTACTTCTATTAGCTGTACCAGTTTTAGCTGGAGCCATTACTATACTATTAACTGATCGAAATTTAAATACATCATTTTTTGATCCATCTGGAGGAGGTGACCCAATTTTATATCAACATCTATTTTGATTTTTT------------------------------------------------------------------------------------------------------------
	Cnastis						------------ATTTTGTATTTTATTTTTGGAATATGATCTGGTATAATTGGATCATCAATAAGAATTATTATTCGTATAGAATTAGGTAATCCAGGATTTCTAATTAATAATGATCAAATTTATAATTCTATTGTAACTGCACATGCTTTTATCATAATTTTCTTTATAGTTATACCAATTATAATTGGAGGATTTGGAAATTGATTAATTCCACTAATGATTGGAGCCCCAGATATAGCATTTCCACGAATAAATAATATAAGATTCTGATTACTACCCCCATCTATTATTTTATTAATTCTTAGAAGAATAACTAATCAAGGTGTAGGAACAGGATGAACTGTTTACCCTCCATTATCTTTAAAT------ATTAATCATGAAGGTTTATCAGTTGATTTAAGAATTTTTTCCCTACATTTAGCAGGAATATCATCAATTATAGGAGCAATTAATTTTATTACAACTATTTTAAATATACGACCTAACTATATTTCTTTAGAAAAAATATCCCTATTTACTTGATCAATCTTTATTACAACAATCTTACTATTATTAGCTGTACCAGTTTTAGCAGGAGCAATTACAATATTATTAACTGATCGAAACTTAAATACATCATTTTTTGACCCATCAGGAGGAGGTGATCCAATTTTATTTCAACATTTATTTTGATTTTTTGGTCATCCTGAAGTTTATATTCTAATTTTACCTGGATTTGGAATAATTTCACATATAATTTATAACGAAAGAAGAAAAAAAGAAACATTTGGTAGATTAGGAATAATT
	Coleocentrus				????????????????????????????????????????????????????????????????????????????????????????????????????????????????????????????????????????????????????????????????????????????????????????????????????????????????????????????????????????????????????????????????????????????????????????????????????????????????????????????????????????????????????????????????????????????????????????????????????????????????????????????????????????????????????????????????????????????????????????????????????????????????????????????????????????????????????????????????????????????????????????????????????????????????????????????????????????????????????????????????????????????????????????????????????????????????????????????????????????????????????????????????????????????????????????????????????????????????????????
	Collyria					????????????????????????????????????????????????????????????????????????????????????????????????????????????????????????????????????????????????????????????????????????????????????????????????????????????????????????????????????????????????????????????????????????????????????????????????????????????????????????????????????????????????????????????????????????????????????????????????????????????????????????????????????????????????????????????????????????????????????????????????????????????????????????????????????????????????????????????????????????????????????????????????????????????????????????????????????????????????????????????????????????????????????????????????????????????????????????????????????????????????????????????????????????????????????????????????????????????????????????
	Colpotrochia				------------------------------------------------------------------------------------------------------------------------------------------------------------------------------------------------------------------------------------------------------------------------------------------------------------------------------------------------------------------------------------------------------ATATCAGTTGATTTTTCTATTTTATCATTACATATTGCAGGTATATCATCAATTATAGGAGCAATAAATTTTATTACAACAATCATTAATATAAAAATTATTAATTTAATATTTAATCAATTAACATTATTTTCTTGATCAATTTTAATTACATCAATTTTATTACTTCTTGCCGTTCCAGTTTTAGCTGGAGCTTTAACAATATTAATTTTTGATCGAAACTTAAATACAACCTTTTTTGACCCTTCAGGAGGTGGAGATCCAATTTTATTTCAACATTTATTTTGATTTTTTGGTCACCCTGAAGTT---------------------------------------------------------------------------------------------
	Crusopimpla_tadushiensis	????????????????????????????????????????????????????????????????????????????????????????????????????????????????????????????????????????????????????????????????????????????????????????????????????????????????????????????????????????????????????????????????????????????????????????????????????????????????????????????????????????????????????????????????????????????????????????????????????????????????????????????????????????????????????????????????????????????????????????????????????????????????????????????????????????????????????????????????????????????????????????????????????????????????????????????????????????????????????????????????????????????????????????????????????????????????????????????????????????????????????????????????????????????????????????????????????????????????????????
	Crusopimpla_rediviva		????????????????????????????????????????????????????????????????????????????????????????????????????????????????????????????????????????????????????????????????????????????????????????????????????????????????????????????????????????????????????????????????????????????????????????????????????????????????????????????????????????????????????????????????????????????????????????????????????????????????????????????????????????????????????????????????????????????????????????????????????????????????????????????????????????????????????????????????????????????????????????????????????????????????????????????????????????????????????????????????????????????????????????????????????????????????????????????????????????????????????????????????????????????????????????????????????????????????????????
	Crusopimpla_weltii			????????????????????????????????????????????????????????????????????????????????????????????????????????????????????????????????????????????????????????????????????????????????????????????????????????????????????????????????????????????????????????????????????????????????????????????????????????????????????????????????????????????????????????????????????????????????????????????????????????????????????????????????????????????????????????????????????????????????????????????????????????????????????????????????????????????????????????????????????????????????????????????????????????????????????????????????????????????????????????????????????????????????????????????????????????????????????????????????????????????????????????????????????????????????????????????????????????????????????????
	Ctenochira					------------GTAATTTACTTTATTTTTGGAATATGAGCTGGAATAATTGGATCCTCAATAAGAATAATTATTCGTATAGAATTAGGTAACCCCGGATTTTTAATTAATAATGATCAAATTTATAATTCAATTGTTACATCTCACGCATTTGTAATAATTTTTTTTATAGTTATACCAATTATAATTGGTGGATTTGGAAATTGATTAATTCCATTAATAATTGGAGCCCCTGACATAGCATTCCCACGAATAAATAATATAAGATTTTGACTATTACCCCCATCAATTTGTATACTTTTATTAAGTAATATTATTAATCAAGGAATAGGAACAGGATGAACTATTTACCCTCCATTATCATTAAAT------GTTAATCATGAAGGAATATCAGTTGATATAAGTATTTTTTCTCTTCATTTAGCCGGAATATCCTCAATTATAGGAGCCATTAATTTTATTTCTACTATTATAAATATACGATCAAGAGATTCTAAAATTGAACAAATATCACTATTCTCATGATCAATAAAAATTACTGCAATTTTATTATTATTAGCAGTTCCTGTTCTTGCAGGAGCAATTACAATATTATTAACTGATCGTAATTTAAATACATCATTTTTTGATCCATCAGGAGGGGGGGATCCTGTACTTTATCAACATTTATTT---------------------------------------------------------------------------------------------------------------------
	Cubus_sp					????????????????????????????????????????????????????????????????????????????????????????????????????????????????????????????????????????????????????????????????????????????????????????????????????????????????????????????????????????????????????????????????????????????????????????????????????????????????????????????????????????????????????????????????????????????????????????????????????????????????????????????????????????????????????????????????????????????????????????????????????????????????????????????????????????????????????????????????????????????????????????????????????????????????????????????????????????????????????????????????????????????????????????????????????????????????????????????????????????????????????????????????????????????????????????????????????????????????????????
	Cylloceria_melancholica		---------------------------------------------------------------------------------------------------------------------CAAATTTATAATTCTATTGTAACCTCACATGCCTTCATTATAATTTTTTTTATAGTTATACCAATTATAATTGGAGGATTCGGAAATTGACTAATTCCTTTGATATTGGGAGCCCCAGATATAGCTTTCCCTCGAATAAATAACATAAGATTTTGATTACTACCACCCTCCCTATTAATATTAATATTTAGAAACATTATTAATCAAGGAACAGGAACAGGATGAACAATTTACCCCCCATTATCATCCAAC------CTTAATCATGAAGGCATATCAATAGATCTAACTATCTTCTCTTTACACTTAGCAGGAATATCATCAATTATAGGAGCTTTAAATTTTATTACAACCATCATAAATATAAGTCCTAAAAGCTTATCTATAGAAAAACTATCTTTATTTATTTGATCAATCAAAATTACAACTATTTTATTACTTTTAGCTGTCCCCGTATTAGCTGGTGCCATCACCATACTTCTAACTGATCGTAATTTAAATACATCATTTTTTGATCCCGCAGGAGGTGGTGATCCTGTTTTATTTCAACACTTATTTTGATTTTTTGGTCACCCTGAAGTTTATATTTTAATTCTCCCAGGATTTGGTATAATTTCACACATAATTTATAATAATAGAAAAAAAAAAGAAACATTTGGTAGACTAGGAATAATT
	Delomerista					---------------------------------------TCAGGAATAATTGGATCATCTATAAGAATTATTATTCGTATAGAATTAGGAAACCCCGGATTCTTAATTAATAATGATCAAATTTATAATTCTATTGTTACAGCTCATGCTTTTATTATAATTTTTTTTATAGTTATACCAATTATAATTGGTGGATTTGGAAATTGATTAGTTCCTTTAATAATTGGAGCCCCTGATATAGCTTTTCCACGAATAAATAATATAAGATTTTGACTTTTACCACCTTCTCTTTTATTTTTAATTTTTAGAGCAATTACTAATCAAGGAGTTGGTACTGGTTGAACAGTTTATCCTCCTTTATCATTAAAT------TTAAATCATGAAGGATTATCAGTTGACTTAGCAATTTTTTCTTTACATATAGCTGGAATATCTTCAATTATAGGTGCCATTAATTTTATTACCACTATTATAAATATACGACCTAACATAATTTTATTAGAAAAAATATCTTTATTTTCTTGATCTATTAAAATTACAGCAATTTTATTATTATTAGCAGTTCCAGTTTTAGCTGGAGCTATTACTATACTTTTAACAGATCGAAATTTAAATACATCATTTTTTGATCCATCAGGAGGAGGTGATCCAATTTTATTCCAACATTTATTTTGATTTTTT------------------------------------------------------------------------------------------------------------
	Deuteroxorides				????????????????????????????????????????????????????????????????????????????????????????????????????????????????????????????????????????????????????????????????????????????????????????????????????????????????????????????????????????????????????????????????????????????????????????????????????????????????????????????????????????????????????????????????????????????????????????????????????????????????????????????????????????????????????????????????????????????????????????????????????????????????????????????????????????????????????????????????????????????????????????????????????????????????????????????????????????????????????????????????????????????????????????????????????????????????????????????????????????????????????????????????????????????????????????????????????????????????????????
	Diacritus_aciculatus		---------------------------------------GCTGGTATAATTGGATTTTCAATAAGATTAATTATTCGATTAGAATTAGGTAACCCAGGATTTCTAATTAATAATGACCAAATTTATAATTCTATTGTTACAGCTCACGCCTTTATCATAATTTTTTTTCTAGTTATACCAATCATAATCGGAGGATTTGGAAATTGATTAATCCCCCTAATAATAGGAGCCCCAGACATAGCCTTCCCCCGAATAAATAACATAAGATTTTGACTTCTCCCCCCATCTTTAATAATACTAATCTTTAGAAGAATTTTAAATCAAGGAGTTGGTACAGGATGAACAGTCTACCCACCATTATCTTTAAAT------ACAAATCACGAAGGATTATCAGTAGATTTAGCCATTTTCTCTCTTCATATAGCTGGTATATCTTCAATTATAGGAGCCATAAATTTCATTACTACAATTTTAAATATACGTCCAATTATAATCAACTTAGAAAAAATTACCCTTTTTTCCTGATCTATTAAAATTACAGCTATTTTACTTCTCCTAGCTGTTCCAGTACTAGCAGGTGCAATCACAATATTATTAACAGACCGTAATTTAAACACATCTTTTTTTGACCCATCTGGGGGAGGTGATCCCATTCTTTATCAGCATCTATTT---------------------------------------------------------------------------------------------------------------------
	Diaparsis					????????????????????????????????????????????????????????????????????????????????????????????????????????????????????????????????????????????????????????????????????????????????????????????????????????????????????????????????????????????????????????????????????????????????????????????????????????????????????????????????????????????????????????????????????????????????????????????????????????????????????????????????????????????????????????????????????????????????????????????????????????????????????????????????????????????????????????????????????????????????????????????????????????????????????????????????????????????????????????????????????????????????????????????????????????????????????????????????????????????????????????????????????????????????????????????????????????????????????????
	Dimophora					------------ATTTTATACTTTATCTTAGGTATATGAAGCGGTTTTATGGGGGCCTCCATAAGAATTATTATCCGAATAGAACTAAGAAGCCCAGGAGCCTTTATTAATAATGACCAAATTTACAACTCAATAGTAACAATGCACGCCTTTATTATAATTTTTTTTATGGTTATACCCGTAATAATTGGGGGATTTGGAAATTGGTTAATCCCATTAATATTGGGGGCCCCCGACATAGCCTTCCCCCGAATAAATAATTTTAGGTTCTGACTACTACCCCCCTCATTAATTCTTTTAACCCTCAGAGCTATTACTAACCAGGGGGTAGGGACAGGATGAACTATATACCCCCCCCTCTCATTAAAT------ATTAGTCAAGAAGGAATATCAGTAGATTTATCTATCTTTTCCCTCCACTTAGCTGGCATATCCTCAATTTTAGGTGCCATTAATTTTATTTCCTCTATCTTTAATATAAAAATTATTAGTATTAACTTTGATCAAGTAACCCTATTTGCATGATCTATTAATATCACCACTATTTTATTACTTCTTGCAGTTCCTGTTTTAGCGGGGGCTATCACTATAATTTTAACAGATCGAAATTTAAACACATCATTTTTTGACCCAATGGGAGGGGGGGACCCAATTTTATTCCAACACTTGTTCTGATTTTTCGGACACCCTGAAGTATATATTTTAATTTTACCGGGATTCGGTATAGTATCCCACATCCTATTCAATGAGGGGGGAAAAAAAGAAGTCTTCGGAAGTATTGGAATAATT
	Diplazon_scutatorius		---GATATTGGAATTCTATATTTTATTTTTGGAATATGAGCAGGAATAATTGGATCATCAATAAGAATTATTATTCGTATAGAACTTGGTAACCCTGGATTTTTAATTAATAATGATCAAATTTATAATTCTATTGTTACAGCTCATGCATTTATWATAATTTTTTTTATAGTTATACCTATTATAATTGGTGGATTTGGAAATTGATTAATTCCATTAATATTAGGAGCCCCTGATATAGCATTTCCACGAATAAATAATATAAGATTTTGATTATTACCTCCTTCAATTATATTAATTATTTCTAGAAGAATAATTAATCAAGGTGTTGGTACAGGATGAACTGTATATCCTCCTTTATCTTCTAAT------TTAAATCATGAAGGTATATCCGTTGATTTAGCTATTTTTTCATTACACTTAGCAGGTATATCATCTATTATAGGTGCAATTAATTTCATTTCAACTATTATAAATATACGTCCAAATAATGTATCACTAGAAAAAATATCATTATTTTCTTGATCAATTAAAATTACCACAATTTTATTATTATTAGCAGTTCCTGTATTAGCAGGAGCAATCACTATATTATTAACTGATCGTAATCTAAATACTTCATTTTTTGACCCTTCTGGTGGCGGAGATCCAATTTTATATCAACATTTATTCTGATTTTTT------------------------------------------------------------------------------------------------------------
	Dolichomitus_quercicolus	------------ATTTTATATTTTATTTTTGGCATATGAGCAGGAATAATTGGATCTTCCATAAGTATTATAATTCGAATAGAATTAGGAAACCCAGGATTTTTAATTAATAATGATCAAATTTATAATTCAATTGTTACTGCTCATGCATTTATTATAATTTTTTTTATAGTTATACCTATTATAATTGGTGGATTTGGAAATTGATTAATCCCCTTAATAATTGGGGCTCCAGATATAGCATTTCCACGAATAAATAACATAAGATTTTGACTTTTACCTCCTTCATTATTCTTATTAATTTTTAGAAGAATCACAAATCAAGGTGTTGGAACAGGCTGAACAGTTTATCCTCCTTTATCTTTAAAT------TTAAATCATGAAGGTTCTTCTGTTGATTTAGCTATTTTTTCTCTTCATATAACAGGTATATCATCAATTATAGGAGCAATTAATTTTATTACTTCTATTATAAATATACGCCCTAATATAATTAATTTAGAAAAAATATCTTTATTTACTTGATCAATTAAAATTACTGCAATTTTATTATTACTTGCTGTACCAGTATTAGCTGGTGCTATTACTATATTATTAACTGATCGAAATTTAAATACTTCATTTTTTGATCCTTCAGGAGGTGGTGATCCAGTTTTATACCAACATCTATTTTGATTTTTTGGTCACCCTGAAGTTTATATTTTAATTTTACCTGGATTTGGTATAATTTCACATATAATTTTTAATGAAAGAGGGAAAAAAGAAACATTT------------------
	Dreisbachia					------------------------------------------------ATTGGTTCATCTATAAGTATAATTATTCGCCTAGAATTAGGAAATCCTGGCTATTTAATTAATAATGATCAAATTTATAATTCTATTGTTACAGCTCACGCTTTTATTATAATTTTTTTTATAGTTATACCAATTATAATTGGAGGATTTGGAAATTGATTAATTCCTTTAATATTAGGAGCTCCTGATATAGCTTTTCCACGCATAAATAATATAAGATTTTGATTACTTCCACCCTCATTATTTTTATTAATTTTTAGAAGAATTACAAATCAAGGTATAGGGACAGGTTGAACTATCTATCCACCTTTATCTTTAAAT------TTAAATCATGAAGGATTATCTGTTGACTTAGCAATTTTTTCATTACATATAGCTGGTATATCATCAATTATAGGTGCTATTAACTTTATTTCTACTATTATAAATATACGACCAAATATATTAAACTTAGAAAAAATATCTTTATTTAATTGATCAATTAAAATTACAGCAATTTTACTTTTATTAGCTGTTCCTGTTTTAGCAGGAGCAATTACAATATTATTAACAGATCGAAATTTAAATACTTCATTTTTTGATCCTTCAGGAGGTGGAGATCCTATTCTTTTTCAACATTTATTCTGATTTTTT------------------------------------------------------------------------------------------------------------
	Dusona						---------------------------------------GCAGGAATAATTGGTTCATCCATAAGATTAATTATTCGGATAGAACTAGGTAATCCAGGATATTTAATTAATAATGATCAAATTTATAATTCATTTGTTACAGCCCATGCATTTGTTATAATTTTTTTTATAGTTATACCAATTATAATTGGAGGATTTGGAAACTGATTAATTCCCTTAATATTAGGATCTCCTGATATAGCATTCCCACGTATAAATAATATAAGTTTCTGACTTTTACCCCCTTCAATTATATTATTAATTTTTAGTTCAATTACTAATAGCGGAATTGGAACTGGATGAACAGTATACCCACCATTATCATTAAAT------GTTAATCATGAGGGTATATCTGTCGATTTAGGAATTTTTTCTCTTCATTTAGCTGGAATATCCTCAATTATAGGAGCAATTAATTTTATTACAACAATTTTAAGTATAAAAAATTTTAATAAAAAATTTGAACAATTAACGTTATTTACATGATCAATTATTATTACTGCCATTTTATTATTACTTGCAGTACCTGTTTTAGCAGGAGCAATTACAATATTATTAACTGACCGAAATTTAAATACATCTTTTTTTGACCCCTCAGGAGGGGGTGATCCAATTCTCTATCAACATTTATTTTGATTTTTT------------------------------------------------------------------------------------------------------------
	Dyspetes					------------ATTTTATATTTTATTTTTGGGATATGAGCAGGAATAATTGGAACTTCCATAAGACTTATTATCCGAATTGAACTTGNCAATCCAAATAGATTAATTAATAATGATCAAATTTATAATTCTATTGTAACTTCTCATGCCTTTATCATAATTTTTTTTATAGTTATACCAATTATAATTGGAGGATTTGGAAATTGATTAATTCCATTAATAATTGGAGCCCCAGATATAGCCTTCCCTCGTATAAATAATATAAGATTTTGATTACTACCACCTTCTATTTTATTAATAATATTAAGAAATATTTCTAATCAAGGAGCAGGAACAGGATGAACTATTTATCCCCCATTATCTTTAAAT------TTAAATCATGAGGGCGTATCTGTAGATTTAACTATTTTTGCTCTTCATTTAGCAGGTATATCTTCAATTATAGGAGCTATTAATTTCATTACTACCATTATAAGCATAAAAATTAAAAATCTAAAAATAGAACAATTAACTTTATTTACATGATCAATTAAAATTACTGCCATTCTTTTATTATTATCAATTCCAGTATTAGCTGGTGCTATTACTATA------------------------------------------------------------------------------------------------------------------------------------------------------------------------------------------------------
	Ebriosa_flava				????????????????????????????????????????????????????????????????????????????????????????????????????????????????????????????????????????????????????????????????????????????????????????????????????????????????????????????????????????????????????????????????????????????????????????????????????????????????????????????????????????????????????????????????????????????????????????????????????????????????????????????????????????????????????????????????????????????????????????????????????????????????????????????????????????????????????????????????????????????????????????????????????????????????????????????????????????????????????????????????????????????????????????????????????????????????????????????????????????????????????????????????????????????????????????????????????????????????????????
	Echthromorpha_agrestoria	---------------------------------------TCAGGAATAATCGGATCATCAATAAGATTAATTATTCGATTAGAATTAGGCAATCCAGGATATCTAATTAATAATGATCAAATTTATAATTCAATTGTTACAACTCATGCTTTTATTATAATTTTTTTCATAGTAATACCCATTATAATTGGAGGATTTGGTAATTGATTAATTCCATTAATATTAGGAGCCCCTGATATAGCTTTCCCTCGAATAAATAATATAAGATTTTGATTATTACCCCCTTCATTATTTATATTAATAATCAGTAATATAATTAATCAAGGAACAGGAACAGGATGAACAATTTATCCTCCACTATCACTAAAT------ATTAATCATAGAGGAATATCAGTTGATTTAACTATTTTTTCTCTTCATATAGCCGGAATATCATCTATTATAGGAGCAATTAATTTTATTTCAACAATTTATAATATACGAATTAATTCAATTTCTCTAGAAAAAATTTCTCTATTTACCTGATCAATTAAAATTACTGCAATTTTACTTCTATTAGCCGTTCCAGTATTAGCTGGAGCAATCACCATATTATTAACTGATCGAAATTTAAATACATCATTTTTTGACCCTTCTGGAGGGGGAGACCCAATTTTATACCAACATTTATTTTGATTTTTT------------------------------------------------------------------------------------------------------------
	Echthrus					------------------------------------------GGAATAATTGGTTCATCCATAAGAATAATTATTCGTATAGAATTAGGAACACCAGGGTCATTAATTAATAATGATCAAATTTATAACTCTATTGTAACAGCTCACGCCTTTATTATAATCTTTTTTATAGTAATACCTATTATAATTGGAGGATTTGGTAATTGAATAATCCCTTTAATATTAGGAGCCCCAGATATATCATTTCCTCGAATAAATAATATAAGATTTTGACTTTTACCCCCCTCACTTTTTTTATTATTAAATAGTAATATTATAAATAATGGTGTAGGTACAGGATGAACTGTTTACCCCCCTTTATCTTTAAAT------ATTAATCATGAAGGTATAGCTCTAGATATATCAATCTTTTCCCTTCATATAGCAGGTATATCATCTATCCTTGGAGCTATTAACTTTATCTCAACTATCATAAATATATATCCCTTAAATATAAAAATTGAACAATTAACACTATTTTGTTGATCAATTTTAATTACTACTATTCTTCTTTTATTAGCTGTTCCAGTTTTAGCTGGGGCCATTACTATACTTTTAACTGACCGAAATATTAATACTTCATTTTTTGACCCTTCAGGAGGAGGAGACCCTATTCTTTATCAACATCTATTTTGATTTTTT------------------------------------------------------------------------------------------------------------
	Eclytus_lutatus				????????????????????????????????????????????????????????????????????????????????????????????????????????????????????????????????????????????????????????????????????????????????????????????????????????????????????????????????????????????????????????????????????????????????????????????????????????????????????????????????????????????????????????????????????????????????????????????????????????????????????????????????????????????????????????????????????????????????????????????????????????????????????????????????????????????????????????????????????????????????????????????????????????????????????????????????????????????????????????????????????????????????????????????????????????????????????????????????????????????????????????????????????????????????????????????????????????????????????????
	Endasys						-----------------------------------ATGAGCAGGTATAATTGGATCTTCAATAAGAATTATTATTCGAATGGAATTAGGTAATCCAGGGTTTATAATTAATAATGATCAAATTTATAATTCTATTGTAACAGCCCATGCATTTATTATAATTTTTTTCATAGTTATACCAATTATAATTGGAGGATTTGGTAATTGACTAATTCCTTTAATATTAGGGGCCCCTGATATAGCTTTCCCTCGAATAAATAATATAAGATTTTGATTATTACCCCCATCTATTAATTTTTTATTATATAGAAGATTAATTAATCAAGGAGTAGGAACAGGATGAACAGTTTATCCCCCTCTATCCCTTAAT------CTTAGACATGAGGGTATATCAGTTGATATATCAATTTTTTCTCTTCATTTAGCAGGAATATCTTCAATTATAGGAGCAATTAATTTTATTTCAACAATTATAAATATATACCCAACAAATTCAAAATATGAACAAATAACATTATTTTGCTGATCAATTATTATCACTACTATCCTGCTACTTTTAGCAGTACCCGTTTTAGCAGGAGCTATTACTATATTATTAACAGACCGAAATCTAAATACATCTTTCTTTGACCCCTCGGGGGGAGGAGACCCCATCTTATATCAACATTTATTT---------------------------------------------------------------------------------------------------------------------
	Endromopoda					------------------------------GGTATATGAGCAGGTATAATTGGATCTTCTATAAGAATTATTATTCGAATAGAATTAGGTAACCCAGGTTATTTAATTAATAATGACCAAATTTATAACTCTATTGTTACAGCTCATGCATTTATCATAATTTTTTTTATAGTTATACCAATTATAATTGGGGGATTTGGAAATTGATTAGTACCTTTAATATTAGGAGCACCTGATATAGCTTTCCCACGTATAAATAATATAAGATTCTGATTACTTCCTCCTTCATTATTTATATTAATTTTTAGAAGAATTACTAATCAAGGTGTGGGTACAGGTTGAACTGTTTACCCTCCACTATCATTAAAT------TTAAATCATGAAGGATTATCAGTTGATTTAGCAATTTTTTCATTACATATAGCTGGTATATCATCTATTATAGGAGCTATTAATTTTATTACTACAATTATAAATATACGACCTAATATAATTACTTTAGAAAAAATATCTTTATTTACTTGATCAATTAAAATTACTGCTATTTTACTTTTATTAGCTGTTCCTGTTTTAGCTGGAGCTATTACTATATTATTAACTGATCGAAATTTAAATACTTCCTTTTTTGATCCATCTGGAGGAGGTGACCCAATTTTATATCAACATTTATTTTGATTTTTT------------------------------------------------------------------------------------------------------------
	Enizemum					---------------------------------ATATGAGCAGGTATAATTGGATCATCAATAAGAATTATTATTCGATTAGAACTAGGAAATCCTGGATTTTTAATTAATAATGATCAAATTTATAATTCAATTGTTACAGCTCATGCTTTTATTATAATTTTTTTTATAGTAATACCAATTATAATTGGAGGATTTGGAAATTGATTAATACCTTTAATATTAGGAGCCCCTGATATAGCTTTTCCTCGAATAAATAATATAAGATTTTGATTACTACCTCCTTCTATTATATTATTAATTATTAGTAGAATTACTAATCAAGGTGTAGGAACAGGTTGAACAGTTTATCCACCTTTATCTTCTAAT------TTAAATCATGAAGGAATATCACTAGATTTAGCTATTTTTTCATTACATTTAGCTGGAATATCTTCTATTATAGGAGCAATTAATTTTATTACAACAATTTTAAATATACGACCTAATTCTCTTTCTTTAGATAAAATATCTTTATTTTCTTGATCAATTAAAATTACAGCTATTTTATTACTATTAGCTGTTCCAGTATTAGCTGGAGCAATTACTATATTATTAACTGATCGAAATTTAAATACTTCATTTTTTGAACCTTCAGGAGGGGGTGATCCTATTTTATATCAACATTTATTTTGATTTTTT------------------------------------------------------------------------------------------------------------
	Entypoma					---------------------TTTATTTTTGGATTATGAGCTGGAATAATTGGTTCATCATTAAGTATAATTATTCGTATAGAATTAAGAAATCCAAGATTTATAATTAATAATGATCAAATTTATAATTCTTTAGTAACAATACATGCATTTATTATAATTTTTTTTATAGTTATACCTATTATAATTGGAGGATTTGGAAATTGATTAGTACCATTAATACTTGGAGCTCCTGATATAGCTTTCCCACGAATAAATAATATAAGATTTTGATTACTCCCTCCTTCTTTATTAATATTAATTTTTAGAAGAATTTTAAATCAAGGGGTAGGAACTGGATGAACTGTTTACCCTCCTTTATCATTAAAT------ATTAATCATGAAGGACTCGCAGTTGATTTTGCTATTTTTTCCTTACATATAGCAGGTATATCTTCAATTATAGGAGCTATTAATTTTATTACTACAATTATAAATATACGTCCTAAAATAGTTTATTTAGATAAAATAACTTTATTTTCATGATCAATTTTAATTACAGCTATTTTATTATTATTAGCAGTACCTGTTTTAGCGGGAGCTATCACTATATTGTTAACTGATCGAAATTTAAATACCTCATTTTTTGACCCTTCTGGAGGGGGGGATCCAATTTTATATCAACATTTATTT---------------------------------------------------------------------------------------------------------------------
	Ephialtes					---------------------------------ATATGAGCTGGTATAATTGGATCTTCTATAAGTATTATTATTCGTATAGAATTAGGAAACCCCGGATTTTTAATTAATAACGACCAAATTTATAACTCTATTGTCACTGCTCATGCATTTATTATAATTTTTTTTATAGTTATACCAATCATAATCGGAGGATTTGGAAATTGACTAGTCCCACTAATATTAGGAGCACCTGATATAGCATTCCCACGAATAAATAATATAAGTTTTTGATTACTCCCGCCTTCTCTTTTATTATTAATTTTTAGAAGAATCACAAATCAAGGAGTTGGAACAGGATGAACTGTATACCCTCCTCTATCATTAAAT------TTAAATCATGAAGGATTATCTGTTGATTTAGCAATTTTTTCATTACATATAGCTGGTATATCATCAATTATAGGAGCAATTAATTTTATCACCACTATTATAAATATACGACCTAATATAATTAATTTAGAAAAAATATCATTATTTTCTTGATCAATTAAAATTACCGCAATTTTATTATTATTAGCTGTCCCAGTCTTAGCAGGTGCTATT------------------------------------------------------------------------------------------------------------------------------------------------------------------------------------------------------------
	Epirhyssa_sp				------------ATCTTATATTTTATTTTTGGCTTATGATCAGGAATAATTGGATCATCTATAAGTTTAATTATCCGAATAGAATTAGGTAACCCTGGATATTTAATTAATAATGATCAAATTTATAATTCCATTGTTACTTCACACGCTTTCATTATAATTTTTTTTATAGTTATACCAATTACTGTAGGAGGATTTGGAAACTGATTAATCCCTCTTATACTAGGAGCTCCTGATATAGCCTTCCCTCGAATAAATAATATAAGATTTTGACTTTTACCCCCCTCTCTAATACTTTTAATCTCTAGAAATATTATTAATCAAGGATCAGGAACAGGCTGAACTTTATACCCCCCTTTATCATCTAAT------TTAAACCATGAAGGTATATCATTAGATTTAACTATTTTTTCTTTACATATAGCAGGTACCTCCTCAATTATAGGAGCAATTAATTTTATTACAACAATCTTAAATATACGCCCAAATTCAATTACTCTAGAAAAAATAACCCTATTTACCTGATCTATTTTAATTACTGTAATTTTACTTCTATTAGCAGTACCAGTTTTAGCTGGTGCCATCACCATACTTTTAACAGATCGAAACTTAAACTCTTCATTTTTTGATCCATCAGGAGGTGGTGACCCCATTTTATTCCAACATTTATTTTGATTTTTTGGCCACCCAGAAGTTTACATTTTAATTTTACCAGGATTCGGAATAATCTCTCATATAATTTTTAATGAAAGTGGCAAAAAAGAAACTTTTGGTAGTCTCGGAATAATT
	Euceros						---------------------------------------------------GGATCTTCTTTAAGATTAATAATTCGATTAGAATTAGGAAATCCTGGTTATTTAATTAATAATGATCAAATTTATAATTCTATAGTTACTATTCATGCTTTTGTAATAATTTTTTTTATAGTTATACCTATTATAATTGGCGGATTTGGAAATTGATTAGTTCCTTTAATGATTGGGGCTCCTGATATAGCTTTCCCTCGAATAAATAATATAAGATTTTGATTATTAGTTCCTTCTTTATTATTATTATTATTAAGAAGATTTTCAAATCAAGGTATAGGAACAGGTTGAACTGTTTATCCTCCTTTATCTTTAAAT------TTAAGACATGAGGGGATGTGTGTTGATTTAGGAATTTTTTCTTTACATTTAGCAGGGATATCTTCAATTATAGGTGCAATTAATTTTATTACAACAATTTTAAATATAAAACCTAAGAGAATAGAATATGAACAATTACCTCTATTTGTTTGATCTATTAATATTACTGCCATTCTTCTTTTATTAGCAGTTCCTGTATTGGCGGGAGCTATTACAATATTATTAACTGATCGAAATTTAAATACTTCTTTTTTTGATCCTGCTGGAGGGGGGGATCCCATTTTATATCAACATTTATTTTGATTTTTT------------------------------------------------------------------------------------------------------------
	Eudelus						------------ATTTTATATTTTTTATTTGGTATATGATCAGGAATGATTGGTTCCTCTATAAGTTTAATTATTCGAATAGAATTAGGAAATCCAGGATTCCTAATTAATAATGATCAAATTTATAATTCTATTGTTACAGCTCATGCTTTTATTATAATTTTTTTTATAGTAATACCAATTATAATTGGAGGATTTGGAAATTGATTAACCCCCTTAATATTAGGAGCTCCAGATATAGCTTTTCCTCGTATAAATAATATAAGTTTTTGATTATTACCCCCATCTCTATTAATATTAATTAATAGAAGAATTATTAATCAAGGAACAGGTACAGGCTGAACTGTTTATCCCCCCTTATCGTTAAAT------TTAAATCATGAAGGTATATCAGTTGATATATCAATTTTCTCTCTACATCTAGCTGGTATATCCTCAATTATAGGAGCAATTAATTTTATTAGAACTATTATAAATATATATCCAATAAATATAAAATTAGAACAATTAACTTTATTTACATGATCAATTTTAATTACAACAATTCTTTTATTATTAGCAGTACCAGTTCTAGCTGGTGCTATTACAATACTTTTAACTGATCGAAATTTAAATACATCATTTTTTGACCCTTC----------------------------------------------------------------------------------------------------------------------------------------------------------
	Eusterinx_oli				????????????????????????????????????????????????????????????????????????????????????????????????????????????????????????????????????????????????????????????????????????????????????????????????????????????????????????????????????????????????????????????????????????????????????????????????????????????????????????????????????????????????????????????????????????????????????????????????????????????????????????????????????????????????????????????????????????????????????????????????????????????????????????????????????????????????????????????????????????????????????????????????????????????????????????????????????????????????????????????????????????????????????????????????????????????????????????????????????????????????????????????????????????????????????????????????????????????????????????
	Eusterinx_ten				????????????????????????????????????????????????????????????????????????????????????????????????????????????????????????????????????????????????????????????????????????????????????????????????????????????????????????????????????????????????????????????????????????????????????????????????????????????????????????????????????????????????????????????????????????????????????????????????????????????????????????????????????????????????????????????????????????????????????????????????????????????????????????????????????????????????????????????????????????????????????????????????????????????????????????????????????????????????????????????????????????????????????????????????????????????????????????????????????????????????????????????????????????????????????????????????????????????????????????
	Exenterus					------------ATTTTATATTTTATCTTTGGAATATGAGCAGGAATAATTGGGACATCACTAAGACTAATTATTCGATTAGAATTAGGAAATCCAGGATTTTTAATTAATAACGACCAAATTTATAACTCTATAGTAACTGCTCACGCTTTTATTATAATTTTTTTTATAGTTATACCCATTATAATTGGAGGATTTGGAAATTGATTAATTCCTTTAATAATTGGGGCTCCTGATATAGCCTTCCCCCGAATAAATAATATAAGATTTTGACTTCTCCCACCTTCAATTACATTATTAATTTTAAGAAGAATTATTAATCAAGGTACTGGAACTGGTTGAACTGTTTATCCCCCCCTATCTTTAAAT------ATTAGTCATGAAGGTATATCAGTTGACTTAAGAATTTTTTCTCTTCATTTAGCTGGAATATCATCTATTATAGGAGCAATTAATTTTATTACTACAATTATAAATATACGTTCTATAAATATATCTATAGATCAAATATCTTTATTTACTTGATCAATTTATTTAACAACAATTCTTCTATTATTAGCTGTCCCTGTTCTTGCAGGAGCAATTACTATATTATTAACTGACCGAAATTTAAATACATCATTTTTTGACCCAACTGGGGGGGGAGACCCAATTTTATACCAACATTTATTT---------------------------------------------------------------------------------------------------------------------
	Exeristes					------------------------------------TGAGCCGGTATAATTGGATCATCAATAAGTATAATTATTCGAATAGAATTAGGAAACCCTGGATTTTTAATTAATAATGACCAAATTTATAATTCAATTGTTACAGCTCATGCATTTATTATAATTTTTTTTATAGTTATACCAATTATAATTGGAGGATTTGGAAATTGATTAGTACCTTTAATATTAGGAGCTCCTGATATAGCATTCCCCCGAATAAATAATATAAGATTCTGACTTTTACCCCCATCTCTTTGCATATTAATTTTTAGAAGAATCACTAATCAAGGTGTTGGAACAGGATGAACTGTGTATCCTCCCTTATCCTTAAAT------TTAAATCATGAAGGTTTATCAGTTGATCTAGCAATTTTTTCCCTTCATATAGCAGGTATATCATCTATTATAGGAGCAATTAATTTTATTACTACTATTATAAATATACGACCTAATATAATTTCTTTAGATAAAATATCACTATTTTCATGATCAATTAAAATTACTGCAATTTTATTACTATTAGCAGTTCCAGTATTAGCAGGAGCAATTACTATATTATTAACAGATCGAAATTTAAATACTTCATTTTTTGACCCATCAGGTGGTGGAGATCCTATTCTATATCAACATTTATTTTGATTTTTT------------------------------------------------------------------------------------------------------------
	Exochus						------------------------------------------------------------------------------------------------------------------------------------------------------------------------------------------------------------------------------------------------------------------------------------------------------------------------------------------------------------------------------------------------------------GTTGATTTAGCAAATTTKGCATTACATTTAACTACAATATCAWGTTTATTAGGAGCAATTAATTTTATAGYAACAATATTAAATATGAGAACAATAGGAGTACATATGATAAATACACCATTATTTGTATGAGCTATATTCTTTACAGCAATATTATTATTATTATCATTACCTGTTTTAACAGCAGCTGTTACATTATTATTAATGGATAGAAACTTTAATACAGGTTTCTATGAAGTTGGTGCTGGTGGAGATCCTATCTTATACGAACACTTATTCTGATTTTTTGGTCACCCTGAAGTT---------------------------------------------------------------------------------------------
	Flacopimpla					????????????????????????????????????????????????????????????????????????????????????????????????????????????????????????????????????????????????????????????????????????????????????????????????????????????????????????????????????????????????????????????????????????????????????????????????????????????????????????????????????????????????????????????????????????????????????????????????????????????????????????????????????????????????????????????????????????????????????????????????????????????????????????????????????????????????????????????????????????????????????????????????????????????????????????????????????????????????????????????????????????????????????????????????????????????????????????????????????????????????????????????????????????????????????????????????????????????????????????
	Flavopimpla					------------ATTTTATATTTTATTTTTGGAATTTGAGCAGGTATAATTGGATCTTCTATAAGAATTATTATTCGAATAGAATTAGGAAATCCAGGATTTTTAATTAATAATGATCAAATTTATAACTCAATTGTTACAGCTCATGCATTTATTATAATTTTTTTTATAGTTATACCTATTATAATTGGAGGATTTGGTAATTGATTAGTACCTTTAATATTAGGAGCACCAGATATAGCATTTCCTT------------------------------------------------------------------------------------------------------------------------------------------------------------------------------------------------------------------------------------------------------------------------------------CGTTGATAATAATTACTGCCATTTCATTTTTATTAGCTTT---AGTTCTTGCTGGTGCTATTACAATATTATTAACTGATCGAAATTTAAATGCATCATTCTTTGACCCATCAAAAGGATGTGATCCTATTCTATATCAACATTGATTTTTATTTTTTGATGATCCAGAA------------------------------------------------------------------------------------------------
	Fossatyloides				---GATATTGGAATTTTATATTTTATTTTTGGTATATGGGCAGGAATAATTGGAGCTGCCATAAGAATTATTATTCGATTAGAATTAGGAAATCCAGGATTCTTAATTAATAATGACCAAATTTATAATTCAATTGTTACAGCTCATGCCTTTGTAATAATTTTTTTTATAGTTATACCTATTATAATTGGAGGATTTGGAAATTGATTAATACCTCTAATACTAGGTGCTCCTGATATAGCATTCCCACGAATAAATAATATAAGATTTTGATTACTCCCCCCTTCAATTATATTATTAATTATAAGAAGAATTATTAATCAAGGAGTTGGTACAGGATGAACTGTATATCCACCTTTATCTTCAAAT------TTAAATCATGAAGGTTTATCATTAGACTTAGCTATTTTTTCATTACATTTAGCTGGTATATCATCTATTATAGGTGCAATTAATTTTATTACAACAATTATAAACATACGACCTAATAATTTACCATTAGAAAAAATATCTTTATTTTCTTGATCAATTAAAATTACAGCAATTTTATTATTATTGGCTGTTCCAGTATTAGCAGGAGCAATTACCATATTATTAACTGATCGAAACTTAAATACATCATTTTTTGAACCCTCAGGTGGAGGAGACCCTATTTTATACCAACATTTATTTTGATTTTTT------------------------------------------------------------------------------------------------------------
	Fredegunda					------------------------------------------GGTATAATTGGTTCATCTATAAGAATTATTATTCGAATAGAATTAGGAAACCCAGGATATTTAATTAATAATGATCAAATTTATAATTCTATTGTTACAGCTCATGCATTTATTATAATTTTTTTTATAGTAATACCAATTATAATTGGTGGATTCGGTAACTGATTAGTACCTTTAATATTAGGAGCTCCTGATATAGCTTTCCCACGAATAAATAATATAAGTTTTTGATTATTACCTCCTTCATTATTTATACTTATTTTTAGTAGAATTACAAATCAAGGGGTAGGGACAGGATGAACTGTTTACCCACCTTTATCATTAAAT------TTAAATCATGAAGGTTTATCAGTAGATTTAGCAATTTTTTCTTTACATATAGCTGGTATATCATCTATTATAGGAGCCATTAATTTCATTACTACAATTATAAATATACGACCTAATATAATCACATTAGAAAAAATATCTTTATTTACTTGATCTATTAAAATTACAGCAATTTTACTTTTATTAGCTGTCCCTGTTTTAGCAGGTGCTATTACTATATTATTAACTGACCGTAATTTAAATACTTCATTTTTTGACCCATCTGGTGGTGGTGATCCAATTTTATATCAACATTTATTTTGATTTTTT------------------------------------------------------------------------------------------------------------
	Gambrus						------------GTATTATATTTTATTTTTGGTATATGATCTGGTATATTAGGGTCATCTATAAGAATTATTATTCGGATAGAATTAAGAAACCCTGGTATTTTTATTAATAATGACCAAATTTATAATTCTATTGTAACAGCACATGCTTTCATTATAATTTTTTTTATAGTTATACCAATTATAATTGGAGGATTTGGTAACTGATTAATTCCTCTAATATTAGGAGCACCAGATATAGCATTTCCACGTATAAATAATATAAGATTTTGATTGTTACCGCCATCTTTAATTTTATTAATTAATAGAAATATTATAAATCAAGGAGTTGGAACTGGATGAACAGTATACCCTCCTTTATCATTAAAT------ATAAGTCATGAAGGGTCATCTGTCGATATAGCTATCTTTTCTTTACACCTTGCAGGAATTTCATCCATTATAGGTGCAATTAATTTCATTACAACTATTATTAATATACACCCCCACCATTGTAAATGAGAACAATTAACCTTATTTACTTGATCCATTCTTATTACAACTATCCTTCTCCTTTTAGCTGTACCTGTATTAGCAGGAGCTATTACTATACTTTTAACTGAC------------------------------------------------------------------------------------------------------------------------------------------------------------------------------------------
	Gelis						---------------------------------------------------GGATCCTCAATAAGAATTATTATTCGATTAGAACTTGGTAACCCAGGATTTTTAATTAATAATGACCAAATTTATAATTCTATCGTAACAGCTCATGCATTTATTATAATTTTCTTTATAGTAATACCAATTATAATTGGTGGATTTGGAAATTGATTAACCCCCCTAATAATTGGAGCCCCAGATATAGCTTTCCCACGTATAAATAATATAAGATTCTGATTATTACCACCATCATTATTTTTGTTAATTAATAGAAGTTTAATTAATCAAGGAACTGGGACAGGATGAACTGTATACCCACCTTTATCCTTAAAT------TTAAATCATGAAGGGATATCAGTTGATATAAGAATTTTTTCTCTTCATTTAGCTGGTATATCATCAATTATAGGAGCAATTAATTTTATTAGAACAATTATAAATATATACCCTATAAATATAAAATTAGAACAATTAACATTATTTACCTGATCAATTTTAATTACTACAATTTTATTATTATTAGCTGTTCCTGTCCTAGCCGGAGCAATCACMATMTTATTAACTGATCGAAATTTAAATACATCATTTTTTGATCCATCAGGAGGAGGAGATCCAATTTTATACCAACRCCTATTTTGATTTTTT------------------------------------------------------------------------------------------------------------
	Gnathochorisis				------------------------------------TGAGCTGGTATAATTGGTTCATCAATAAGAATTATTATTCGATTAGAATTAGGGAATCCAGGATATTTAATTAATAATGACCAAATTTATAATTCTATTGTTACAGGCCATGCTTTCATTATAATTTTTTTTATAGTTATACCTATTATAATTGGAGGATTTGGAAATTGATTAATTCCATTAATAATTGGAGCACCAGATATAGCATTCCCCCGAATAAATAATATAAGATTTTGATTACTACCCCCTTCAATTTTTATATTAATTTTTAGAAATATTATTAATCAAGGAGTTGGAACAGGATGAACAGTTTACCCCCCTTTATCTCTAAAT------TTAAATCATGAAGGAATATCAGTTGATCTAGCAATTTTTTCATTACATATAGCAGGAATATCATCAATTATAGGAGCAATTAATTTTATTTCTACAATTATTAATATACGACCAAAATTAATTACATTAGATAAAATATCTTTATTTACTTGATCAATTAAAATTACTGCAATTCTTTTATTATTAGCTGTACCGGTATTAGCTGGAGCTATCACTATATTATTAACTGACCGAAATTTAAATACATCATTTTTCGATCCTTCAGGGGGAGGAGACCCTGTATTATACCAACATTTATTTTGATTTTTT------------------------------------------------------------------------------------------------------------
	Gregopimpla					------------------------------------TGAGCAGGAATAATTGGGTCTTCTATAAGAATTATCATTCGTATAGAATTAGGGAGACCAGGTTATTTAATTAATAATGATCAAATTTATAATTCTATTGTAACAGCTCATGCTTTTATTATAATTTTCTTTATAGTTATACCCATTATAATTGGGGGATTTGGGAATTGATTAATCCCTTTAATATTAGGGGCCCCAGATATAGCTTTCCCTCGAATAAATAATATAAGATTCTGACTATTACCCCCATCACTATTTATATTAATATTTAGAAGAATCACCAACCAAGGTGTAGGGACAGGATGAACAGTTTATCCTCCCTTATCTTTAAAT------TTAAATCATGAAGGTTTATCAGTTGACTTAGCCATTTTCTCACTACATATAGCAGGTATATCTTCAATTATAGGTGCAATTAACTTTATTACAACTATTATAAATATACGACCTAATATAATTACCTTAGAAAAAATATCATTATTTACTTGATCAATTAAAATTACTGCAATTTTATTACTACTAGCCGTTCCAGTTTTAGCTGGTGCTATCACAATACTATTAACAGATCGAAACTTAAACACTTCATTTTTTGACCCTTCAGGAGGGGGTGACCCTATTTTATATCAACATTTATTTTGATTTTTT------------------------------------------------------------------------------------------------------------
	Grotea						---GATATTGGTATTCTATATTTCATTTTTGGAATATGAGCAGGAATAATTGGATCATCTATAAGTATAATTATCCGAATAGAATTAGGTAACCCAGGATTCTTAATTAATAATGACCAAATTTATAATTCAATTGTAACAGCTCATGCATTTATTATAATTTTTTTTATAGTAATACCTATTATAATTGGAGGATTTGGAAATTGATTAATTCCTTTAATACTAGGAGCTCCAGATATAGCCTTTCCTCGAATAAATAATATAAGATTTTGATTACTACCCCCCTCTTTAATATTACTTCTATTTAGAAGAATTATTAATCAAGGAGCTGGAACAGGATGAACAGTATACCCCCCCTTATCATTAAAT------ATTAATCATGAAGGAATATCCGTTGATTTAGCTATCTTTTCTTTACATTTAAGAGGTATATCTTCTATTATAGGAGCAATTAATTTTATTACAACAATCATTTATATACGACCCCTAATAATAAAAATTGAACAAATACCTTTATTTTCTTGATCTATTAAAATTACTGCAATTCTTTTACTATTATCTCTTCCAGTTCTAGCTGGAGCAATTACTATACTATTAACAGATCGAAATTTGAATACATCTTTCTTTGACCCTTCCGGAGGGGGTGATCCAGTTCTGTACCAACATCTATTTTGATTTTTT------------------------------------------------------------------------------------------------------------
	Helictes_conspicuus			------------------------------------------GGAATATTAGGTTCATCAATAAGTTTAATTATTCGATTAGAATTAGGTAATCCAGGATTCTTAATTAATAATGATCAAATTTATAATTCTATAGTTACTTCTCATGCTTTTATTATAATTTTTTTTATAGTTATACCAATTATAATTGGAGGATTTGGAAACTGATTAATTCCTCTAATACTAGGAAGACCAGATATAGCATTCCCACGAATAAATAATATAAGATTTTGACTATTACCTCCTTCTTTAATAATATTAATTTATAGAAGAATTATTAATCAAGGAGTTGGAACAGGATGAACAGTTTATCCCCCACTTGCAAATAAT------ATTAATCATGAAGGAATATCATTAGATTTTGCTATTTTTTCATTACATATAGCTGGTTTATCTTCAATTATAGGTGCAATTAATTTTATCTCAACAATTATAAACATACGAACAATTAATATAACCTTTGATAAAATTTCTTTATTTTGTTGATCAATTAAAATTACTGTTATTTTACTTTTATTAGCAGTCCCAGTTCTAGCAGGAGCTATTACTATATTATTAACTGACCGAAATTTAAATACTACTTTCTTTGACCCTTCAGGAGGTGGTGACCCAATTTTATACCAACATTTATTTTGATTTTTT------------------------------------------------------------------------------------------------------------
	Hemigaster					--AGATATTGGAATACTATATTTTATTTTTGGAATATGAACAGGTATACTTGGCTCATCTATAAGAATTATTATCCGAATAGAATTAAGAAATCCAGGAATTTTTATTAATAATGATCAAATTTATAATTCAATTGTAACAGCTCATGCTTTTATCATAATTTTCTTTATAGTTATACCTATTATAATTGGAGGATTTGGAAACTGATTAATTCCCTTAATACTAGGAGCTCCTGATATAGCTTTCCCACGAATAAATAATATAAGATTTTGATTATTACCCCCATCCCTTATATTTTTAATTAATAGAAATATAATTAATCAAGGTGTTGGAACTGGATGAACAATTTATCCCCCTTTATCATTAAAT------TTAAATCACGAAGGAATATCAATAGATTTAACTATTTTCTCTTTACATTTAGCTGGAATATCTTCCATTATAGGTGCTATTAATTTTATTTCTACAATTATTAATATACATCCCTTAAACTTTAAATTTGAACAATTAACTTTATTTAGTTGATCTATTTTAATTACAGCAATTCTACTATTACTAGCTATCCCAATTTTAGCTGGAGCTATCACTATACTTTTAACTGATCGTAACTTAAATACTTCCTTCTTTGACCCATCAGGTGGAGGAGACCCAATTTTATTTCAACATTTATTTTGATTTTTT------------------------------------------------------------------------------------------------------------
	Hemiphanes_erratum			????????????????????????????????????????????????????????????????????????????????????????????????????????????????????????????????????????????????????????????????????????????????????????????????????????????????????????????????????????????????????????????????????????????????????????????????????????????????????????????????????????????????????????????????????????????????????????????????????????????????????????????????????????????????????????????????????????????????????????????????????????????????????????????????????????????????????????????????????????????????????????????????????????????????????????????????????????????????????????????????????????????????????????????????????????????????????????????????????????????????????????????????????????????????????????????????????????????????????????
	Hemiteles					---------------------------------------------------------TCAATAAGAATAATTATTCGATTAGAACTAGGAATACCAGGAGCCATAATTAATAATGATCAAATTTATAATACTATTATCACATCACATGCCTTTGTCATAATTTTTTTTATAGTAATACCTATTATAATTGGAGGATTTGGAAATTGATTAATCCCTTTAATATTAGGAGCCCCAGATATAGCATTCCCACGAATAAATAATATAAGATTTTGATTATTACCCCCATCATTAATTCTATTATTAAATAGAAATTTAATTAATCAAGGAACTGGAACTGGGTGAACAATTTATCCTCCATTGTCATTAAAT------TTAAATCATGAAGGTATATCTGTTGATTTAACAATTTTTTCTATCCACTTAGCTGGAATATCTTCTATCATAGGATCAATTAATTTTATTACAACTATTTTAAATATATTCCCCAAAAATTTAAAATTTGAACAACTAACTCTTTTTACTTGATCAATTTTAATTACTACAATTCTTTTACTTCTAGCAGTCCCAGTTTTAGCCGGAGCAATTACTATATTATTAACTGATCGTAATTTAAACACTTCATTTTTTGATCCTTCAGGAGGAGGTGATCCAATTTTATTCCAACATTTATTC---------------------------------------------------------------------------------------------------------------------
	Heteropelma					????????????????????????????????????????????????????????????????????????????????????????????????????????????????????????????????????????????????????????????????????????????????????????????????????????????????????????????????????????????????????????????????????????????????????????????????????????????????????????????????????????????????????????????????????????????????????????????????????????????????????????????????????????????????????????????????????????????????????????????????????????????????????????????????????????????????????????????????????????????????????????????????????????????????????????????????????????????????????????????????????????????????????????????????????????????????????????????????????????????????????????????????????????????????????????????????????????????????????????
	Homotropus					------------------------ATTTTTGGAATATGAGCAGGAATATTAGGTTCATCCATAAGAATTATTATTCGATTAGAATTAGGAAACCCAGGATATTTAATTAATAATGATCAAATTTACAACTCAATTGTAACAGCTCATGCTTTTATTATAATTTTCTTTATAGTTATACCAATTATAATTGGAGGATTTGGAAATTGATTAATACCATTAATACTAGGAGCCCCAGATATAGCTTTCCCTCGAATAAATAATATAAGATTTTGATTGTTACCCCCCTCTATCATTATATTAATTATAAGAAGAATTATTAATCAAGGAGTAGGAACAGGATGAACAGTTTACCCACCGTTATCTTCAAAT------TTAAATCATGAAGGTATATCTTTAGATTTAGCAATTTTTTCTTTACATTTAGCAGGTATATCTTCAATTATAGGAGCAGTAAATTTTATTACAACAATTATTAATATACGACCTAATACATTATTATTAGAAAAAATATCATTATTTTCTTGATCTATTTTAATTACCGCAATTCTTTTATTATTAGCTGTTCCTGTATTAGCAGGAGCAATTACAATATTATTAACTGATCGAAACTTAAATACATCTTTTTTTGAACCATCAGGAGGAGGAGACCCTATTTTATATCAACATTTATTT---------------------------------------------------------------------------------------------------------------------
	Hybrizon					---GATATTGGTGTACTATACTTCATTTTTGGGATATGATCAGGAATAATTGGCACATCTATAAGCCTCATTATTCGTATAGAATTAGGCACTCCTGGATTTTTAATTGCTAATGATCAAATTTATAATTCTTTTGTTACAGGCCACGCTTTTGTAATAATTTTTTTTATAGTAATACCCATTATAATTGGGGGATTTGGTAACTGGCTAATCCCTTTAATATCAGGGGCTCCTGATATAGCTTTCCCACGAATAAATAATATAAGATTCTGACTCCTTCCCCCCTCTATTTTCATACTTATTTTTAGAAGAATCTCTAATCAAGGAGCTGGAACAGGATGAACAGTTTACCCCCCATTATCTCTTAAT------ATCAGCCATGAAGGTTTATCAGTTGACTTTGCCATTTTCTCCCTTCATATAACCGGAATATCCTCTATTATAGGAGCAATTAATTTTATTACTACAATTTATTGTATAACTCCTAAAAAACTATCCCTAGACCAAATTACCCTTTTTTCATGATCTATCTTAATTACTACTATCCTTCTTCTTTTAGCAGTCCCAGTCCTTGCAGGGGCAATCACTATACTCCTTACAGATCGAAATTTAAATACCTCATTTTTCGACCCCACAGGAGGAGGAGATCCTATTCTTTATCAACATTTATTCTGATTTTTT------------------------------------------------------------------------------------------------------------
	Hyperacmus					------------------------------------------------------GCATCTTTAAGTATTATTATTCGAATAGAACTAAGAAATCCTGGATCATTAATTAATAATGATCAAATTTATAATTCATTAGTTACTTCTCATGCTATTATTATAATTTTTTTTATAGTTATACCTATTATAATTGGAGGATTTGGAAATTGATTAATCCCATTAATATTATCTATCCCTGATATAGCATTTCCTCGAATAAATAATATAAGATTCTGATTATTACCTCCTTCAATTTTTATTTTAATTTCTAGAAATATTATTAATCAAGGAGTAGGAACAGGATGAACAATTTATCCCCCTCTTTCCCTTAAT------ATTAGCCAAGAAGGAATATCAATAGATTTAACTATCTTTTCTTTACACTTAGCTGGATTATCTTCTATTATAGGAGCTATTAACTTTATTACAACCATTATTAATATAAAAAATAACAATTTTAAATTAGAAAAATTATCATTATTTTCATGATCTATTTTAATTACTACTATTTTACTTTTATTAGCTGTCCCTGTATTAGCAGGAGCCATTACAATATTATTAACTGATCGAAACTTAAATTCTTCATTTTTTGATCCTTCTGGAGGAGGAGATCCAATCCTTTTTCAACATTTATTTTGATTTTTT------------------------------------------------------------------------------------------------------------
	Hyposoter					????????????????????????????????????????????????????????????????????????????????????????????????????????????????????????????????????????????????????????????????????????????????????????????????????????????????????????????????????????????????????????????????????????????????????????????????????????????????????????????????????????????????????????????????????????????????????????????????????????????????????????????????????????????????????????????????????????????????????????????????????????????????????????????????????????????????????????????????????????????????????????????????????????????????????????????????????????????????????????????????????????????????????????????????????????????????????????????????????????????????????????????????????????????????????????????????????????????????????????
	Hypsicera					---------------------------------------------------------TCACTTAGTATATTAATCCGTATAGAATTAGGAAATCCTGGATTTCTTATTAATAATGACCAAATTTATAATTCAATTATTACAGCTCAGGCATTTATTATAATTTTTTTTATAGTAATACCTATAATAATTGGAGGGTTCGGAAATTGATTAATACCCCTTATATTAGGGGCACCAGATATAGCATTTCCACGAATAAATAATATAAGATTTTGATTATTAATCCCTTCAATTACTTTATTATTATCTGGTAAAATAATTAATCAAGGTGTAGGAACTGGTTGAACTGTATACCCCCCATTATCCCTTAAT------ATTAATCATGAAGGAATATCTGTAGATTTAAGAATTTTTGCTCTTCATCTTGCTGGTATATCT------------------------------------------------------------------------------------------------------------------------------------------------------------------------------------------------------------------------------------------------------------------------------------------------------------------------------------------------------------------
	Ichneumon					????????????????????????????????????????????????????????????????????????????????????????????????????????????????????????????????????????????????????????????????????????????????????????????????????????????????????????????????????????????????????????????????????????????????????????????????????????????????????????????????????????????????????????????????????????????????????????????????????????????????????????????????????????????????????????????????????????????????????????????????????????????????????????????????????????????????????????????????????????????????????????????????????????????????????????????????????????????????????????????????????????????????????????????????????????????????????????????????????????????????????????????????????????????????????????????????????????????????????????
	Idiogramma					------------ATTTTATATTTTATATTTGGAATATGAACTGGTATAATTGGATCTTCAATAAGAATAATTATTCGAATTGAATTAGGAAATCCAGGTTATTTAATTAATAATGATCAAATTTATAATTCAATTGTTACAGCACATGCATTTATTATAATTTTTTTTATAGTAATACCAATTATGATTGGAGGATTTGGAAATTGATTAATCCCTTTAATAATAGGAGCTCCAGATATAGCCTTCCCACGAATAAATAATATAAGATTCTGATTACTACCCCCATCAATTTTTATACTAATTTTTAGAAGAATTACAAATCAAGGAGCAGGAACAGGATGAACAGTATACCCTCCTCTATCTTTAAAC------TTAAATCATGAAGGACTTTCAGTAGATTTAGCTATTTTTTCTCTTCATTTAGCTGGAATATCATCTATTATAGGAGCGATTAATTTCATTTCAACAATTTTTAATATACGAATTAATAATTCAATAATAGAACAAATATCTTTATTTACCTGATCAATTAAAATTACTGCTATTCTTCTTCTTTTAGCTGTACCAGTCTTAGCAGGAGCAATTACTATATTATTGACTGATCGAAACTTAAATACATCTTTTTTTGATCCTTCTGGAGGAGGAGATCCAATTTTATACCAACATTTATTT---------------------------------------------------------------------------------------------------------------------
	Ischnoceros					---GATATTGGAATTCTATACTTTATTTTTGGTATATGATCAGGAATAATTGGAGCATCATTAAGAATTATTATTCGAATAGAACTTGGTACTCSTGGATATTTTATTAATAATGATCAAATTTATAATACAATCGTAACATCTCATGCTTTTATTATAATTTTTTTTATAGTAATACCAATTATAATTGGTGGATTTGGTAATTGATTAGTACCCCTAATAATTGGAGCCCCAGATATAGCTTTCCCTCGAATAAATAATATAAGATTTTGATTATTACCCCCATCAATTATTATATTATTATCAAGTTCAATTATTAATCAAGGAGTAGGAACAGGATGAACTGTTTACCCACCTCTATCATTAAAT------ACTAATCACGAAGGTATATCAGTTGATTTATCTATTTTTTCTCTCCATATAGCTGGTATATCATCAATTATAGGGGCAATTAATTTTATTACTACAATTATAAATATATACCCTAAAAATTATACTTTAGAAAATCTATCATTATTCACATGATCAATTAAAATCACAGCAATTCTACTATTATTGGCAGTTCCTGTTTTAGCAGGTGCCATTACTATACTTTTATCAGATCGAAATTTAAATACATCTTTTTTTGATCCATCCGGAGGAGGAGATCCTATTTTATATCAACACTTATTTTGATTTTTT------------------------------------------------------------------------------------------------------------
	Ischyrocnemis				????????????????????????????????????????????????????????????????????????????????????????????????????????????????????????????????????????????????????????????????????????????????????????????????????????????????????????????????????????????????????????????????????????????????????????????????????????????????????????????????????????????????????????????????????????????????????????????????????????????????????????????????????????????????????????????????????????????????????????????????????????????????????????????????????????????????????????????????????????????????????????????????????????????????????????????????????????????????????????????????????????????????????????????????????????????????????????????????????????????????????????????????????????????????????????????????????????????????????????
	Iseropus					------------ATATTATATTTTATTTTTGGTATATGATCCGGAATAATTGGATCTTCCATAAGAATAATTATTCGTATAGAATTAGGGAATCCAGGTTACTTAATTAATAATGATCAAATTTATAATTCCATTGTTACAGCTCACGCTTTTATTATAATTTTTTTTATAGTTATACCAATTATAATTGGAGGATTTGGAAATTGATTAGTGCCTTTAATATTAGGGGCCCCAGATATAGCATTCCCACGAATAAATAATATAAGATTTTGACTTTTACCCCCATCATTATTAATATTAATTTTTAGAAGAATTACTAACCAAGGAGTAGGAACTGGATGAACAGTATATCCCCCTTTATCCCTAAAC------CTTAATCATGAAGGTCTTTCAGTTGATTTAGCTATTTTTTCATTACACATAGCAGGTATTTCATCAATTATAGGTGCTATTAATTTTATTACTACTATTTTAAATATACGACCTAATATAATTACCTTAGAAAAAATATCTTTATTTACATGATCAATTAAAATTACCGCAATTCTTTTATTATTAGCAGTTCCAGTTTTAGCAGGAGCTATTACTATATTATTAACAGATCGA---------------------------------------------------------------------------------------------------------------------------------------------------------------------------------------
	Ishigakia					---GATATTGGAATTCTATATTTTATTTTTGGTATTTGATCAGGAATAATTGGATCCTCCATAAGTATTATTATTCGAATAGAATTAGGGTCTCCTGGTTATCTAATTAATAATGATCAAATTTATAACTCTATTGTTACTGCTCATGCATTTATCATAATTTTTTTTATAGTAATACCAATTATAATTGGAGGATTTGGAAATTGATTAATTCCCTTAATATTAGGGGGCCCTGATATAGCCTTCCCTCGTTTAAATAACATAAGATTTTGATTACTCCCCCCTTCTTTACTTTCTTTAATTTTTAGAAGAATTACTAATCAAGGAGTAGGCACAGGATGAACTATATACCCCCCTCTATCAAATAAT------ATTAATCATGAAGGAATATCTGTTGATTTAGCAATTTTTTCCTTACATATAGCAGGAATTTCTTCTATTCTTGGTGCAATTAATTTTATTACAACTATTTTAACTATAAATCCCAAAATAACGAAATTAGAAAATTTATCTTTATTTATTTGATCCGTAATAATTACTACTATTCTTTTATTACTGGCAGTTCCAGTTTTAGCTGGAGCTATCACTATACTTTTAACTGATCGAAACTTAAATACATCATTTTTTAACCCATCA---------------------------------------------------------------------------------------------------------------------------------------------------------
	Itoplectis					---GATATTGGTATTTTATATTTTATTTTTGGATTTTGAGCAGGAATAATTGGATCATCTATAAGAATTATTATTCGAATAGAATTAGGGAACCCAGGTTATTTAATTAATAATGACCAAATTTATAATTCTATTGTAACAGCCCATGCTTTTATTATAATTTTTTTTATAGTTATACCAATTATAATTGGCGGATTTGGGAATTGATTAGTACCATTAATATTRGGGGCTCCTGATATAGCATTCCCCCGAATAAATAATATAAGATTTTGATTATTACCCCCATCTCTAATATTATTAATTTTTAGAAGATTAATAAATCAAGGTGTTGGGACAGGATGAACAGTTTATCCCCCCTTATCTTTAAAT------ATAAATCATGAAGGATTATCAGTAGATTTAGCAATCTTTTCTTTACATATAGCAGGTATATCATCAATTATAGGGGCTATTAACTTTATTTCTACTATTATTAATATACGACCCAATAAAATTAGTTTAAATAAAATAACTTTATTTACCTGATCTATTAAAATTACTGCAATTTTATTACTTTTAGCTGTTCCTGTTTTAGCTGGGGCTATTACTATATTATTAACTGACCGAAATTTAAATACCTCATTCTTTGACCCATCAGGGGGAGGTGATCCAATCCTTTATCAACATTTATTTTGATTTTTT------------------------------------------------------------------------------------------------------------
	Labium						---------------------------------------GCAGGAATAGTAGGATCATCATTAAGTTTAATTATTCGTATAGAATTAGGGAACCCAGGATACCTAATTAATAATGATCAAATTTATAACACAATTGTTACAGCCCACGCTTTCATTATAATTTTCTTTATAGTTATACCAATCATAATTGGAGGGTTTGGAAATTGATTAGTTCCCCTAATATTAGGTAGACCTGATATAGCTTTCCCTCGAATAAATAATATAAGATTTTGATTACTCCCCCCATCACTTACCTTATTATTATTAAGAAGTTTAGTTAATCAAGGTGTTGGAACCGGTTGAACAGTTTACCCCCCATTATCATTAAAT------ATATATCATGAAGGTATATCAGTCGATCTTGCCATCTTTTCAATTCATCTAAGAGGTATATCTTCAATTATAGGAGCAATTAATTTTATTACTACTATTTTAATAATACACCCTAAA---TTAAATTTAGATCAGTTATCGTTATTTCCTTGATCAATTAAAATTACGGCAATTTTACTTTTATTATCAATACCTGTTCTTGCAGGGGCAATCACCATATTATTAACTGATCGAAACATTAATACATCATTCTTTGACCCCTCAGGAGGTGGTGATCCTATTCTTTATCAACACTTATTTTGATTTTTT------------------------------------------------------------------------------------------------------------
	Lapton						????????????????????????????????????????????????????????????????????????????????????????????????????????????????????????????????????????????????????????????????????????????????????????????????????????????????????????????????????????????????????????????????????????????????????????????????????????????????????????????????????????????????????????????????????????????????????????????????????????????????????????????????????????????????????????????????????????????????????????????????????????????????????????????????????????????????????????????????????????????????????????????????????????????????????????????????????????????????????????????????????????????????????????????????????????????????????????????????????????????????????????????????????????????????????????????????????????????????????????
	Leptophion					????????????????????????????????????????????????????????????????????????????????????????????????????????????????????????????????????????????????????????????????????????????????????????????????????????????????????????????????????????????????????????????????????????????????????????????????????????????????????????????????????????????????????????????????????????????????????????????????????????????????????????????????????????????????????????????????????????????????????????????????????????????????????????????????????????????????????????????????????????????????????????????????????????????????????????????????????????????????????????????????????????????????????????????????????????????????????????????????????????????????????????????????????????????????????????????????????????????????????????
	Leurus						------------GTTTTATACTTTATTTTTGGAATTTGAGCTGGAATACTTGGTGCTTCTTTAAGAATTATTATTCGAATAGAACTTGGTACCCCTGGATCTCTAATTAATAATGACCAAATTTATAATTCCATTGTAACTATACATGCCTTCATTATAATTTTCTTTATAGTAATACCAATTATAATTGGAGGATTTGGAAATTGACTCACTCCTTTAATGTTAGGGGCTCCAGATATAGCTTTCCCTCGAATAAATAATATAAGATTTTGATTATTACCTCCATCATTATTTTTATTAATTTCTGGAAGAGTTTTAAATCAAGGAGCTGGAACTGGTTGAACAGTTTACCCTCCTTTATCATCTAAT------ACAAATCATGAAGGTTTATCAGTTGATTTAAGAATTTTTTCTCTCCATTTAGCTGGAATATCCTCAATTATAGGTGCAATTAACTTTATTACAACTATTTTTAATATAAAAATTAAATTTTTAACTTTAGATCAACTTTCTTTATTTATTTGATCTATTAAAATTACCACTATTTTACTTTTATTAGCAGTTCCTGTTTTAGCAGGAGCAATTACTATATTATTAACTGATCGAAATTTAAATACTTCTTTTTTTGACCCAAGAGGAGGAGGAGACCCTATTTTATACCAACACTTATTT---------------------------------------------------------------------------------------------------------------------
	Lissopimpla					---GATATTGGAATTTTATATTTTTTATTCGGAATATGATCAGGAATAATTGGTTCATCATTTAGTCTAATTATTCGAATAGAACTAGGAATACCCGGACAAATAATTAATAATGATCAAATTTATAATTCTATTGTCACAATTCATGCTTTTATTATAATTTTTTTTATAGTTATACCAATTATAATTGGAGGATTCGGAAATTGATTAATACCAATAATAATTGGAGCCCCCGATATAGCATTTCCTCGAATAAATAATATAAGCTTTTGATTACTACCCCCCTCAATTATACTACTTTTATCTTCATCACTAATAAATCAAGGAACAGGAACAGGATGGACAATTTACCCTCCATTATCACTAAAT------TCAAGACATGAAGGAATTTCTATAGATCTAAGAATTTTTTCACTTCATTTAGCAGGAATATCATCAATTATAGGAGCAATCAACTTTATTTCAACTATTTTTAATATATATCCAAAAAAAATAAAACCTGAAAATCTATCTTTATTTTCATGATCAATTTTAATTACAACTATTTTATTATTACTAGCTGTCCCTGTATTAGCAGGAGCAATTACAATAATTTTAACCGACCGAAATTTAAATACTTCCTTTTTT------------------------------------------------------------------------------------------------------------------------------------------------------------------
	Lycorina					---GATATTGGAATGTTATATTTTATTTTTGGGGCATGATCAGGGATAGTTGGCTCATCTATAAGTATAATTATTCGAATAGAATTGGGAACCCCAGATTCTCTAATTAATAATGACCAATTATATAACACTTTGGTTACTTCTCATGCATTTATTATAATTTTTTTTATAGTGATACCAATTATGATTGGTGGATTCGGAAATTGATTAGTTCCATTAATGATTGGGGCCCCTGATATAGCTTTCCCTCGAATAAATAATTTAAGATTTTGGTTGCTCCCTCCTTCTTTAATTTTATTAATTATAAGAAATTTTATTAATCAGGGAGTAGGCACAGGATGAACCTTATACCCTCCTTTATCTTTAAAT------ATTAGACAAGAAGGAATATCTATAGATGTAAGAATTTTTTCTTTACATATAGCAGGAATATCATCAATTATAGGGGCTATTAATTTTATTACAACTATTATAAATATACATCCTTTTAATATAAAAATAGACCAATTATCATTATTTTCTTGGTCTATTTTAATTACTACTATTTTATTACTTTTGGCTGTCCCAGTTTTAGCAGGGGCTATTACAATAATTTTAAGAGATCGTAATTTAAATACATCTTTTTTTGATCCTTCAGGAGGAGGAGACCCTATTTTATACCAACATTTATTTTGATTTTTT------------------------------------------------------------------------------------------------------------
	Madma_oisella				????????????????????????????????????????????????????????????????????????????????????????????????????????????????????????????????????????????????????????????????????????????????????????????????????????????????????????????????????????????????????????????????????????????????????????????????????????????????????????????????????????????????????????????????????????????????????????????????????????????????????????????????????????????????????????????????????????????????????????????????????????????????????????????????????????????????????????????????????????????????????????????????????????????????????????????????????????????????????????????????????????????????????????????????????????????????????????????????????????????????????????????????????????????????????????????????????????????????????????
	Marjorietta_minor			????????????????????????????????????????????????????????????????????????????????????????????????????????????????????????????????????????????????????????????????????????????????????????????????????????????????????????????????????????????????????????????????????????????????????????????????????????????????????????????????????????????????????????????????????????????????????????????????????????????????????????????????????????????????????????????????????????????????????????????????????????????????????????????????????????????????????????????????????????????????????????????????????????????????????????????????????????????????????????????????????????????????????????????????????????????????????????????????????????????????????????????????????????????????????????????????????????????????????????
	Mastrus						------------ATTTTATATTTCTTATTTGGTATATGAGCAGGAATAATTGGAACATCAATAAGTTTAATTATTCGCCTAGAATTAGGTAATCCTGGAATATTTATTAATAATGACCAAATTTATAATTCAATTGTTACAGCCCATGCTTTTATTATAATTTTCTTTATAGTTATACCTATTATAATTGGTGGATTTGGTAATTGATTAATCCCATTAATATTAGGAGCACCTGATATAGCTTTTCCACGTATAAATAATATAAGATTCTGATTACTTCCACCTTCATTAATATTATTATTAAATAGAAATTTAATTAATCAAGGAGTAGGAACTGGATGAACAGTTTATCCTCCTTTATCTTTAAAT------ATTAACCATGAAGGCATATCTGTAGATATAGCTATTTTTTCATTACACTTAGCTGGTATATCTTCTATTATAGGAGCTATTAACTTTATTACTACAATTATAAATATATATCCTATAATAATAAAAATTGAACAATTAACTCTTTTTTCATGATCAATTTTAATTACTGCAATTCTTCTATTATTAGCAGTACCCGTATTAGCAGGAGCTATTACTATATTATTAACAGATCGA---------------------------------------------------------------------------------------------------------------------------------------------------------------------------------------
	Megaetaira					---GATATTGGTATTTTATATTTTATTTTTGGTATATGATCTGGAATATTAGGCTCTTCTATAAGTTTAATTATTCGTATAGAATTAGGAAATCCAGGATATTTAATTAATAATGATCAAATTTATAATTCTATTGTTACAGCTCATGCTTTTATTATAATTTTTTTTATAGTTATACCTATTATGATTGGAGGATTTGGAAATTGATTAATTCCTTTAATATTAGGAGCCCCTGATATAGCATTTCCTCGAATAAATAATATAAGATTTTGATTATTACCTCCTTCTTTATTTATATTAATTTTTAGAAGAATTACTAATCAAGGAGTAGGAACTGGATGAACTGTATATCCACCATTATCTTTAAAT------TTAAATCATGAAGGTATATCAGTTGATTTAGCAATTTTTTCTTTACATATAGCTGGTATATCTTCTATTATAGGAGCTATTAATTTTATTTCTTCAATTATAAATATACGTCCTAATATAATTTATTTAGAAAAAATATCTCTTTTTACTTGATCAATCAAAATTACTGCAATTTTACTATTATTAGCTGTACCAGTTTTAGCAGGAGCTATTACTATATTATTAACTGATCGAAATTTAAATACTTCATTTTTT------------------------------------------------------------------------------------------------------------------------------------------------------------------
	Megastylus					------------------------------------------------------------ATAAGAATAATTATTCGAATAGAATTAGGTAACCCAGGATTTTTAATTAATAACGATCAAATTTATAACTCTATTGTAACAGCTCATGCATTTATTATAATTTTTTTTATAGTAATACCTATCATAATTGGAGGATTTGGAAATTGACTAATCCCTTTAATGTTAGGATGCCCTGATATAGCTTTCCCACGAATAAATAATATAAGATTTTGATTATTACCCCCTTCTCTTATTCTTCTTATTTTTGGAAGTTTTATTAATCAGGGGGCAGGAACTGGATGAACAGTTTATCCACCTCTTTCGTTAAAT------TTAACTCATGAAGGATTATCTGTTGATCTATCTATTTTTTCATTACATATAGCTGGTATATCTTCAATTATAGGAGCTGGGAATTTTATCACAACAATTTTAAATATACGACCTAACTTAATTAGTTTAGAAAAAATACCCTTATTTTCTTGATCTGTTAAAATTACTACAATTTTATTATTATTAGCAGTACCAGTTTTAGCTGGAGCTATCACAATACTTTTA------------------------------------------------------------------------------------------------------------------------------------------------------------------------------------------------
	Mesoclistus					---GATATTGGAATACTATACTTTATCTTAGGAATTTGATCAGGAATAATTGGGTCATCTATAAGTATTATTATTCGTATAGAATTAGGAAACCCTGGATATTTAATTAATAATGATCAAATCTATAATTCAATTGTTACAGCTCATGCATTTATTATAATTTTCTTTATAGTTATACCTATTATAATTGGGGGGTTTGGAAATTGATTAATTCCCCTAATATTAGGGGCCCCTGATATAGCATTCCCTCGATTAAATAATATAAGATTTTGACTTCTCCCCCCTTCACTAATTTTATTACTATTTAGAAGAATTACTAACCAAGGGGCAGGAACAGGATGAACTGTTTACCCTCCTTTATCAATAAAT------ATAAATCATGAAGGATTAGCAGTTGATTTAGCAATTTTTTCCTTACATATAGCTGGAATTTCATCAATTTTAGGAGCTATCAACTTTATTACAACTATTATAAATATACGACCAAATATAATTAATTTAGAAAATTCATCTTTATTCTCATGATCTGTTATAATTACAACAATTCTTCTTTTATTAGCCGTCCCAGTATTAGCTGGGGCTATTACTATACTATTAACAGATCGAAATTTAAATACCTCATTTTTTGACCCATCAGGAGGGGGAGATCCCATTTTATACCAACATTTATTTTGATTTTTT------------------------------------------------------------------------------------------------------------
	Mesostenus					---GATATTGGAATTCTATACTTTTTATTTGGACTATGAGCAGGTATACTAGGATCATCTATAAGTCTAATTATTCGAATAGAATTAAGAAATCCAGGATTTTTTATTAACAATGACCAAATTTATAACTCCATAGTAACCTCTCACGCCTTTATTATAATTTTTTTTATAGTTATACCTATTATAATTGGAGGATTTGGGAACTGATTAATCCCTTTAATAATTGGTGCTCCTGATATATCTTTTCCCCGAATAAATAATATAAGATTTTGATTATTACCCCCATCTCTATTTTTATTAATTAATAGAAATATAATTAATCAAGGAGTTGGAACAGGATGAACTGTATATCCACCTTTATCTCTTAAT------ATTAATCATGAAGGAATATCAGTTGATTTAACAATTTTTTCTCTTCATTTAGCTGGAATATCCTCAATTATAGGAGCTATTAATTTTATTACAACTATTTTAAATATATACCCCAAAAATTTAAAATTAGAACAATTACCTCTATTCTCCTGATCAATCTTAATTACAACAATTCTACTTTTATTAGCTGTACCTGTTTTAGCCGGAGCAATTACTATATTATTAACAGATCGAAATTTAAATACATCATTCTTTGACCCATCTGGAGGAGGTGATCCAATCTTATATCAACATTTATTCTGATTTTTT------------------------------------------------------------------------------------------------------------
	Metopius					---------------------------------------------------GGAATATCTTTAAGTTTATTAATCCGTATAGAATTAAGTAACCCTGGTATTTTTATCAATAATGATCAAATTTATAATTCTTTAGTTACAAGACATGCTTTTATCATAATTTTTTTTATAGTTATACCAATTATAATTGGAGGATTTGGAAATTGACTTATTCCTCTTATAATTATAGCTCCKGATATAGCATTCCCTCGAATAAATAAWATAARATTCTGATTATTACCCCCTTCAATTTTTTTACTCTTAATTAGTAATATTATTAACCAAGGAGTTGGAACAGGATGAACCATTTACCCCCCCTTATCTTTAAAT------ATKGCCCATGAAGGATCATCAGTAGATTTAAGTATTTTTTCTTTACATTTAGCAGGTATATCTTCAATTATAGGAGCCATTAACTTTATCACAACTATWATAAATATAAAATCAAAAAATATTTCTATAGAATTATTAAATTTATTTTCTTGATCTATTTTAATCACCGCAWTTTTATTACTTCTATCTTTACCAGTTTTAGCAGGAGCTATTACTATACTTTTAACAGACCGTAACCTAAATACCTCATTCTTTGACCCAAGAGGAGGTGGAGACCCAATTTTATACCAACATTTATTTTGATTTTTTGGTCACCCTGGAAGT---------------------------------------------------------------------------------------------
	Neoxorides					------------------------------------------------ATTGGATCTTCTATAAGAATTATTATTCGAATAGAATTAGGAAATCCCGGATTCTTAATTAATAATGACCAAATTTATAATTCAATTGTTACAGCTCATGCTTTCATTATAATTTTTTTTATAGTTATACCCATTATAATTGGAGGATTTGGAAATTGATTAATCCCATTAATAATTGGTGCCCCTGATATAGCTTTTCCTCGAATAAATAATATAAGATTTTGACTTTTACCCCCATCTATTTTTTTATTAATTTTTAGAAGTATTATTAATCAAGGAGTTGGAACAGGATGAACTGTTTATCCCCCTCTTTCATCAAAC------TTAAATCATGAAGGAATATCAGTTGATTTAAGAATTTTTTCTCTTCATTTAGCTGGTATATCATCAATTATAGGAGCAATTAATTTTATTACAACAATCTTAAATATACGACCTAATTCTATTTATTTAGAAAAAATATCTTTATTTACTTGATCAATTTTTATTACAACTATTTTATTATTATTAGCTGTTCCTGTTCTAGCAGGAGCCATTACTATACTATTAACTGACCGTAATTTAAATACTTCATTTTTTGACCCATCAGGGGGAGGGGATCCAATTTTATTTCAACATTTATTTTGATTTTTT------------------------------------------------------------------------------------------------------------
	Netelia						????????????????????????????????????????????????????????????????????????????????????????????????????????????????????????????????????????????????????????????????????????????????????????????????????????????????????????????????????????????????????????????????????????????????????????????????????????????????????????????????????????????????????????????????????????????????????????????????????????????????????????????????????????????????????????????????????????????????????????????????????????????????????????????????????????????????????????????????????????????????????????????????????????????????????????????????????????????????????????????????????????????????????????????????????????????????????????????????????????????????????????????????????????????????????????????????????????????????????????
	Neurateles					------------------------------------------------------------------------------TTAGAATTGGGGAATCCCAGATTTTTAATTAAAAATGATCAAATTTATAATTCTATTGTCACTGCACATGCTTTTATTATGATTTTTTTTATAGTTATACCTATTATAATTGGAGGATTTGGAAACTGATTAATCCCGCTAATATTGGGGGCCCCTGACATAGCCTTTCCGCGAATAAATAACATAAGATTTTGACTGCTACCCCCATCAATCATATTACTCTTATTAAGAGGAATAATTAACCAGGGTGTAGGGACTGGGTGAACAGTATATCCCCCACTATCTTTAAAT------ATTAACCATGAAGGATTGTCTGTAGATATATCAATTTTCTCCTTACATTTGGCCGGAATATCCTCAATCATAGGAGCTATTAACTTTATTACTACAATTTTAAATATACGATTAAACTCAATTAAATTAGATAAAATCTCACTATTTACATGATCAATTAAAATTACTACAATTTTACTTTTACTGGCCGTTCCTGTTTTAGCG---------------------------------------------------------------------------------------------------------------------------------------------------------------------------------------------------------------------
	Odontocolon					---GATATTGGAATTTTATACTTTATATTTGGAATATGATCAGGTATAATTGGATCATCAATAAGCTTAATTATTCGTATAGAATTAGGGAATCCTGGATATTTTATTAAAAATGATCAAATTTATAATTCTATTGTAACAGCTCATGCTTTTATTATAATTTTTTTTATAGTAATACCAATTATAATTGGAGGATTCGGAAATTGACTTATCCCATTAATAATTGGAGCCCCTGATATAGCTTTCCCACGTATAAATAATATAAGATTTTGATTATTACCCCCTTCTATCTTCCTTTTAATTTCTAGATCATATATTAATCAAGGAGTTGGAACTGGTTGAACAGTATATCCCCCACTATCATTAAAT------ATAAATCATGAAGGAATCTCAGTTGATATATCAATTTTCTCCCTTCATCTAGCTGGAATTTCTTCTATTATAGGCGCCATCAATTTTATTTCAACAATTTTAAATATATTCCCTCTAAATAGATCAATTGAACAACTATCATTATTCACATGATCTATTAAAATTACAGCAATTTTATTACTATTAGCAGTACCCGTATTAGCTGGTGCTATCACAATATTATTAACAGATCGTAATTTAAATACATCTTTTTTTGATCCTTCGGGAGGAGGAGACCCAATTTTATACCAACATCTATTTTGATTTTTT------------------------------------------------------------------------------------------------------------
	Opheltes					---GATATTGGTATTTTATATTTTATTTTTGGAATATGGGCAGGAATAATAGGATCTTCTTTAAGGATTATTATTCGAATAGAATTGAGTAGTCCTAATTTTTTAATTAATAATGATCAAATTTATAATTCTATCGTTACAGCCCATGCATTTATTATAATTTTTTTCATAGTTATACCTATTATGATTGGTGGATTTGGAAATTGATTAATTCCTTTAATATTAAGAACTCCTGATATAGCATTTCCTCGAATAAATAATATAAGATTTTGATTATTACCCCCATCTCTAATATTATTAATTTTAAGAAATATTATTAATCAAGGTGTAGGGACAGGATGAACTGTTTATCCACCACTCTCATTAAAT------ATAAATCATGAAGGAATATCTGTTGATATAGCAATTTTTTCTTTACATTTGGCGGGAATATCTTCAATTATAGGAGCAATTAATTTTATTACAACTATTATTAACATAAAAAATATAAATATTTCAATAGAACAATTATCTTTATTTATTTGATCAATTATAATTACAGCTATTTTACTTCTTTTAGCAGTTCCTGTTTTAGCAGGGGCTATTACTATATTATTAACAGATCGAAATTTAAATACTTCATTTTTTGATCCTAGTGGAGGAGGTGACCCAATTTTATATCAACATTTATTTTGATTTTTT------------------------------------------------------------------------------------------------------------
	Orthocentrus_sp				---------------------------------------GCAGGAATAATTGGATCATCAATAAGAATAATTATTCGATTAGAATTAGGGAATCCAGGATTTTTAATTAATAATGATCAAATTTATAACTCAATTGTAACAGCTCACGCTTTTATTATAATTTTTTTTATAGTAATACCAATTATAATTGGTGGATTTGGAAATTGATTAATTCCTTTAATAATTGGAGCTCCTGATATAGCTTTCCCTCGAATAAATAATATAAGATTTTGATTATTACCCCCTTCAATTTCTTTTTTACTTTTTAGTAGAATTATTAATCAAGGTGTAGGTACTGGTTGAACAGCTTATCCACCCTTATCTTTAAAT------TTAAATCATGAAGGTATATCAGTTGAT------------TCCCTTCATTTAGCAGGAATATCATCAATTATAGGAGCTATTAATTTTATTACAACTATTTTAAATATACGACCTAATTCTCTTAAATTAGACAAAATTTCCTTATTTACATGATCTATTAAAATTACTACAATTTTACTTTTATTAGCAGTTCCAGTTTTAGCTGGAGCTATCACTATATTATTAACTGATCGAAATTTAAATACATCATTTTTTGATCCTTCAGGAGGGGGAGATCCAATTTTATACCAACATCTATTTTGATTTTTTGGACACCCTGAAGTTTATATTTTAATTTTACCAGGATTTGGAATAATTTCACATATAATTTTTAATGAAAGTGGAAAAAAAGAAACATTTGGGAGAGTTGGTATAATT
	Ortholaba					????????????????????????????????????????????????????????????????????????????????????????????????????????????????????????????????????????????????????????????????????????????????????????????????????????????????????????????????????????????????????????????????????????????????????????????????????????????????????????????????????????????????????????????????????????????????????????????????????????????????????????????????????????????????????????????????????????????????????????????????????????????????????????????????????????????????????????????????????????????????????????????????????????????????????????????????????????????????????????????????????????????????????????????????????????????????????????????????????????????????????????????????????????????????????????????????????????????????????????
	Orthopelma					---GATATTGGTATTCTATATTTTATTTTTGGTTTATGAGCAGGAATAATTGGTTCATCTATAAGAATTATTGTCCGTATAGAATTAGGTTCAACTGATTGTTTAATTGGAAATGATCAAATCTACAACTCAATTGTAACAGCCCATGCCTTTATTATAATTTTTTTTATAGTTATACCAATTATAATTGGTGGATTTGGAAATTGATTAATCCCATTAATAATTGGGGCACCTGATATAGCATTCCCACGTATAAATAATATAAGATTTTGATTATTACCACCATCTATTATACTTTTATTATTTGGTAGTATAATCAATAATGGGGTAGGAACAGGATGAACAGTTTATCCACCTTTATCATTAAAT------ATTAACCACGAAGGAATAGCTTTAGATATTTCAATTTTTTCTTTACATTTAGCTGGAATGTCATCAATTATAGGTGCTATTAACTTTATCACTACAATTATAAATATACTCCCCTCTAACTTAATAATAGAACAAATATCTCTATTCACTTGATCAATTTTAATTACTACAATTTTATTACTTTTAGCTGTCCCAGTTCTAGCAGGAGCTATTACAATACTATTAACAGATCGAAATTTAAATACATCTTTTTTTGACCCATCAGGAGGAGGAGACCCTATTTTATACCAACACTTATTTTGATTTTTT------------------------------------------------------------------------------------------------------------
	Oxyrrhexis					---------------------------TCTTGGATGTGATCGAGAATAATTGGTTCTTCTATAAGAATAATTATTCGAATAGAATTGGGAAATCCTGGATTTTTAATTAATAATGATCAAATTTATAATTCTATTGTAACAGCACATGCTTTCATTATAATTTTTTTTATAGTTATACCTATTATAATTGGGGGATTTGGAAACTGATTAATTCCATTAATACTAGGATCACCTGATATAGCTTTTCCACGTATAAATAATATAAGATTTTGACTTTTATATCCATCTTTATTTTCCCTAATTTTTAGAAGAATTACTAATCAAGGGGTAGGTACAGGCTGAACAGTTTATCCCCCTCTATCTCTCAAC------TTAAATCACGAAGGTTTATCTGTAGACTTAGCAATTTTTTCCCTCCATATAGCAGGAATATCATCAATTATAGGAGCTATTAATTTTATTTCTACTATTATAAATATACGACCAAATATAATAAAATTAGAAAATATAACCTTATTTACTTGATCAATTAAAATTACTACAATTTTACTATTATTAGCTGTTCCAGTCCTTGCAGGTGCAATTACTATATTATTAACTGATCGAAATTTAAATACCTCTTTTTTTGACCCTTCAGGGGGAGGGGATCCTATTTTATATCAGCACTTATTTTGATTTTTT------------------------------------------------------------------------------------------------------------
	Palaeometopius_eocenicus	????????????????????????????????????????????????????????????????????????????????????????????????????????????????????????????????????????????????????????????????????????????????????????????????????????????????????????????????????????????????????????????????????????????????????????????????????????????????????????????????????????????????????????????????????????????????????????????????????????????????????????????????????????????????????????????????????????????????????????????????????????????????????????????????????????????????????????????????????????????????????????????????????????????????????????????????????????????????????????????????????????????????????????????????????????????????????????????????????????????????????????????????????????????????????????????????????????????????????????
	Pantisarthrus				---------------------------------------------------------------AGATTAATTATTCGAATAGAATTAGGAACCCCAGGATACTTAATTAATAATGACCAAATTTATAATTCTATTGTTACAGCCCACGCATTTATTATAATTTTTTTTATAGTTATACCAATTATAATTGGTGGATTTGGTAATTGATTGATTCCATTAATACTTGGAGCCCCAGATATAGCATTCCCACGAATAAATAATATAAGATTTTGACTTTTACCCCCCTCTTTATTAATACTTCTATTTAGAGGAATTTTAAATCAAGGAGCAGGGACAGGTTGAACTGTTTATCCTCCTTTATCATTAAAT------TTAAATCATGAAGGATTATCAGTTGATTGTGCTATTTTTTCATTACATATAGCAGGAATATCATCTATTATAGGAGCAATCAATTTTATTACAACAATTATAAATATACGCCCACACAAAATTAGTTTAGATAAAATATCCCTTTTTACTTGATCTATTAAAATTACTGCTATTTTACTACTTTTAGCAGTCCCCGTTCTAGCGGGAGCAATCACTATATTATTAACCGACCGTAATTTAAACACCTCTTTTTTTGACCCGACAGGAGGAGGAGATCCAATTTTATACCAA------------------------------------------------------------------------------------------------------------------------------
	Pappous_trichomatius		????????????????????????????????????????????????????????????????????????????????????????????????????????????????????????????????????????????????????????????????????????????????????????????????????????????????????????????????????????????????????????????????????????????????????????????????????????????????????????????????????????????????????????????????????????????????????????????????????????????????????????????????????????????????????????????????????????????????????????????????????????????????????????????????????????????????????????????????????????????????????????????????????????????????????????????????????????????????????????????????????????????????????????????????????????????????????????????????????????????????????????????????????????????????????????????????????????????????????????
	Paraperithous				---------------------------------------------------------TCAATAAGTATTATCATCCGAATAGAATTAGGAAGACCCGGATTTTTAATTAATAATGACCAAATTTATAATTCTATTGTTACAGCACACGCATTCATTATAATTTTTTTTATAGTTATACCTATTATAATTGGAGGATTTGGAAATTGACTAGTACCATTAATATTAGGAGCCCCCGATATAGCTTTCCCCCGAATAAATAACATAAGATTTTGATTACTACCCCCATCCTTAATATTATTAATTTTTAGAAGAATTACTAATCAAGGAGCAGGTACAGGATGAACTGTTTACCCCCCATTATCACTAAAT------TTAAATCATGAAGGATTATCTGTTGACCTAGCCATTTTCTCCCTTCACATAGCAGGAATATCCTCAATTATAGGAGCAATCAATTTTATTACTACTATCATAAATATACGCCCTAACATAATTTCCTTAGATAAAATAACACTATTTTCCTGATCTATTAAAATTACTGCAATTTTATTATTATTAGCAGTACCTGTCTTAGCTGGGGCAATTACCATATTATTAACTGACCGTAATTTAAATACTTCATTTTTTGACCCCTCAGGAGGAGGTGACCCTATCCTTTACCAACATTTATTTTGATTTTTT------------------------------------------------------------------------------------------------------------
	Parema						---GATATTGGAATATTATATTTTATCTTTGGAATATGAGCAGGAATAATTGGATCATCAATAAGAATTATTATTCGAATAGAATTAGGTAGACCAGGATTTCTTATTAAAAATGACCAAATTTATAATTCAATTGTAACAGCACACGCTTTTATTATAATTTTTTTTATAGTAATACCTATTATAATTGGAGGATTTGGAAACTGACTTATTCCACTAATATTAGGAGCACCAGATATGGCATTTCCTCGAATAAATAATATAAGATTTTGATTACTTCCTCCATCAATCTTCCTATTATTAATAAGTAATATTACTAATCAAGGTACAGGAACTGGTTGAACAATTTATCCACCTCTTTCATCAAAT------TCAAATCATGAAGGTTTATCAGTAGATTTAACTATTTTCTCATTACATATAGCAGGAATATCATCAATTATAGGGGCTATTAACTTTATTTCAACAATTTTAAATATACGAATTAATATAGTTTTTATAGAAAAAATTTCATTATTCTCCTGATCAATTTTTATTACTACTATTCTATTATTATTAGCAGTTCCCGTATTAGCCGGAGCAATTACTATAACTTTAACAGACCGTAATTTAAATACAACA------------------------------------------------------------------------------------------------------------------------------------------------------------------------
	Periope						????????????????????????????????????????????????????????????????????????????????????????????????????????????????????????????????????????????????????????????????????????????????????????????????????????????????????????????????????????????????????????????????????????????????????????????????????????????????????????????????????????????????????????????????????????????????????????????????????????????????????????????????????????????????????????????????????????????????????????????????????????????????????????????????????????????????????????????????????????????????????????????????????????????????????????????????????????????????????????????????????????????????????????????????????????????????????????????????????????????????????????????????????????????????????????????????????????????????????????
	Perithous_scurra			---------------------------------ATATGAGCTGGAATAGTCGGATCATCTCTTAGAATTATTATTCGTATAGAATTAGGAAATCCTGGATATTTAATTAATAATGATCAAATTTATAATTCAATTGTTACAGCTCATGCTTTTATTATAATTTTTTTTATAGTAATACCTATTATAATTGGTGGATTTGGAAATTGATTAACTCCTCTAATATTAGGAGCTCCTGATATAGCATTTCCACGAATAAATAATATAAGATTTTGATTATTACCCCCCTCATTATTTCTTCTAATCTCCAGAACTATTATTAATCAAGGAGTAGGAACTGGATGAACTATATATCCACCTTTATCCTCAAAT------TTAAATCATGAAGGAATATCAGTTGATATATCAATTTTTTCATTACATTTAGCAGGTATATCATCTATTATAGGAGCAGTTAATTTTCTTACTACAATCATTAATATACGGCCAAATATAATTTCATTAGAAAAAATATCATTATTTTCTTGATCAATTAAAATTACCACCATACTTCTTCTTTTAGCAGTTCCAGTACTAGCAGGAGCAATTACTATATTATTAACTGATCGAAATTTAAATACATCATTTTTTGATCCATCAGGTGGAGGTGATCCAATTTTATTCCAACACTTATTTTGATTTTTT------------------------------------------------------------------------------------------------------------
	Phaenolobus					---GATATTGGAATTTTATATTTTATTTTTGGTATTTGATCAGGAATAATTGGTTCATCCATAAGAATTATTATTCGTATAGAATTAGGATCACCTAAATACTTAATTAATAATGATCAAATTTATAATTCTATCGTTACCGCTCATGCTTTTATTATAATTTTTTTTATAGTGATACCAATTATAATTGGTGGATTTGGTAATTGATTAATCCCTTTAATATTAGGAGGTCCTGATATAGCTTTCCCTCGATTAAATAATATAAGATTTTGATTATTACCCCCTTCTTTATTTATATTAATTTTTAGTAGAATTACTAATCAAGGTGTAGGAACAGGGTGAACTGTATACCCTCCTTTATCTTCAAAT------TTAAGACATGAAGGTATATCTATTGATTTAGCAATTTTTTCATTACATATAGCCGGAATTTCATCAATTTTAGGGGCAATTAATTTTATTACTACTATTTTAAATATAAAACCTAATATAATAAAATTTGAAAATTTATCTTTATTTATTTGATCAGTATTAATTACTACTATTTTATTATTATTAGCAGTTCCAATTTTAGCTGGAGCTATTACTATACTTTTAACAGATCGAAATTTAAATACATCCTTTTTTAACCCAGCAGGAGGAGGAGACCCAATTTTATACCAACACTTATTTTGATTT---------------------------------------------------------------------------------------------------------------
	Phaeogenes					---------------------------------------TCAGGTATAATTGGATCATCTATAAGTTTAATTATTCGTATAGAATTAAGAAATCCAGGATTTATAATTAATAATGATCAAATTTATAATTCTATTGTAACAGCCCATGCATTTATTATAATTTTTTTTATAGTAATACCTATTATAATTGGTGGATTTGGAAATTGATTAATTCCTTTAATATTAGGAGCCCCAGATATAGCATTTCCACGAATAAATAATATAAGATTTTGATTACTTCCTCCATCAATCTTTTTATTAATTAATGGTTCAATTACTAATCAAGGAGCTGGAACAGGATGAACTGTCTATCCTCCATTATCATTAAAT------TTAAATCATGAAGGTTTATCTATTGATTTATCAATTTTTTCTCTTCACTTAGCAGGTATATCTTCAATTATAGGAGCTATTAATTTTATTTCAACAATTATTAATATATACCCAATAAATTCAAAATTTGAACAACTTACTTTATTTACCTGATCAATTATAATTACTACCATTCTTCTTTTACTTGCTGTTCCAGTATTAGCAGGTGCAATTACTATACTTTTATCAGATCGAAATTTAAATACTTCATTTTTTGATCCTTCAGGAGGGGGTGACCCAATTTTATATCAACATTTATTTTGATTTTTT------------------------------------------------------------------------------------------------------------
	Pherhombus_antennalis		????????????????????????????????????????????????????????????????????????????????????????????????????????????????????????????????????????????????????????????????????????????????????????????????????????????????????????????????????????????????????????????????????????????????????????????????????????????????????????????????????????????????????????????????????????????????????????????????????????????????????????????????????????????????????????????????????????????????????????????????????????????????????????????????????????????????????????????????????????????????????????????????????????????????????????????????????????????????????????????????????????????????????????????????????????????????????????????????????????????????????????????????????????????????????????????????????????????????????????
	Pherhombus_brischkei		????????????????????????????????????????????????????????????????????????????????????????????????????????????????????????????????????????????????????????????????????????????????????????????????????????????????????????????????????????????????????????????????????????????????????????????????????????????????????????????????????????????????????????????????????????????????????????????????????????????????????????????????????????????????????????????????????????????????????????????????????????????????????????????????????????????????????????????????????????????????????????????????????????????????????????????????????????????????????????????????????????????????????????????????????????????????????????????????????????????????????????????????????????????????????????????????????????????????????????
	Pherhombus_kraxtepellensis	????????????????????????????????????????????????????????????????????????????????????????????????????????????????????????????????????????????????????????????????????????????????????????????????????????????????????????????????????????????????????????????????????????????????????????????????????????????????????????????????????????????????????????????????????????????????????????????????????????????????????????????????????????????????????????????????????????????????????????????????????????????????????????????????????????????????????????????????????????????????????????????????????????????????????????????????????????????????????????????????????????????????????????????????????????????????????????????????????????????????????????????????????????????????????????????????????????????????????????
	Phygadeuon					---------------------TTTATTTTTGGAATATGAGCTGGAATAATTGGTACATCAATAAGATTAATTATCCGAATAGAATTAAGAAGACCAGGAATTTTTATTAATAATGATCAAATTTATAATTCAATTGTTACTTCCCATGCCTTTATTATAATTTTTTTTATAGTTATACCAATTATAATTGGAGGATTTGGAAACTGATTAACACCATTAATATTAGGAGCTCCTGATATAGCTTTCCCACGAATAAATAATATAAGATTTTGACTCCTCCCCCCATCTTTAATACTAATTATTAATAGAAGATTAATTAATCAAGGAATAGGAACTGGATGAACAGTTTATCCCCCTTTATCATTAAAT------ATTAACCATGAAGGTATATCAGTTGATTTATCTATTTTCTCCCTTCATTTAGCAGGAATATCTTCAATTTTAGGAGCTATTAATTTTATTACTACTATTTTAAATATATACCCTATAATAACTAAATTTGAACAATTAACTTTATTTACATGATCAATTTTAATTACAACAATTCTTCTATTACTAGCTGTTCCTGTTTTAGCAGGAGCTATTACAATA------------------------------------------------------------------------------------------------------------------------------------------------------------------------------------------------------
	PHY_spnov1					????????????????????????????????????????????????????????????????????????????????????????????????????????????????????????????????????????????????????????????????????????????????????????????????????????????????????????????????????????????????????????????????????????????????????????????????????????????????????????????????????????????????????????????????????????????????????????????????????????????????????????????????????????????????????????????????????????????????????????????????????????????????????????????????????????????????????????????????????????????????????????????????????????????????????????????????????????????????????????????????????????????????????????????????????????????????????????????????????????????????????????????????????????????????????????????????????????????????????????
	PHY_spnov2					????????????????????????????????????????????????????????????????????????????????????????????????????????????????????????????????????????????????????????????????????????????????????????????????????????????????????????????????????????????????????????????????????????????????????????????????????????????????????????????????????????????????????????????????????????????????????????????????????????????????????????????????????????????????????????????????????????????????????????????????????????????????????????????????????????????????????????????????????????????????????????????????????????????????????????????????????????????????????????????????????????????????????????????????????????????????????????????????????????????????????????????????????????????????????????????????????????????????????????
	Physotarsus_adriani			????????????????????????????????????????????????????????????????????????????????????????????????????????????????????????????????????????????????????????????????????????????????????????????????????????????????????????????????????????????????????????????????????????????????????????????????????????????????????????????????????????????????????????????????????????????????????????????????????????????????????????????????????????????????????????????????????????????????????????????????????????????????????????????????????????????????????????????????????????????????????????????????????????????????????????????????????????????????????????????????????????????????????????????????????????????????????????????????????????????????????????????????????????????????????????????????????????????????????????
	Picardiella					AAAGATATTGGAGTATTATATTTTATTTTTGGTATATGAGCAGGTATAATTGGGATATCACTTAGTTTGATTATTCGAATAGAATTAAGTAATCCAGGTATATTTATTAATAATGACCAAATCTACAATTCTATTGTTACAGCCCACGCCTTTATTATAATTTTTTTTATAGTTATACCAATTATAATCGGAGGATTTGGTAACTGATTAATTCCCCTTATACTAGGGGCCCCAGATATATCATTCCCCCGAATAAATAATATAAGATTTTGATTACTGCCCCCCTCTCTTATTTTATTAATTAATAGAAATATAATTAATCAAGGAGTTGGAACAGGATGAACTGTATACCCCCCCCTTTCATTAAAT------TCAAATCATGAAGGAATATCTGTAGATTTAGCAATCTTTTCCCTCCATATAGCAGGTATATCGTCCATTATAGGAGCTATTAATTTTATTTCTTCAATTTTAAATATATTTCCTACTAATATAAAACTCGAACAATTAACCCTATTTTGCTGATCAATTCTAATTACTGCAATTCTTCTTTTACTTGCTGTGCCAGTATTAGCTGGAGCTATTACTATATTATTAACTGACCGAAACTTAAATACATCATTTTTTGAACCCTCGGGAGGGGGAGATCCCATTCTTTATCAACATCTATTTTGATTTTTT------------------------------------------------------------------------------------------------------------
	Picrostigeus				------------ATATTATATTTTATTTTTGGAATATGAGCAGGAATAATTGGCTCTTCAATAAGATTAATTATTCGATTAGAATTAAGAAATCCAGGATTTTTAATTAATAATGACCAAATTTATAATTCTATTGTTACAGCTCATGCTTTTATTATAATTTTTTTCATAGTTATACCTATTATAATTGGAGGATTCGGAAATTGATTAATTCCATTAATATTAGGGGCTCCTGATATAGCCTTCCCTCGTATAAATAATATAAGATTTTGATTATTACCCCCATCAATTATATTAATTTTATTTAGAAGAATAGTTAATCAAGGAGTTGGAACTGGATGAACTGTTTATCCCCCCCTATCTTTAAAT------ATTAATCATGAAGGTTTATCTGTTGATATAGCAATTTTTTCGTTACATTTAGCCGGTATATCATCAATTATAGGAGCAATTAATTTTATTACTACAATTTTAAATATACGAATAAATTCTATTAAATTAGATAAAATTTCTTTATTTACTTGATCAATTAAAATTACTACTATTTTACTTTTATTAGCAGTACCAGTCCTAGCGGGAGCAATTACTATATTATTAACTGATCGTAATTTAAATACTTCATTTTTTGACCCATCAGGGGGAGGAGACCCAATTCTTTACCAACATTTATTTTGATTTTTTGGTCATCCAGAAGTTTATATTTTAATTTTACCAGGATTTGGAATAATTTCTCATATAATTTTTAATGAAAGAGGGAAAAAAGAAACATTTGGAAGAATTGGAATAATT
	Pimpla_rufipes				????????????????????????????????????????????????????????????????????????????????????????????????????????????????????????????????????????????????????????????????????????????????????????????????????????????????????????????????????????????????????????????????????????????????????????????????????????????????????????????????????????????????????????????????????????????????????????????????????????????????????????????????????????????????????????????????????????????????????????????????????????????????????????????????????????????????????????????????????????????????????????????????????????????????????????????????????????????????????????????????????????????????????????????????????????????????????????????????????????????????????????????????????????????????????????????????????????????????????????
	Pimplaetus					---GATATTGGTATGTTATATTTTATTTTTGGGATATGATCTGGTATAATTGGATCTTCAATAAGTATTATTATTCGAATAGAATTAGGAAATCCAGGATTCCTTATTAATAACGATCAAATTTATAATTCAATTGTAACAGCTCATGCATTTATTATAATTTTTTTTATAGTTATACCTATTATAATTGGTGGATTTGGAAATTGATTAATCCCTTTAATATTAGGAGCCCCAGATATAGCATTCCCTCGTATAAATAATATAAGATTTTGACTTCTTCCCCCTTCTTTAATTATATTAATTCTTAGAAGAATTATAAATCAAGGTGTAGGTACAGGATGAACTGTTTATCCCCCTTTATCTTTAAAT------TTAAATCATGAAGGTATATCTGTTGATTTTGCAATTTTTTCTCTTCATATAGCAGGTATATCTTCTATTATAGGAGCTATTAATTTTATTACCACTATTTTTAATATACGTCCATTTTCATTAAATTTAGAAAAAATATCATTATTTTCATGATCTATTAAAATTACTACAATTTTATTATTATTAGCAGTTCCCGTTTTAGCAGGAGCAATTACTATATTATTAACTGATCGTAATTTAAATACCTCATTTTTTGATCCATCAGGAGGGGGAGACCCAATTCTTTATCAACATTTATTTTGATTTTTT------------------------------------------------------------------------------------------------------------
	Piogaster					------------------------ATTTTTGGAATATGAGCAGGTATAATAGGCTCTTCAATAAGAATAATTATTCGAATAGAATTAGGAAACCCTGGTTATTTAATTAATAATGACCAAATTTATAATTCAATTGTTACCGCTCATGCTTTTATTATAATTTTCTTTATAGTTATACCAATTATAATTGGAGGATTTGGAAATTGATTAGTTCCCTTAATATTAGGAGCACCTGATATAGCATTTCCACGAATAAATAATATAAGATTCTGATTATTACCACCTTCCCTATTTTTATTAATATTTAGAAGAATTATTAATCAAGGAGTAGGAACAGGATGAACTGTTTATCCTCCTTTATCATCAAAT------TTAAATCATGAAGGAATAGCAGTTGATCTAGCAATTTTTTCATTACACATAGCAGGATCATCATCAATTATAGGAGCAATTAATTTTATTTCTACTATTATTAATATACGACCTAATATAATTAATATAGAAAAAATATCATTATTTAATTGATCAATCAAAATTACAGCAATTTTACTTTTATTAGCTGTTCCAGTATTAGCAGGAGCTATTACTATATTATTAACAGATCGAAATTTAAATACTTCATTTTTTGATCCATCTGGAGGAGGAGATCCAATTCTTTATCAACATTTATTTTGATTTTTCGGTCATCCCGAAGTTTATATTTTAATTCTTCCAGGATTTGGAATAATTTCACATATAATTTTTAACGAAAGAGGAAAAAAAGAAACTTTTGGAAGATTAGGAATAATT
	Plectiscidea				------------ATTTTATATTTTATTTTTGGTATATGATCTGGTATAATTGGTTCATCTATAAGAATAATTATTCGTATTGAATTAGGGAATCCTGGATTCTTAATTAATAACGATCAAATTTATAACTCAATTGTTACTGCACATGCTTTTATTATAATTTTTTTTATAGTTATACCTATTATAATTGGTGGATTTGGAAATTGATTAATCCCATTAATAATTGGAGCCCCTGATATAGCCTTCCCACGAATAAATAATATAAGATTTTGATTACTCCCCCCATCATTACTTATACTAGTATTTAGAAGAATTATTAATCAAGGAGTTGGGACAGGATGAACTGTTTATCCTCCCTTATCATTAAAT------TTAAATCATGAAGGAATATCAATTGATTTAGCTATTTTTTCTCTACATATAGCAGGCATATCATCTATTATAGGAGCAATTAATTTTATTTCAACAATTTTAAATATACGACCTAATTTAATTTCATTAGATAAAATTTCATTATTTACTTGATCAATTAAAATTACAACCATTTTACTTTTATTAGCAGTACCTGTTTTAGCAGGTGCTATCACTATACTATTAACAGATCGGAATTTAAATACTACTTTTTTTGATCCATCGGGAGGGGGGGATCCAATTCTTTACCAACATTTATTTTGATTTTTTGGACACCCCGAAGTATATATTTTAATTTTACCCGGATTTGGAATAATTTCACATATAATTTATAATGAAAGAGGTAAAAAAGAAACATTTGGAAGATTAGGAATAATT
	Plectiscus					---------------------------------------TCAGGAATAATTGGATCATCAATAAGAATAATTATCCGATTAGAATTAGGTAATCCAGGATTTCTTATTAATAATGATCAAATTTATAATTCTATTGTTACAGCTCATGCTTTTATTATAATTTTTTTTATAGTTATACCTATTATAATTGGAGGATTTGGAAATTGATTAATCCCATTAATATTGGGAGCCCCAGATATAGCATTTCCTCGAATAAATAATATAAGATTTTGATTATTACCCCCATCTATTATATTTCTTCTATTTAGAAGAATAATTAATCAAGGAGTTGGTACTGGTTGAACAGTTTACCCCCCATTATCATTAAAT------ATTTATCATGAAGGATTATCAATTGATTTAGCAATTTTTTCTCTTCATTTAGCTGGTATATCATCAATTATAGGAGCTATTAATTTTATTTCAACAATTTTAAATATACGACCTAATTCTATTAAATTAGATAAAATTTCATTATTTACTTGATCAATTAAAATTACTACAATTTTACTTTTACTAGCTGTTCCAGTTTTAGCTGGAGCTATTACAATACTATTAACTGATCGAAATTTAAATACATCATTTTTTGACCCTTCAGGAGGGGGAGACCCAATTCTTTATCAACATTTATTTTGATTTTTT------------------------------------------------------------------------------------------------------------
	Poecilocryptus				------------ATTTTATACTTTTTATTTGGAATATGATCAGGAATAATTGGATCTTCAATAAGATTAATTATTCGATTAGAATTAGGGAATCCTGGATTTTTAATTAATAATGACCAAATTTATAATTCAATTGTTACTGCCCATGCATTTATTATAATTTTTTTTATAGTTATACCTATTATAATTGGAGGATTCGGAAATTGATTAGTTCCTTTAATATTAGGAAGACCTGATATAGCCTTTCCACGAATAAATAATATAAGATTTTGATTATTACCCCCATCCTTAACAATATTAATTTTTAGAGGAATTATTAATCAAGGTGTTGGAACTGGTTGAACTGTATACCCACCATTATCCCTTAAT------ATAAATCATGAAGGAATATCAATTGATTTAGCTATTTTTTCATTACATTTAGCTGGATTATCTTCAATTATAGGAGCCATTAATTTTATTACAACTATTTTATTTATACATCCTAAAAATATAAAATTTGAACAAATACCTTTATTTGTTTGAAGAATTTTAATTACAACTATTTTATTACTTCTAGCTGTCCCCGTATTAGCTGGTGCTATTACAATATTATTAACTGATCGAAATTTAAATACTGCATTTTTTGACCCTTCTGGAGGTGGTGACCCAATTCTATATCAACATTTATTTTGATTTTTTGGACACCCAGAAGTTTATATTCTTATTCTTCCAGGATTTGGAATAATTTCTCATATAATTTTTAATGAAAGAGGAAAAAAGGAAACATTTGGTTGTTTAGGAATAATT
	Poemenia					------------------------------------------------------------ATAAGAATTATTATTCGTATAGAANTAGGAAATCCAGGATTCCTAATTAACAATGACCAAATTTATAATTCTATTGTTACCGCCCATGCTTTTATTATAATTTTTTTTATAGTTATACCTATTATAATTGGAGGATTTGGTAATTGAATAATTCCTTTAATAATTGGAGCCCCTGATATAGCTTTCCCCCGAATAAATAACATAAGATTTTGACTACTACCCCCTTCAATTATAATATTAATTTTTAGTAGAATTATTAATCAAGGAACAGGTACAGGATGAACCGTTTATCCACCTTTATCACTAAAT------TTAAATCATGAAGGCATATCAGTTGACTTAAGAATTTTTTCTCTCCATATAGCCGGAATATCTTCAATTATAGGAGCTATTAATTTTATTACTACAATTTTAAATATACGTCCTAATTTAATTAAATTAGAAAAAATATCCCTATTCTCTTGATCAATTCTAATTACTACAATTCTATTATTATTAGCCGTCCCTGTATTAGCAGGGGCTATTACAATACTATTAACTGATCGAAATTTAAATACATCATTTTTTGATCCTTCAGGAGGGGGTGATCCAATTTTATACCAACATCTATTTTGATTTTTT------------------------------------------------------------------------------------------------------------
	Polyblastus_pedalis			????????????????????????????????????????????????????????????????????????????????????????????????????????????????????????????????????????????????????????????????????????????????????????????????????????????????????????????????????????????????????????????????????????????????????????????????????????????????????????????????????????????????????????????????????????????????????????????????????????????????????????????????????????????????????????????????????????????????????????????????????????????????????????????????????????????????????????????????????????????????????????????????????????????????????????????????????????????????????????????????????????????????????????????????????????????????????????????????????????????????????????????????????????????????????????????????????????????????????????
	Polysphincta_tuberosa		---------------------------------ATATGATCAGGAATAATTGGATCTTCAATAAGAATTATTATTCGAATAGAATTAGGAAATCCTGGCTATTTAATTAATAATGATCAAATTTATAATTCTATTGTTACAGCCCATGCTTTTATTATAATTTTTTTTATAGTTATACCAATTATAATTGGCGGATTTGGAAATTGATTAATTCCATTAATATTAGGATCACCAGATATAGCCTTTCCACGAATAAATAATATAAGATTTTGACTTTTACCCCCATCATTATTTATATTAATTTTTAGAAGAATTACTAATCAAGGTGTTGGAACAGGATGAACAGTTTACCCACCATTATCTATAAAT------TTAAATCATGAAGGAATATCAGTTGATTTAGCTATTTTTTCTCTTCATATAGCAGGAATATCATCTATTATAGGCGCTATTAATTTTATCTCCACTATTATAAACATACGACCTAATTTAATAAATTTAGAAAAAATATCATTATTTACATGATCAATTAAAATTACTGCAATTTTACTATTATTAGCTGTACCAGTTTTAGCTGGAGCAATTACTATATTATTAACTGATCGTAATTTAAATACTTCATTTTTTGATCCTTCAGGAGGAGGGGATCCTATTTTATACCAACATTTATTTTGATTTTTT------------------------------------------------------------------------------------------------------------
	Procinetus					---GATATTGGAATTTTATATTTTATTTTTGGATTCTGAGCTGGAATAGTTGGTTCCTCAATAAGATTAATTATTCGTTTAGAATTAGGAAATGCAGGATATCTCATTAATAATGACCAAATTTATAATTCTATTGTTACTGCCCATGCTTTTATTATAATTTTTTTTATAGTCATACCTATTATAATTGGAGGATTTGGAAATTGACTAGTTCCTTTAATATTAGGAGCTCCTGATATAGCATTCCCACGTTTAAATAATTTAAGATTTTGATTATTACCTCCTTCTTTATTTTTACTAATTATTAGAAGAATTACTGGTCAAGGCGTAGGAACAGGTTGGACCGTTTACCCCCCATTATCTAATAAT------TTAAATCATGAAGGCTTATCTGTTGATTTAGCTATTTTTTCACTACATTTAGCAGGAATATCCTCAATTTTAGGAGCTATTAACTTTATTACTACAATTTTAAATATACGACCAAATTTATTTAAATTAGAAAATTTATCTCTTTTTCCATGATCTGTAAAAATTACTACAATTTTATTATTATTAGCAGTTCCTGTACTAGCAGGAGCTATTACTATATTATTAACTGATCGAAATTTAAATACATCTTTTTTTGACCCCTCAGGAGGAGGGGACCCTATTTTATATCAACAT---------------------------------------------------------------------------------------------------------------------------
	Proclitus					????????????????????????????????????????????????????????????????????????????????????????????????????????????????????????????????????????????????????????????????????????????????????????????????????????????????????????????????????????????????????????????????????????????????????????????????????????????????????????????????????????????????????????????????????????????????????????????????????????????????????????????????????????????????????????????????????????????????????????????????????????????????????????????????????????????????????????????????????????????????????????????????????????????????????????????????????????????????????????????????????????????????????????????????????????????????????????????????????????????????????????????????????????????????????????????????????????????????????????
	Proeliator					---------------------------------------GCTGGAATAATTGGATCCTCTATAAGACTAATTATTCGAATAGAATTAGGAAATCCTAGTTTTTTAATTAACAATGACCAAATTTATAATTCAATTGTTACAGCCCATGCATTTATTATAATTTTTTTTATAGTTATACCAATTATAATTGGAGGATTTGGAAATTGATTAATTCCTCTAATAATTGGAGCACCTGATATAGCATTTCCACGTATAAATAATATAAGATTTTGACTTCTACCCCCCTCAATTTTTTTATTAATTTTTAGAAGAATTACTAATCAAGGAGTAGGAACGGGATGAACAGTTTATCCCCCTTTATCTTTAAAC------TTAAATCATGAAGGTATATCAATAGACTTAGCTATTTTTTCACTTCATATAGCTGGAATATCATCAATTATAGGAGCAATTAACTTTATTACAACAATTATTAATATACGTCCTAATAATATTAAATTTGAAAATATAACATTATTTACATGATCTATTAAAATTACTGCAATTCTTCTTTTACTAGCTGTTCCTGTATTAGCGGGAGCAATTACTATATTATTAACAGATCGTAACTTAAATACAGCTTTTTTTGACCCATCTGGAGGAGGAGATCCAATTCTATTCCAACATTTATTTTGATTTTTT------------------------------------------------------------------------------------------------------------
	Promethes					---------------------------------------GCAGGTATAATTGGATCATCATTAAGAATAATTATTCGAATAGAACTTGGTAATCCAGGATACTTAATTAAAAATGACCAAATTTATAATTCTATTGTAACTTCACATGCTTTTGTAATAATTTTTTTTATAGTTATACCTGTAATAATTGGAGGATTTGGAAATTGACTTGTCCCATTAATATTAGGTGCACCTGATATAGCATTTCCACGAATAAATAATATAAGATTTTGGTTACTACCACCATCAATTACTATATTAATTTTTAGAGGTATTATTAATCAAGGAACAGGAACTGGCTGAACAGTTTATCCACCTCTATCTTTAAAT------TCAAGTCATGAAGGAATATCAGTTGATATTAGTATTTTCTCATTACATATAGCTGGTATATCTTCTATTATAGGAGCTATTAACTTTATTACTACTATTTTTAATATACGACCACATATAATTTCTTTAGATAAAATATCTCTATTCTCTTGATCAATTTTAATTACTGCTATTCTTTTATTACTAGCAGTTCCAGTTTTAGCTGGAGCTATTACAATATTATTAACTGATCGAAACTTAAATACCTCATTTTTTGACCCATCTGGAGGTGGAGACCCAGTTCTTTACCAACATTTATTCTGATTTTTT------------------------------------------------------------------------------------------------------------
	Pseudopimpla_pygidiator		---------------------------------------GCAGGAATAATTGGATCATCTTTAAGATTACTAATTCGAATAGAATTAGGAAATCCTGGATATCTTTTTAATAATGATCAAATTTATAATTCTATTGTTACAGCTCATGCATTTATTATAATTTTTTTTATAGTTATACCAATTATAATTGGAGGATTTGGAAATTGATTAATTCCTCTTATATTAGGAGCTCCTGATATAGCATTTCCTCGCATAAATAATATAAGATTTTGACTTTTACCGCCTTCAATTTTACTATTAATCTTTAGAAGAATTACTAATCAAGGTGTAGGAACTGGATGAACTGTTTATCCCCCATTATCTTTAAAC------TTAAATCATGAAGGTTTATCTATTGATTTAGCCATTTTCTCTCTTCATTTAGCAGGTATATCATCAATTATAGGAGCAATTAATTTTATTACAACAATTCTAAATATACGTCCTAATATAATTTCTTTAGAAAAAATAAGTTTATTTTCTTGATCAATTTTAATCACAACAATCTTATTACTTCTTGCAGTTCCTGTATTAGCAGGAGCTATTACTATATTATTAACTGATCGTAATTTAAATACATCTTTCTTTGACCCAACAGGTGGAGGAGATCCAATTTTATATCAACACTTATTTTGATTTTTT------------------------------------------------------------------------------------------------------------
	Rasnitsynites_tarsalis		????????????????????????????????????????????????????????????????????????????????????????????????????????????????????????????????????????????????????????????????????????????????????????????????????????????????????????????????????????????????????????????????????????????????????????????????????????????????????????????????????????????????????????????????????????????????????????????????????????????????????????????????????????????????????????????????????????????????????????????????????????????????????????????????????????????????????????????????????????????????????????????????????????????????????????????????????????????????????????????????????????????????????????????????????????????????????????????????????????????????????????????????????????????????????????????????????????????????????????
	Rhyssa_amoena				---------------------------------------GCAGGAATAATTGGATCATCTATAAGTATCATTATTCGTATAGAATTAGGAACACCTGGATTCTTAATTAATAATGATCAAATTTATAATTCTATTGTTACTGCTCATGCTTTTATTATAATTTTTTTTATAGTTATACCAATTATAATTGGAGGATTTGGAAATTGATTAATCCCTCTAATATTAGGAGCCCCTGACATAGCATTCCNTCGAATAAATAATATAAGATTTTGATTACTCCCCCCATCAATTATATTATTAATTTTTAGAAGAATTACTAATCAAGGAGCTGGAACTGGATGAACTGTTTACCCCCCCTTATCCCTTAAT------ATTAACCATGAAGGATTATCAGTAGACTTAGCAATTTTCTCATTACATATAGCAGGAATATCCTCTATTATAGGTGCAATTAACTTTATTTCAACAATTATTAATATACGACCTCATATAATTAATATAGAAAAAATATCTTTATTTTCTTGATCAATTATAATTACTGCAGTACTTTTACTTTTAGCAGTACCTGTATTAGCTGGCGCAATCACCATACTATTAACAGACCGAAACTTAAATACATCTTTTTTTGACCCTTCAGGAGGAGGAGACCCTATTCTTTATCAACATCTATTTTGATTTTTT------------------------------------------------------------------------------------------------------------
	Rhyssa_persuasoria			????????????????????????????????????????????????????????????????????????????????????????????????????????????????????????????????????????????????????????????????????????????????????????????????????????????????????????????????????????????????????????????????????????????????????????????????????????????????????????????????????????????????????????????????????????????????????????????????????????????????????????????????????????????????????????????????????????????????????????????????????????????????????????????????????????????????????????????????????????????????????????????????????????????????????????????????????????????????????????????????????????????????????????????????????????????????????????????????????????????????????????????????????????????????????????????????????????????????????????
	Rhyssella					---------------------------------------GCAGGAATTATTGGATCAACATTAAGATTAATTATTCGAATTGAATTAGGTAATCCTGGATTTCTATTAAATAATGATCAAACTTATAATTCTATTGTCACCATTCACGCTTTCATTATAATTTTTTTTATAGTTATACCAATTATAGTTGGAGGTTTTGGTAATTGACTAATCCCTTTAATGATTGGAGCACCTGATATAGCTTTCCCACGAATAAATAATATAAGATTTTGACTTCTTCCACCTTCTTTAACACTTTTAATCTTTAGAAGAATAACAAATCAAGGTTCTGGAACTGGATGAACTATATACCCCCCTCTATCTTCAAAT------ATTAGTCATGAAGGAATTTCTGTTGATTTATCAATTTTTTCTCTTCATTTAGCAGGCGCATCTTCAATTATAGGAGCAATTAATTTTATTACAACAATCTTAAATATACGACCAAACTTTATGCCTTTAAATAAAATATCTTTATTTCCATGATCAATTTTTATTACTACAATTCTACTTCTTTTAGCTCTTCCTGTATTAGCAGGTGCTATTACAATACTAATTTCTGATCGAAATTTAAATACTTCATTCTTTGACCCTACAGGTGGAGGTGACCCCATTTTATTCCAACATCTCTTTTGATTTTTT------------------------------------------------------------------------------------------------------------
	Rossemia					---GATATTGGAATTTTATATTTTATTTTTGGCTTATGATCAGGAATAATTGGATCAGCTATAAGATTAATCATCCGAATAGAATTAAGAAATCCTGGTTACTTAATTAATAATGACCAAATTTATAATTCAATTGTAACAGCTCATGCATTCATTATAATTTTCTTTATAGTTATACCAATTATAATTGGAGGATTTGGAAATTGACTAGTCCCTCTAATATCTGGGGCCCCCGATATAGCTTTCCCTCGAATAAATAACATAAGATTTTGACTTTTACCCCCATCTTTTTTTTTATTAATTATAAGTAGAATTATTAATCAAGGTGTAGGAACCGGTTGAACAATTTATCCTCCACTATCTTTAAAT------TTAAGCCATGAAGGAATATCAACAGATTTAGCAATTTTCTCCCTTCATATAGCAGGTATATCATCAATTATAGGAGCTATTAATTTTATTACAACAATTTTAAATATACGATCTAAAAATTTAATTTTAAATAATATACCTTTATTTAACTGATCAATTTTAATTACTGCAATTTTACTACTTTTAGCAGTCCCTGTTCTAGCAGGAGCAATCACCATACTTTTAACAGATCGTAACCTAAATACAGCCTTTTTTGACCCAAGAGGTGGGGGGGACCCAATCTTATATCAACATCTATTCTGATTTTTT------------------------------------------------------------------------------------------------------------
	Scambus						---GATATTGGAGTATTATATTTTATTTTTGGTATATGAGCGGGTATAATTGGTTCTTCTATAAGAATTATTATTCGAATAGAATTAGGTAACCCTGGTTACTTAATTAATAATGACCAAATTTATAATTCTATTGTTACAGCTCATGCATTTATTATAATTTTTTTTATAGTTATACCAATTATAATTGGTGGATTTGGTAATTGATTAGTACCTTTAATATTAGGAGCTCCTGATATAGCTTTCCCACGTATAAATAATATAAGATTTTGGTTACTCCCTCCTTCATTATTCATACTAATTTTTAGTAGAATTACTAATCAAGGTGTAGGTACAGGTTGAACTGTTTATCCACCATTATCATTAAAT------TTAAATCATGAAGGTTTATCAGTTGATTTAGCAATTTTTTCATTACATATAGCTGGTATATCTTCTATTATAGGAGCTATTAATTTTATTACTACAATTATAAATATACGACCTAATATAATCTCTTTAGAAAAAATATCTTTATTTACTTGATCAATTAAAATTACTGCTATCTTACTTCTATTAGCTGTCCCTGTATTAGCTGGTGCTATTACTATATTATTAACTGATCGAAATTTAAATACTTCATTTTTTGACCCATCGGGTGGGGGAGACCCAATTTTATACCAACATTTATTTTGATTTTTT------------------------------------------------------------------------------------------------------------
	Schizopyga					---------------------------------------------ATAATTGGATCCTCAATAAGTATAATTATTCGACTAGAATTGGGCAATCCAGGATATTTAATTAATAATGATCAAATTTATAACTCTATTGTTACAGCCCATGCTTTTATTATAATTTTTTTTATAGTTATACCTATTATAATTGGAGGATTTGGAAATTGATTAATTCCACTAATACTAGGAGCTCCAGATATAGCTTTCCCACGAATAAATAATATAAGATTTTGATTATTACCACCTTCAATATTTTTATTAATATTAAGTAGAATAACAAATCAAGGTGTAGGAACAGGATGAACTATTTATCCTCCATTATCTTTAAAT------TTAAATCACGAAGGATTATCTATTGACTTAACAATTTTTTCTTTACATTTAGCCGGAACATCATCAATTATAGGTGCAATTAATTTTATTTCCACTATCATAAATATACGACCAAATATAATAATACTAGAAAAAATATCTTTATTTTCATGATCAATTAAAATTACAACAATTTTACTTTTATTAGCAGTACCTGTATTAGCAGGGGCTATTACTATATTATTAACTGATCGCAATTTAAACACATCATTTTTTGATCCTTCTGGAGGAGGAGACCCAATTCTTTATCAACATTTATTTTGATTTTTTGGACATCCAGAAGTTTATATTTTAATTATTCCAGGATTTGGAATAATTTCTCATATAATTTTTAATGAAAGAGGAAAAAAAGAAACTTTTGGAAATTTAGGAATAATT
	Sericopimpla				---------------------------------------GCTGGAATAATAGGAACTTCTATAAGAATTATTATTCGTATAGAATTAGGGAACCCTGGATATTTAATTAATAATGATCAAATTTATAATTCTATCGTTACTGCTCACGCATTTATNATAATTTTTTTTATAGTAATACCTATNATAATTGGGGGATTTGGAAACTGATTAATTCCATTAATATTAGGAGCTCCTGATATAGCTTTTCCTCGAATAAATAATATAAGATTTTGATTATTACCACCATCATTAATAATATTAATTTTTAGAAGAATTACTAATCAAGGAGTTGGAACAGGATGAACAGTTTATCCTCCTTTATCATTAAAT------TTAAATCATGAAGGTATATCAGTAGATTTAGCAATTTTTTCATTACACATAGCTGGAATATCATCTATTATAGGAGCAATTAACTTTATTTCAACTATTATAAATATACGGCCTAATTCAATTTCATTAGAAAAAATAGCTTTATTTTCATGATCAATTTTAATCACTGCTATTTTATTATTGTTAGCAGTTCCCGTATTAGCTGGAGCTATTACTATATTATTAACAGATCGTAATTTAAACACATCATTTTTTGATCCATCTGGAGGAGGAGATCCAATTTTATACCAACATTTATTTTGATTTTTT------------------------------------------------------------------------------------------------------------
	Seticornuta					------------ATTTTATACTTCATTTTCGGCATATGAGCAGGTATAATTGGCTCATCTTTAAGAATTATTATTCGAATAGAATTAAGAAGCCCCGGTATATTAATCAATAATGATCAAATTTATAATTCAATTGTAACCATGCATGCATTTATTATAATTTTTTTTATAGTAATACCAATTATAATTGGAGGATTTGGTAACTGATTAATCCCTATTATTTTAGGAAGACCTGATATAGCATTCCCACGAATAAATAATATAAGATTTTGACTTTTACCTCCTTCAATTTTAATATTAATCTTCAGAAGAATTTTAAATCAAGGAGTAGGAACAGGCTGAACGGTATACCCCCCCTTATCTTCTAAT------ATTAATCATGAAGGATCTTCAGTTGACTTAAGAATCTTTTCTTTACATTTAGCTGGAATATCCTCAATTATGGGAGCAATTAACTTTATTTCTACTATTGTCAATATAAAATTAAAAAAAATTTCTTTTGATCAACTTTCTCTATTCTCTTGATCAATCTTAATTACTACTATTTTACTACTTTTAGCAGTACCAGTTTTAGCAGGTGCCATTACTATATTATTAACTGATCGAAACTTAAATACATCATTTTTTGATCCAAGAGGAGGAGGAGACCCAATTTTATACCAACATCTATTC---------------------------------------------------------------------------------------------------------------------
	Sphinctus					????????????????????????????????????????????????????????????????????????????????????????????????????????????????????????????????????????????????????????????????????????????????????????????????????????????????????????????????????????????????????????????????????????????????????????????????????????????????????????????????????????????????????????????????????????????????????????????????????????????????????????????????????????????????????????????????????????????????????????????????????????????????????????????????????????????????????????????????????????????????????????????????????????????????????????????????????????????????????????????????????????????????????????????????????????????????????????????????????????????????????????????????????????????????????????????????????????????????????????
	Spudaeus					---------------------------------------------------------------------------------------------------------------------------------------------------------------------------------------------------------------------------------------------------------------------------------------------------------------------------------------------------------------------------------------------------------TCTATTGATTTAACTATTTTTTCTTTACATTTAGCAGGAGTATCATCAATTTTAGGAGCAATTAATTTTATTTCAACAATTTATAATATAAAAATTAATGGTTCATTTTTTGAACATTTAACTTTATTTTGTTGATCAATTAAAATTACAACAATTCTTCTTTTATTAGCTGTACCAGTATTAGCTGGAGCTATTACTATACTTCTTACTGATCGTAATTTAAATACATCATTTTTTGATCCTTTAGGAGGTGGAGATCCTATTTTGTTTCAACATTTATTTTGATTTTTTGGTCACCCTGAAGTT---------------------------------------------------------------------------------------------
	Stenomacrus					---GATATTGGAATTTTATATTTTATTTTAGGAATATGATCAGGAATAATTGGTTCATCTATAAGATTAATAATTCGATTAGAATTAGGGAATCCTGGATTTTTAATTAATAATGATCAAATTTATAATTCTATTGTAACAGCTCATGCTTTTATTATAATTTTTTTTATAGTTATACCAATTATAATTGGAGGATTTGGAAATTGATTAATTCCTTTAATATTAGGAGCCCCAGATATAGCTTTTCCTCGAATAAATAATATAAGATTTTGACTACTACCGCCATCACTTATATTACTTTTATTAAGAAGAATTATTAATCAAGGAGTAGGAACAGGATGAACTGTTTACCCCCCATTATCATTAAAT------ACCAATCATGAAGGATTATCTGTTGATATAGCAATTTTTTCCCTACACTTAGCAGGTATATCATCAATTATAGGAGCAATTAATTTTATTACTACAATTTTAAATATACGACCAAATTCTATTAAATTAGATAAAATTTCATTATTTACTTGATCAATTAAAATTACTACTATTTTACTTTTACTAGCTGTACCAGTATTAGCTGGAGCTATTACAATATTATTAACTGATCGAAATTTAAATACTACATTTTTTGACCCATCAGGAGGGGGAGATCCTATTCTTTATCAACATTTATTTTGATTTTTT------------------------------------------------------------------------------------------------------------
	Stethoncus_sulcator_cf		????????????????????????????????????????????????????????????????????????????????????????????????????????????????????????????????????????????????????????????????????????????????????????????????????????????????????????????????????????????????????????????????????????????????????????????????????????????????????????????????????????????????????????????????????????????????????????????????????????????????????????????????????????????????????????????????????????????????????????????????????????????????????????????????????????????????????????????????????????????????????????????????????????????????????????????????????????????????????????????????????????????????????????????????????????????????????????????????????????????????????????????????????????????????????????????????????????????????????????
	Stilpnus					------------------------------------------GGAATAATTGGAGCTTCTATAAGTATTATTATCCGTTTAGAATTAGGTAATCCAGGATTCTTAATTAATAATGATCAAATTTATAATTCTATTATTACATCTCACGCCTTTATTATAATTTTCTTTATAGTTATACCTATTATAATTGGAGGATTTGGAAATTGATTAATTCCTTTAATATTAGGATCTCCTGACATAGCTTTCCCACGAATAAATAATATAAGATTTTGACTACTACCCCCTTCATTAATATTACTATTAAATAGAAGATTAATTAATCAAGGAACTGGAACTGGATGAACAGTATACCCCCCTTTATCATTAAAT------ATTAACCAAGAAGGAATATCAACTGATATAGCAATTTTTTCACTCCATTTAGCCGGAATATCATCAATTATAGGGGCTATTAATTTTATTACTACTATCTTAAATATATTACCAATTATATTAAAATTTGAACAATTAACCTTATTTAATTGATCAATTTTAATCACTACAATATTATTATTAATTGCAGTTCCTGTTCTTGCTGGGGCAATTACTATATTACTAACTGATCGTAATCTAAATACATCATTCTTTGATCCATCAGGAGGAGGGGATCCAATTTTATATCAGCATCTATTT---------------------------------------------------------------------------------------------------------------------
	Strongylopsis				????????????????????????????????????????????????????????????????????????????????????????????????????????????????????????????????????????????????????????????????????????????????????????????????????????????????????????????????????????????????????????????????????????????????????????????????????????????????????????????????????????????????????????????????????????????????????????????????????????????????????????????????????????????????????????????????????????????????????????????????????????????????????????????????????????????????????????????????????????????????????????????????????????????????????????????????????????????????????????????????????????????????????????????????????????????????????????????????????????????????????????????????????????????????????????????????????????????????????????
	Sympherta					------------ATCTTATATTTTATTTTTGGTTTATGAGCAGGAATAATTGGAGCCTCTATAAGACTAATTATTCGATTAGAATTAGGAACCCCAGGATTTTTAATTAATAATGACCAAATTTATAACTCTATTGTAACTGCTCATGCTTTTATTATAATTTTCTTCATAGTAATACCAATTATAATTGGAGGATTTGGTAATTGATTAATTCCTTTAATATTAGGAGCACCTGATATAGCTTTCCCCCGAATAAATAATATAAGATTTTGACTATTACCCCCCTCAATTTCTCTTTTAATTTTAAGTAGCATAACCAATCAAGGAGCTGGAACAGGATGAACAGTATACCCACCACTATCTCTTAAT------ATTGCCCATGAAGGAATATCTGTAGATTTAGCAATTTTTTCCCTTCATTTAGCAGGTATATCTTCTATTATAGGAGCAATTAATTTTATTACAACAATTTTAAATATAAAAATTAATAATATTACATTAGATCAATTATCCCTATTCTCATGATCAATCAAAATTACAGCCATCCTTTTACTCCTTGCTGTCCCAGTATTAGCAGGAGCAATTACTATACTTTTAACTGACCGAAATTTAAATACATCATTTTTTGACCCTAGGGGGGGTGGAGACCCTATTTTATATCAACATTTATTT---------------------------------------------------------------------------------------------------------------------
	Sussaba						---------------------------TTTGGTATATGAGCTGGAATAATCGGTTCAGCAATAAGAATTATTATTCGCTTAGAACTAGGAAACCCAGGATTTGTAATTAAAAATGACCAAATTTATAATTCAATTGTAACAGCTCATGCTTTTATTATAATTTCTTTTATGGTCATACCAATCATGATTGGTGGATTTGGTAATTGATTAATTCCATTGATATTAGGAGCTCCTGATATAGCATTCCCACGTATAAATAATATAAGATTTTGATTATTACCCCCCTATATTATATTATTAATTTTTAGAAGAATTACTAATCAAGGAGCAGGAACAGGTTGAACAGTATACCCTCCTCTTTCATTAAAT------ATAAGACATGAAGGTAGATCAATTGATTTAACTATTTTTTCTTTACATTTAGCAGGTATATCATCAATTATAGGAGCAATTAATTTTATTACTACTATTATTAATATACGACCTAAAATAATTTCATCAGACAAAATATCTTTATTTACTTGATCAATTAAAATTACTGCTATTCTATTATTATTGGCTGTACCAGTATTAGCTGGTGCTATCACAATACTATTAACTGACCGAAATCTTAATACATCATTTTTTGACCCTTCTGGAGGAGGTGACCCTATTTTATATCAACATCTTTTTTGATTTTTCGGACATCCTGAAGTATACATTTTAATTTTACCAGGATTTGGTATAATTTCTCATATAATTTTTAATGAAAGAGGCAAAAAAGAAACTTTTGGAAAATTAGGTATAATT
	Symplecis					---------------------------------------------------------TCACTTAGATTATTAATTCGAATAGAATTAGGAAATCCAGGATATTTAATTAATAATGATCAAATTTATAACTCTATTGTCACAGCCCACGCATTTATCATAATTTTTTTTATAGTTATACCTATTATAATTGGAGGATTTGGAAACTGATTAGTACCCTTAATACTTGGAGCCCCAGATATAGCATTTCCACGAATAAATAATATAAGATTTTGATTATTACCCCCCTCTATCTTTATATTAATTTTTAGAATATTAATAAATCAAGGTGTAGGAACTGGATGAACTGTATACCCCCCATTATCTCTAAAT------TTAAATCATGAAGGTATATCCCTAGATTTTGCTATTTTTTCTCTTCATATAGCAGGAGCATCTTCAATTATAGGAGCAATTAATTTTATTACAACAATTATAAATATACGACCTAAATTTATAAACTTAGATAAAATATCTTTATTTGTTTGATCAATTAAAATTACAGCTATCTTACTTTTATTAGCAGTTCCAGTTTTAGCCGGAGCAATCACAATATTATTGACAGACCGTAATCTAAATACATCTTTTTTTGACCCAGCTGGAGGTGGAGATCCAATTTTATACCAACATTTATTTTGATTTTTT------------------------------------------------------------------------------------------------------------
	Syrphoctonus				---GATATTGGAATTTTATATTTTATTTTTGGATTATGAGCAGGAATATTAGGATCTTCAATAAGAATTATTATTCGATTAGAATTAGGAAACCCAGGATTTTTAATTAATAATGATCAAATTTATAATTCTATTGTCACAGCCCATGCTTTTATTATAATTTTTTTCATAGTTATACCAATTATAATTGGAGGGTTTGGAAATTGATTAATACCTTTAATATTAGGAGCCCCAGATATAGCATTCCCCCGGATAAATAATATAAGATTTTGATTACTACCTCCTTCACTCATATTATTAATTATAAGAAGAATTATTAATCAAGGAGTTGGAACAGGTTGAACAGTTTACCCTCCTTTATCTTCCAAT------TTAAACCATGAAGGAATATCACTAGATTTAGCAATTTTTTCTCTTCATCTTGCTGGTATATCATCAATTATAGGAGCTATTAATTTTATTACCACTATTATAAATATACGACCTAATTCACTTTCTTTAGAAAAAATATCATTATTTGCTTGATCAATTAAAATTACAGCAATCTTACTATTACTAGCTGTTCCTGTTTTAGCTGGAGCAATTACAATATTATTAACTGATCGAAATTTAAACACATCATTTTTTGAACCTTCAGGAGGGGGAGACCCAATTTTATATCAACATTTATTTTGATTTTTT------------------------------------------------------------------------------------------------------------
	Theronia_clathrata			---------------------------------------TCAGGAATAGTAGGATCCTCAATAAGTATAATTATTCGAATAGAACTTGGAAGCCCAGGATTTTTAATTAAAAATGATCAAATTTATAATTCAATTGTTACAACTCACGCATTTGTAATAATTTTTTTTATAGTTATACCAATTATAATTGGAGGATTTGGTAATTGATTAATACCCTTAATATTAGGAGCCCCTGATATAGCTTTTCCTCGAATAAATAATATAAGTTTCTGACTTCTACCCCCCTCAATTTTTCTAATATTAATAAGAAATATTATTAACCAAGGATCAGGAACAGGATGAACAATATATCCTCCTCTCTCTTCCAAT------CTTAATCATGAAGGAATTTCAATCGACTTAACTATTTTTTCACTACATTTAGCAGGATCCTCTTCAATTATAGGAGCAATTAATTTTATTTCTACAGTTATAAATATACGAATTAAAGGATTATCAATAGAAAAAATTAGTTTATTTTCTTGATCAATCTATATCACTACCATTTTATTACTTCTAGCCGTCCCAGTTCTTGCAGGAGCAATCACAATAACCTTAACAGATCGTAATTTAAATACTACATTTTTTGACCCATCAGGAGGAGGAGACCCAATTCTTTACCAACATCTATTTTGATTTTTT------------------------------------------------------------------------------------------------------------
	Theronia_hilaris			---------------------------------------------------------------------------------------------------TTTCTAATTAATAATGATCAAATTTATAACTCAATTGTTACAAGTTATGCCTTTATTATAATTTTCTTTATAGTTATACCTATTATAATTGGAGGTTTTAGTAATTGATTAATTCCTCTTATATTAGGAGCCCCTGATATAGCATTCCCTCGAATAAATAATATAAGTTTCTGATTACTACCCCCATCAATTTTTCTATTATTAAATAGTAATATTATAAATCAAGGAACTGGAACTGGATGAACATTATATCCACCTTTATCTTCAAAT------TTAAATCATGAAGGAATTTCAGTAGATTTAACAATTTTCTCCCTACATTTAGCTGGTATATCATCTATTATAGGAGCTATTAATTTTATTACAACTATTATAAATATAAAAATTAATAATTTATCAATAGAAAAAATATCTTTATTTTCCTGATCAATTTATATTACTACAATTCTTTTATTATTAGCTGTACCCGTTTTAGCAGGAGCTATCACTATAACATTAACAGATCGAAACTTAAATACATCATTTTTTGATCCATCAGGAGGAGGAGATCCAGTCTTATACCAACACTTATTCTGATTTTTTGGTCATCCAGAAGTTTATATTCTAATTCTTCCAGGATTTGGAATAATTTCTCATATAATTTTTAACAGAAGAGGAAAAAAAGAAACATTTGGAGGATTAAGAATAATT
	Thymaris					------------------------------------------GGAATAATTGGATCCTCAATAAGAATAATTATTCGAATAGAACTTGGAAGACCAAGATTTTTAATTAAAAATGATCAAATTTATAATTCTATTGTTACAGCTCATGCATTTGTTATAATTTTTTTTATAGTTATACCAATTATAATTGGAGGATTCGGAAATTGATTAATTCCTTTAATAATTGGAGCTCCTGATATAGCTTTCCCTCGTATAAATAATATAAGATTTTGATTATTACCTCCATCAATTATAATTTTAATTTTTAGAAATTTTATTAATCAAGGTGTAGGAACAGGATGAACAGTTTATCCCCCTTTATCTATAAAT------TTATATCATACAGGATTATCTGTAGATTTAGCAATTTTTTCTCTTCATTTAGCAGGAATATCTTCGATTATAGGAGCAATTAATTTTATTACAACTATTTTAAATATACGCGTTAATAAATCTTCTTTAGATCAATTATCATTATTTTCTTGATCTATTAAAATTACAACTATTTTATTATTATTAGCTGTTCCAGTACTTGCTGGAGCTATCACTATATTATTAACAGATCGTAATATTAATACATCATTTTTTGATCCTTCAGGAGGTGGAGATCCAATTTTATACCAACACTTATTT---------------------------------------------------------------------------------------------------------------------
	Thymaris_senilis			????????????????????????????????????????????????????????????????????????????????????????????????????????????????????????????????????????????????????????????????????????????????????????????????????????????????????????????????????????????????????????????????????????????????????????????????????????????????????????????????????????????????????????????????????????????????????????????????????????????????????????????????????????????????????????????????????????????????????????????????????????????????????????????????????????????????????????????????????????????????????????????????????????????????????????????????????????????????????????????????????????????????????????????????????????????????????????????????????????????????????????????????????????????????????????????????????????????????????????
	Tobiasites_striatus			????????????????????????????????????????????????????????????????????????????????????????????????????????????????????????????????????????????????????????????????????????????????????????????????????????????????????????????????????????????????????????????????????????????????????????????????????????????????????????????????????????????????????????????????????????????????????????????????????????????????????????????????????????????????????????????????????????????????????????????????????????????????????????????????????????????????????????????????????????????????????????????????????????????????????????????????????????????????????????????????????????????????????????????????????????????????????????????????????????????????????????????????????????????????????????????????????????????????????????
	Townesites_mandibularis		????????????????????????????????????????????????????????????????????????????????????????????????????????????????????????????????????????????????????????????????????????????????????????????????????????????????????????????????????????????????????????????????????????????????????????????????????????????????????????????????????????????????????????????????????????????????????????????????????????????????????????????????????????????????????????????????????????????????????????????????????????????????????????????????????????????????????????????????????????????????????????????????????????????????????????????????????????????????????????????????????????????????????????????????????????????????????????????????????????????????????????????????????????????????????????????????????????????????????????
	Triancyra					------------ATCCTTTATTTTATTTTTGGTTTATGAGCAGGAATATTAGGATCTGCAATAAGTTTAATTATTCGATTAGAATTAGGAAATCCAGGATACTTAATTAATAATGATCAAATTTATAACTCAATTATTACCGCTCATGCATTTATTATAATTTTCTTTATAGTTATACCTATTATAATTGGAGGGTTCGGAAATTGATTAATTCCTTTAATAATTGGAGCTCCAGATATAGCATTTCCTCGAATAAATAATATAAGTTTCTGACTTCTCCCTCCTTCATTAATACTTCTAATTTTAAGAAGAATAACAAATCAAGGAACAGGTACAGGATGAACTATATACCCCCCCTTATCTTCTAAT------ATTAATCATGAAGGTCCATCAATTGATTTAGCAATTTTCTCTTTACATATAGCAGGTATATCTTCAATTATAGGTGCTATTAATTTTATTACAACAATTTTAAATATACGCCCAAATTATATTACCTTAGAAAAAATATCTTTATTTGCTTGATCAATTAAAATTACTGCAATTTTATTACTTCTAGCAGTCCCTGTCTTAGCTGGAGCTATTACCATATTATTAACTGATCGAAATATTAATACATCATTCTTTGACCCTTCTGGAGGAGGAGATCCA------------------------------------------------------------------------------------------------------------------------------------------
	Triclistus					------------------------------------------------------------------------------------------------------------------------------------------------------------------------------------------------------------------------------------------------------------------------------------------------------------------------------------------------------------------------------------------------------ATATCAGTAGATTTTTCTATTTTATCACTTCATATAGCAGGAATATCTTCTATTATAGGAGCTATTAATTTTATTACAACAATTATTAATATAAAAATTAAAAAATTAATTTATAATCAACTTACTTTATTTACTTGATCAATTTTGATTACTTCAATTTTACTTCTTTTAGCTGTTCCTGTTTTAGCTAGAGCTTTAACTATATTAATCTTTGACCGAAATTTAAATACTACTTTTTTTGATCCTATAGGAGGAGGAGATCCTATTTTATTTCAACATTTATTTTGATTTTTTGGTCACCCTGAAGTT---------------------------------------------------------------------------------------------
	Triclistus_bibori			????????????????????????????????????????????????????????????????????????????????????????????????????????????????????????????????????????????????????????????????????????????????????????????????????????????????????????????????????????????????????????????????????????????????????????????????????????????????????????????????????????????????????????????????????????????????????????????????????????????????????????????????????????????????????????????????????????????????????????????????????????????????????????????????????????????????????????????????????????????????????????????????????????????????????????????????????????????????????????????????????????????????????????????????????????????????????????????????????????????????????????????????????????????????????????????????????????????????????????
	Trieces						------------------------------------------------------------------------------------------------------------------------------------------------------------------------------------------------------------------------------------------------------------------------------------------------------------------------------------------------------------------------------------------------------------GTAGACTTAAGAATTTTCTCTCTTCACTTAGCAGGAATATCATCAATTATAGGAGCAATTAATTTTTTAACAACAATTTTTAATATAAAAATTAAAAAAACTATAATAGATCAAATATCTTTATTTACGTGATCTATTAATATTACAACTATTTTATTACTTCTTGCTGTGCCAGTATTAGCCGGAGCTATTACTATATTATTAACAGATCGAAATTTAAATACATCATTTTTTGACCCCTCTGGGGGGGGAGACCCAATTTTATATCAACATTTATTTTGATTTTTTGGTCACCCTGAAGTT---------------------------------------------------------------------------------------------
	Tromatobia					---------------------------------------GCTGGTATAATTGGTTCATCTTTAAGAATTATTATTCGTATAGAACTTGGAAGACCAGGATATTTAATTAATAATGATCAAATTTATAATTCAATTGTAACAGCTCATGCTTTTATTATAATTTTTTTTATAGTTATACCTATTATAATTGGAGGATTTGGAAATTGATTAGTTCCATTAATATTAGGAGCCCCTGATATAGCATTTCCCCGAATAAATAATATAAGATTTTGATTATTACCTCCTTCATTAATAATATTAATTTTTAGAAGAATTACTAATCAAGGTGTTGGAACTGGATGAACTGTTTATCCTCCTTTATCATTAAAT------TTAAATCATGAAGGATTATCTGTTGATCTAGCAATTTTTTCCCTCCATATAGCAGGAATATCTTCAATTATAGGAGCTATTAATTTTATTACCACTATTATAAATATACGTCCCAATATAATTACATTAGATAAAATATCTTTATTTACTTGATCAATTAAAATTACAGCAATTTTATTATTATTAGCTGTTCCTGTTCTAGCTGGAGCCATTACTATATTATTAACTGATCGAAATTTAAATACTTCATTCTTTGATCCATCGGGAGGAGGAGACCCGATTCTATATCAACATTTATTTTGATTTTTT------------------------------------------------------------------------------------------------------------
	Tryphon						---------------------------------------------------------TCTATAAGTATCATTATTCGAATAGAGTTAGGAAATCCCGGTTATTTAATTAACAATGATCAAATTTATAACTCTATTGTAACAACCCATGCTTTTATTATAATTTTTTTTATAGTTATACCTATTATAATTGGAGGATTTGGAAATTGATTAATTCCTTTAATAATTGGAGCTCCTGATATAGCTTTCCCTCGAATAAATAATATAAGATTTTGATTACTCCCTCCATCTATTATAACTTTAATTTTTAGAAGAATTACTAATCAAGGAACAGGAACAGGATGAACAATCTACCCTCCACTATCTTTAAAT------ATTAATCATGAAGGAATATCAGTTGATTTAGCAATTTTTTCTCTTCATATAGCAGGAATATCTTCTATTATAGGAGCAATTAATTTTATCACAACTATTATAAATATACGACCTCAAGATTCATCTCTTGATCAAATATCTTTATTTACTTGATCTATTAAAATTACAGCCATTCTTTTACTTTTAGCTGTACCTGTTCTTGCAGGCGCAATCACTATAATTCTTACTGATCGAAATTTAAATACTTCATTTTTTGATCCATCCGGAGGGGGTGATCCAATTTTATATCAACATCTTTTTTGATTTTTT------------------------------------------------------------------------------------------------------------
[truncated: 947,721 more chars]
