# Supplementary material for: Impact of increasing morphological information by micro-CT scanning on the phylogenetic placement of Darwin wasps (Hymenoptera, Ichneumonidae) in amber
Source: Swiss J Palaeontol. 2023 Nov 3;142(1):30. doi: 10.1186/s13358-023-00294-2 (PMC10624732; doi:10.1186/s13358-023-00294-2)
Supplement: Supplementary file 9 — Additional file 9. Attachment distribution and frequency for the four new fossil species, before the scan. [file 13358_2023_294_MOESM9_ESM.txt]

rogue sister.group frequency present_in_tree containing.group.index
PHY_NHMD_876130 Apechoneura,Certonotus,Grotea,Labium,Poecilocryptus 0.053 TRUE 266
PHY_NHMD_876130 Chirotica 0.383 TRUE 28
PHY_NHMD_876130 Stilpnus 0.006 TRUE 150
PHY_NHMD_876130 Alomya,Buathra,Chirotica,Echthrus,Endasys,Eudelus,Gambrus,Gelis,Hemigaster,Hemiphanes_erratum,Hemiteles,Ichneumon,Mastrus,Mesostenus,Phaeogenes,Phygadeuon,Picardiella,Stilpnus 0.126 TRUE 249
PHY_NHMD_876130 Brachycyrtus 0.018 TRUE 16
PHY_NHMD_876130 Polyblastus_pedalis 0.006 TRUE 131
PHY_NHMD_876130 Acerataspis_cf_formosana,Alexeter,Aplomerus,Apophua,Astiphromma,Banchus,Bremiella,Campoplex,Carria,Chorinaeus,Colpotrochia,Ctenochira,Cubus_sp,Diaparsis,Dimophora,Dusona,Dyspetes,Exenterus,Exochus,Heteropelma,Hybrizon,Hyposoter,Hypsicera,Idiogramma,Ischnoceros,Lapton,Leptophion,Leurus,Lycorina,Metopius,Netelia,Odontocolon,Opheltes,Periope,Physotarsus_adriani,Seticornuta,Sphinctus,Spudaeus,Stethoncus_sulcator_cf,Sympherta,Thymaris,Triclistus,Trieces,Tryphon,Xenoschesis,Xorides,Zagryphus_nasutus 0.001 FALSE 176
PHY_NHMD_876130 Crusopimpla_tadushiensis,Orthopelma 0.002 FALSE 184
PHY_NHMD_876130 Acerataspis_cf_formosana,Alexeter,Alomya,Apechoneura,Aplomerus,Apophua,Astiphromma,Banchus,Brachycyrtus,Bremiella,Buathra,Campoplex,Carria,Certonotus,Chirotica,Chorinaeus,Colpotrochia,Crusopimpla_tadushiensis,Ctenochira,Cubus_sp,Diaparsis,Dimophora,Dusona,Dyspetes,Echthrus,Endasys,Euceros,Eudelus,Exenterus,Exochus,Gambrus,Gelis,Grotea,Hemigaster,Hemiphanes_erratum,Hemiteles,Heteropelma,Hybrizon,Hyposoter,Hypsicera,Ichneumon,Idiogramma,Ischnoceros,Labium,Lapton,Leptophion,Leurus,Lycorina,Mastrus,Mesostenus,Metopius,Netelia,Odontocolon,Opheltes,Orthopelma,Periope,Phaeogenes,Phygadeuon,Physotarsus_adriani,Picardiella,Poecilocryptus,Polyblastus_pedalis,Seticornuta,Sphinctus,Spudaeus,Stethoncus_sulcator_cf,Stilpnus,Sympherta,Thymaris,Triclistus,Trieces,Tryphon,Xenoschesis,Xorides,Zagryphus_nasutus 0.004 FALSE 176
PHY_NHMD_876130 Aplomerus,Ischnoceros,Odontocolon,Xorides 0.002 FALSE 176
PHY_NHMD_876130 Crusopimpla_tadushiensis 0.011 TRUE 35
PHY_NHMD_876130 Alomya,Endasys,Ichneumon,Phaeogenes 0.009 TRUE 250
PHY_NHMD_876130 Alomya,Brachycyrtus,Buathra,Chirotica,Echthrus,Endasys,Euceros,Eudelus,Gambrus,Gelis,Hemigaster,Hemiphanes_erratum,Hemiteles,Ichneumon,Mastrus,Mesostenus,Phaeogenes,Phygadeuon,Picardiella,Stilpnus 0.002 TRUE 248
PHY_NHMD_876130 Acerataspis_cf_formosana,Alexeter,Alomya,Apechoneura,Aplomerus,Apophua,Astiphromma,Banchus,Brachycyrtus,Bremiella,Buathra,Campoplex,Carria,Certonotus,Chirotica,Chorinaeus,Colpotrochia,Crusopimpla_tadushiensis,Ctenochira,Cubus_sp,Diaparsis,Dimophora,Dusona,Dyspetes,Echthrus,Endasys,Euceros,Eudelus,Exenterus,Exochus,Gambrus,Gelis,Grotea,Hemigaster,Hemiphanes_erratum,Hemiteles,Heteropelma,Hybrizon,Hyposoter,Hypsicera,Ichneumon,Idiogramma,Ischnoceros,Labium,Lapton,Leptophion,Leurus,Lycorina,Mastrus,Mesostenus,Metopius,Netelia,Odontocolon,Opheltes,Orthopelma,Periope,Phaeogenes,Phygadeuon,Physotarsus_adriani,Picardiella,Poecilocryptus,Seticornuta,Sphinctus,Spudaeus,Stethoncus_sulcator_cf,Stilpnus,Sympherta,Thymaris,Triclistus,Trieces,Tryphon,Xenoschesis,Xorides,Zagryphus_nasutus 0.001 FALSE 176
PHY_NHMD_876130 Acerataspis_cf_formosana,Alexeter,Apechoneura,Aplomerus,Apophua,Astiphromma,Banchus,Bremiella,Campoplex,Carria,Certonotus,Chorinaeus,Colpotrochia,Crusopimpla_tadushiensis,Ctenochira,Cubus_sp,Diaparsis,Dimophora,Dusona,Dyspetes,Exenterus,Exochus,Grotea,Heteropelma,Hybrizon,Hyposoter,Hypsicera,Idiogramma,Ischnoceros,Labium,Lapton,Leptophion,Leurus,Lycorina,Metopius,Netelia,Odontocolon,Opheltes,Orthopelma,Periope,Physotarsus_adriani,Poecilocryptus,Seticornuta,Sphinctus,Spudaeus,Stethoncus_sulcator_cf,Sympherta,Thymaris,Triclistus,Trieces,Tryphon,Xenoschesis,Xorides,Zagryphus_nasutus 0.001 FALSE 176
PHY_NHMD_876130 Alomya,Buathra,Chirotica,Echthrus,Eudelus,Gambrus,Gelis,Hemigaster,Hemiphanes_erratum,Hemiteles,Ichneumon,Mastrus,Mesostenus,Phaeogenes,Phygadeuon,Picardiella,Stilpnus 0.002 FALSE 249
PHY_NHMD_876130 Hemiphanes_erratum 0.019 TRUE 77
PHY_NHMD_876130 Gelis 0.064 TRUE 71
PHY_NHMD_876130 Eudelus,Gelis 0.039 TRUE 261
PHY_NHMD_876130 Grotea,Labium 0.002 TRUE 269
PHY_NHMD_876130 Eudelus 0.052 TRUE 60
PHY_NHMD_876130 Hemiteles 0.029 TRUE 78
PHY_NHMD_876130 Mastrus 0.009 TRUE 98
PHY_NHMD_876130 Phygadeuon 0.014 TRUE 120
PHY_NHMD_876130 Chirotica,Hemiphanes_erratum,Mastrus,Phygadeuon,Stilpnus 0.006 FALSE 260
PHY_NHMD_876130 Hemiphanes_erratum,Mastrus,Phygadeuon,Stilpnus 0.009 TRUE 262
PHY_NHMD_876130 Chirotica,Eudelus,Gelis,Hemiphanes_erratum,Mastrus,Phygadeuon,Stilpnus 0.004 TRUE 260
PHY_NHMD_876130 Alomya,Chirotica,Endasys,Eudelus,Gelis,Hemiphanes_erratum,Hemiteles,Ichneumon,Mastrus,Phaeogenes,Phygadeuon,Stilpnus 0.003 FALSE 249
PHY_NHMD_876130 Hemiphanes_erratum,Stilpnus 0.004 TRUE 263
PHY_NHMD_876130 Buathra,Chirotica,Echthrus,Eudelus,Gambrus,Gelis,Hemigaster,Hemiphanes_erratum,Hemiteles,Mastrus,Mesostenus,Phygadeuon,Picardiella,Stilpnus 0.002 TRUE 253
PHY_NHMD_876130 Mastrus,Phygadeuon 0.007 TRUE 264
PHY_NHMD_876130 Brachycyrtus,Euceros 0.012 TRUE 265
PHY_NHMD_876130 Crusopimpla_weltii 0.062 TRUE 37
PHY_NHMD_876130 Chirotica,Eudelus,Gelis,Hemiphanes_erratum,Hemiteles,Mastrus,Phygadeuon,Stilpnus 0.004 TRUE 259
PHY_NHMD_876130 Buathra,Echthrus,Gambrus,Hemigaster,Mesostenus,Picardiella 0.002 TRUE 254
PHY_NHMD_876130 Endasys 0.002 TRUE 53
PHY_NHMD_876130 Endasys,Hemiteles 0.001 FALSE 249
PHY_NHMD_876130 Acerataspis_cf_formosana,Alexeter,Aplomerus,Apophua,Astiphromma,Banchus,Bremiella,Campoplex,Carria,Chorinaeus,Colpotrochia,Ctenochira,Cubus_sp,Diaparsis,Dimophora,Dusona,Dyspetes,Exenterus,Exochus,Heteropelma,Hybrizon,Hyposoter,Hypsicera,Idiogramma,Ischnoceros,Lapton,Leptophion,Leurus,Lycorina,Metopius,Netelia,Odontocolon,Opheltes,Orthopelma,Periope,Physotarsus_adriani,Seticornuta,Sphinctus,Spudaeus,Stethoncus_sulcator_cf,Sympherta,Thymaris,Triclistus,Trieces,Tryphon,Xenoschesis,Xorides,Zagryphus_nasutus 0.001 FALSE 176
PHY_NHMD_876130 Euceros 0.006 TRUE 59
PHY_NHMD_876130 Acerataspis_cf_formosana,Alexeter,Aplomerus,Apophua,Astiphromma,Banchus,Bremiella,Campoplex,Carria,Chorinaeus,Colpotrochia,Crusopimpla_tadushiensis,Ctenochira,Cubus_sp,Diaparsis,Dimophora,Dusona,Dyspetes,Exenterus,Exochus,Heteropelma,Hybrizon,Hyposoter,Hypsicera,Idiogramma,Ischnoceros,Lapton,Leptophion,Leurus,Lycorina,Metopius,Netelia,Odontocolon,Opheltes,Periope,Physotarsus_adriani,Polyblastus_pedalis,Seticornuta,Sphinctus,Spudaeus,Stethoncus_sulcator_cf,Sympherta,Thymaris,Triclistus,Trieces,Tryphon,Xenoschesis,Xorides,Zagryphus_nasutus 0.001 FALSE 176
PHY_NHMD_876130 Alomya,Buathra,Chirotica,Echthrus,Endasys,Euceros,Eudelus,Gambrus,Gelis,Hemigaster,Hemiphanes_erratum,Hemiteles,Ichneumon,Mastrus,Mesostenus,Phaeogenes,Phygadeuon,Picardiella,Stilpnus 0.001 FALSE 248
PHY_NHMD_876130 Chirotica,Eudelus,Gelis 0.002 FALSE 260
PHY_NHMD_876130 Apechoneura,Certonotus,Crusopimpla_weltii,Grotea,Labium,Poecilocryptus 0.001 FALSE 184
PHY_NHMD_876130 Eudelus,Gelis,Hemiphanes_erratum,Mastrus,Phygadeuon,Stilpnus 0.003 FALSE 260
PHY_NHMD_876130 Mastrus,Phygadeuon,Stilpnus 0.001 FALSE 262
PHY_NHMD_876130 Apechoneura,Certonotus,Grotea,Labium,Poecilocryptus,Polyblastus_pedalis 0.001 FALSE 184
PHY_NHMD_876130 Acerataspis_cf_formosana,Alexeter,Alomya,Apechoneura,Aplomerus,Apophua,Astiphromma,Banchus,Brachycyrtus,Bremiella,Buathra,Campoplex,Carria,Certonotus,Chirotica,Chorinaeus,Colpotrochia,Ctenochira,Cubus_sp,Diaparsis,Dimophora,Dusona,Dyspetes,Echthrus,Endasys,Euceros,Eudelus,Exenterus,Exochus,Gambrus,Gelis,Grotea,Hemigaster,Hemiphanes_erratum,Hemiteles,Heteropelma,Hybrizon,Hyposoter,Hypsicera,Ichneumon,Idiogramma,Ischnoceros,Labium,Lapton,Leptophion,Leurus,Lycorina,Mastrus,Mesostenus,Metopius,Netelia,Odontocolon,Opheltes,Orthopelma,Periope,Phaeogenes,Phygadeuon,Physotarsus_adriani,Picardiella,Poecilocryptus,Polyblastus_pedalis,Seticornuta,Sphinctus,Spudaeus,Stethoncus_sulcator_cf,Stilpnus,Sympherta,Thymaris,Triclistus,Trieces,Tryphon,Xenoschesis,Xorides,Zagryphus_nasutus 0.001 FALSE 176
PHY_NHMD_876130 Crusopimpla_tadushiensis,Crusopimpla_weltii 0.001 FALSE 184
PHY_NHMD_876130 Alomya,Ichneumon,Phaeogenes 0.002 TRUE 251
PHY_NHMD_876130 Acerataspis_cf_formosana,Alexeter,Apechoneura,Aplomerus,Apophua,Astiphromma,Banchus,Bremiella,Campoplex,Carria,Certonotus,Chorinaeus,Colpotrochia,Crusopimpla_tadushiensis,Ctenochira,Cubus_sp,Diaparsis,Dimophora,Dusona,Dyspetes,Exenterus,Exochus,Grotea,Heteropelma,Hybrizon,Hyposoter,Hypsicera,Idiogramma,Ischnoceros,Labium,Lapton,Leptophion,Leurus,Lycorina,Metopius,Netelia,Odontocolon,Opheltes,Orthopelma,Periope,Physotarsus_adriani,Poecilocryptus,Polyblastus_pedalis,Seticornuta,Sphinctus,Spudaeus,Stethoncus_sulcator_cf,Sympherta,Thymaris,Triclistus,Trieces,Tryphon,Xenoschesis,Xorides,Zagryphus_nasutus 0.001 FALSE 176
PHY_NHMD_876130 Brachycyrtus,Euceros,Polyblastus_pedalis 0.001 FALSE 184
PHY_NHMD_876130 Crusopimpla_weltii,Euceros 0.001 FALSE 184
PHY_NHMD_876130 Buathra,Chirotica,Echthrus,Endasys,Eudelus,Gambrus,Gelis,Hemigaster,Hemiphanes_erratum,Hemiteles,Mastrus,Mesostenus,Phygadeuon,Picardiella,Stilpnus 0.001 FALSE 249
PHY_NHMD_876130 Acerataspis_cf_formosana,Alexeter,Apechoneura,Aplomerus,Apophua,Astiphromma,Banchus,Bremiella,Campoplex,Carria,Certonotus,Chorinaeus,Colpotrochia,Ctenochira,Cubus_sp,Diaparsis,Dimophora,Dusona,Dyspetes,Exenterus,Exochus,Grotea,Heteropelma,Hybrizon,Hyposoter,Hypsicera,Idiogramma,Ischnoceros,Labium,Lapton,Leptophion,Leurus,Lycorina,Metopius,Netelia,Odontocolon,Opheltes,Orthopelma,Periope,Physotarsus_adriani,Poecilocryptus,Seticornuta,Sphinctus,Spudaeus,Stethoncus_sulcator_cf,Sympherta,Thymaris,Triclistus,Trieces,Tryphon,Xenoschesis,Xorides,Zagryphus_nasutus 0.001 FALSE 176
PHY_NHMD_876130 Aplomerus,Crusopimpla_tadushiensis,Crusopimpla_weltii,Ischnoceros,Odontocolon,Xorides 0.001 FALSE 176
RHY_NHMB_2811 Rhyssa_amoena,Rhyssa_persuasoria 0.218 TRUE 297
RHY_NHMB_2811 Epirhyssa_sp,Rhyssa_amoena,Rhyssa_persuasoria,Rhyssella,Triancyra 0.654 TRUE 294
RHY_NHMB_2811 Epirhyssa_sp,Rhyssella,Triancyra 0.101 TRUE 295
RHY_NHMB_2811 Epirhyssa_sp,Triancyra 0.01 TRUE 296
RHY_NHMB_2811 Rhyssa_persuasoria 0.014 TRUE 139
RHY_NHMB_2811 Coleocentrus 0.001 TRUE 32
RHY_NHMB_2811 Rhyssella 0.001 TRUE 140
RHY_NHMB_2811 Coleocentrus,Pseudopimpla_pygidiator 0.001 TRUE 319
MET_DO_3441 Triclistus 0.993 TRUE 160
MET_DO_3441 Colpotrochia,Cubus_sp,Triclistus 0.003 TRUE 203
MET_DO_3441 Carria,Stethoncus_sulcator_cf 0.001 FALSE 194
MET_DO_3441 Stethoncus_sulcator_cf 0.001 TRUE 149
MET_DO_3441 Cubus_sp 0.001 TRUE 39
MET_DO_3441 Colpotrochia,Cubus_sp 0.001 TRUE 204
TRY_NHMD_876111 Lissopimpla,Xanthopimpla_rhopalocera,Xanthopimpla_varimaculata 0.829 TRUE 275
TRY_NHMD_876111 Xanthopimpla_rhopalocera,Xanthopimpla_varimaculata 0.016 TRUE 276
TRY_NHMD_876111 Lissopimpla 0.005 TRUE 96
TRY_NHMD_876111 Crusopimpla_tadushiensis 0.015 TRUE 35
TRY_NHMD_876111 Apechthis,Echthromorpha_agrestoria,Itoplectis,Lissopimpla,Pimpla_rufipes,Strongylopsis,Xanthopimpla_rhopalocera,Xanthopimpla_varimaculata 0.01 TRUE 270
TRY_NHMD_876111 Augerella_achterberti,Parema,Theronia_clathrata,Theronia_hilaris 0.019 TRUE 278
TRY_NHMD_876111 Apechthis,Echthromorpha_agrestoria,Itoplectis,Pimpla_rufipes,Strongylopsis 0.009 TRUE 271
TRY_NHMD_876111 Acerataspis_cf_formosana,Alexeter,Alomya,Apechoneura,Aplomerus,Apophua,Astiphromma,Banchus,Brachycyrtus,Bremiella,Buathra,Campocraspedon,Campoplex,Carria,Certonotus,Chirotica,Chorinaeus,Colpotrochia,Crusopimpla_tadushiensis,Ctenochira,Cubus_sp,Diaparsis,Dimophora,Diplazon_scutatorius,Dusona,Dyspetes,Echthrus,Endasys,Enizemum,Euceros,Eudelus,Exenterus,Exochus,Fossatyloides,Gambrus,Gelis,Grotea,Hemigaster,Hemiphanes_erratum,Hemiteles,Heteropelma,Homotropus,Hybrizon,Hyposoter,Hypsicera,Ichneumon,Idiogramma,Ischnoceros,Labium,Lapton,Leptophion,Leurus,Lycorina,Mastrus,Mesostenus,Metopius,Netelia,Odontocolon,Opheltes,Orthopelma,Periope,Phaeogenes,Phygadeuon,Physotarsus_adriani,Picardiella,Poecilocryptus,Polyblastus_pedalis,Promethes,Seticornuta,Sphinctus,Spudaeus,Stethoncus_sulcator_cf,Stilpnus,Sussaba,Sympherta,Syrphoctonus,Thymaris,Triclistus,Trieces,Tryphon,Woldstedtius,Xenoschesis,Xorides,Zagryphus_nasutus 0.001 FALSE 176
TRY_NHMD_876111 Crusopimpla_rediviva,Crusopimpla_tadushiensis 0.001 FALSE 184
TRY_NHMD_876111 Crusopimpla_tadushiensis,Lissopimpla,Xanthopimpla_rhopalocera,Xanthopimpla_varimaculata 0.001 FALSE 184
TRY_NHMD_876111 Parema 0.005 TRUE 115
TRY_NHMD_876111 Theronia_clathrata 0.057 TRUE 156
TRY_NHMD_876111 Theronia_hilaris 0.009 TRUE 157
TRY_NHMD_876111 Augerella_achterberti,Parema 0.008 TRUE 279
TRY_NHMD_876111 Theronia_clathrata,Theronia_hilaris 0.002 TRUE 280
TRY_NHMD_876111 Strongylopsis 0.002 TRUE 151
TRY_NHMD_876111 Acerataspis_cf_formosana,Alexeter,Alomya,Apechoneura,Apechthis,Aplomerus,Apophua,Astiphromma,Banchus,Brachycyrtus,Bremiella,Buathra,Campocraspedon,Campoplex,Carria,Certonotus,Chirotica,Chorinaeus,Cnastis,Colpotrochia,Crusopimpla_tadushiensis,Crusopimpla_weltii,Ctenochira,Cubus_sp,Deuteroxorides,Diaparsis,Dimophora,Diplazon_scutatorius,Dusona,Dyspetes,Echthromorpha_agrestoria,Echthrus,Endasys,Enizemum,Epirhyssa_sp,Euceros,Eudelus,Exenterus,Exochus,Fossatyloides,Gambrus,Gelis,Grotea,Hemigaster,Hemiphanes_erratum,Hemiteles,Heteropelma,Homotropus,Hybrizon,Hyposoter,Hypsicera,Ichneumon,Idiogramma,Ischnoceros,Itoplectis,Labium,Lapton,Leptophion,Leurus,Lissopimpla,Lycorina,Mastrus,Mesostenus,Metopius,Neoxorides,Netelia,Odontocolon,Opheltes,Orthopelma,Periope,Phaeogenes,Phygadeuon,Physotarsus_adriani,Picardiella,Pimpla_rufipes,Poecilocryptus,Poemenia,Polyblastus_pedalis,Promethes,Rhyssa_amoena,Rhyssa_persuasoria,Rhyssella,Seticornuta,Sphinctus,Spudaeus,Stethoncus_sulcator_cf,Stilpnus,Strongylopsis,Sussaba,Sympherta,Syrphoctonus,Thymaris,Triancyra,Triclistus,Trieces,Tryphon,Woldstedtius,Xanthopimpla_rhopalocera,Xanthopimpla_varimaculata,Xenoschesis,Xorides,Zagryphus_nasutus 0.004 FALSE 176
TRY_NHMD_876111 Acerataspis_cf_formosana,Acrodactyla,Acropimpla_pictipes,Alexeter,Alomya,Apechoneura,Apechthis,Aplomerus,Apophua,Astiphromma,Augerella_achterberti,Banchus,Brachycyrtus,Bremiella,Buathra,Calliephialtes,Campocraspedon,Campoplex,Camptotypus,Carria,Certonotus,Chablisea,Chirotica,Chorinaeus,Clistopyga,Cnastis,Colpotrochia,Crusopimpla_rediviva,Crusopimpla_tadushiensis,Crusopimpla_weltii,Ctenochira,Cubus_sp,Delomerista,Deuteroxorides,Diaparsis,Dimophora,Diplazon_scutatorius,Dolichomitus_quercicolus,Dreisbachia,Dusona,Dyspetes,Echthromorpha_agrestoria,Echthrus,Endasys,Endromopoda,Enizemum,Ephialtes,Epirhyssa_sp,Euceros,Eudelus,Exenterus,Exeristes,Exochus,Flacopimpla,Flavopimpla,Fossatyloides,Fredegunda,Gambrus,Gelis,Gregopimpla,Grotea,Hemigaster,Hemiphanes_erratum,Hemiteles,Heteropelma,Homotropus,Hybrizon,Hyposoter,Hypsicera,Ichneumon,Idiogramma,Ischnoceros,Iseropus,Itoplectis,Labium,Lapton,Leptophion,Leurus,Lissopimpla,Lycorina,Mastrus,Megaetaira,Mesostenus,Metopius,Neoxorides,Netelia,Odontocolon,Opheltes,Orthopelma,Oxyrrhexis,Paraperithous,Parema,Periope,Perithous_scurra,Phaeogenes,Phygadeuon,Physotarsus_adriani,Picardiella,Pimpla_rufipes,Pimplaetus,Piogaster,Poecilocryptus,Poemenia,Polyblastus_pedalis,Polysphincta_tuberosa,Promethes,Rhyssa_amoena,Rhyssa_persuasoria,Rhyssella,Scambus,Schizopyga,Sericopimpla,Seticornuta,Sphinctus,Spudaeus,Stethoncus_sulcator_cf,Stilpnus,Strongylopsis,Sussaba,Sympherta,Syrphoctonus,Theronia_clathrata,Theronia_hilaris,Thymaris,Triancyra,Triclistus,Trieces,Tromatobia,Tryphon,Woldstedtius,Xanthophenax,Xanthopimpla_rhopalocera,Xanthopimpla_varimaculata,Xenoschesis,Xorides,Zabrachypus,Zaglyptus,Zagryphus_nasutus,Zatypota_percontatoria 0.001 FALSE 176
TRY_NHMD_876111 Crusopimpla_rediviva 0.006 TRUE 36
