# Supplementary material for: Impact of increasing morphological information by micro-CT scanning on the phylogenetic placement of Darwin wasps (Hymenoptera, Ichneumonidae) in amber
Source: Swiss J Palaeontol. 2023 Nov 3;142(1):30. doi: 10.1186/s13358-023-00294-2 (PMC10624732; doi:10.1186/s13358-023-00294-2)
Supplement: Supplementary file 10 — Additional file 10. Attachment distribution and frequency for the four new fossil species, after the scan. [file 13358_2023_294_MOESM10_ESM.txt]

rogue sister.group frequency present_in_tree containing.group.index
PHY_NHMD_876130 Hemiteles 0.321 TRUE 78
PHY_NHMD_876130 Eudelus 0.019 TRUE 60
PHY_NHMD_876130 Eudelus,Gelis 0.068 TRUE 234
PHY_NHMD_876130 Chirotica 0.235 TRUE 28
PHY_NHMD_876130 Gelis 0.03 TRUE 71
PHY_NHMD_876130 Chirotica,Eudelus,Gelis,Hemiphanes_erratum,Hemiteles,Mastrus,Phygadeuon,Stilpnus 0.007 TRUE 232
PHY_NHMD_876130 Chirotica,Eudelus,Gelis,Hemiphanes_erratum,Mastrus,Phygadeuon,Stilpnus 0.026 TRUE 233
PHY_NHMD_876130 Alomya,Buathra,Chirotica,Echthrus,Endasys,Eudelus,Gambrus,Gelis,Hemigaster,Hemiphanes_erratum,Hemiteles,Ichneumon,Mastrus,Mesostenus,Phaeogenes,Phygadeuon,Picardiella,Stilpnus 0.111 TRUE 222
PHY_NHMD_876130 Brachycyrtus 0.015 TRUE 16
PHY_NHMD_876130 Brachycyrtus,Euceros 0.012 TRUE 238
PHY_NHMD_876130 Euceros 0.004 TRUE 59
PHY_NHMD_876130 Hemiphanes_erratum 0.034 TRUE 77
PHY_NHMD_876130 Apechoneura,Certonotus,Grotea,Labium,Poecilocryptus 0.036 TRUE 239
PHY_NHMD_876130 Mastrus,Phygadeuon 0.006 TRUE 237
PHY_NHMD_876130 Alomya,Brachycyrtus,Buathra,Chirotica,Echthrus,Endasys,Euceros,Eudelus,Gambrus,Gelis,Hemigaster,Hemiphanes_erratum,Hemiteles,Ichneumon,Mastrus,Mesostenus,Phaeogenes,Phygadeuon,Picardiella,Stilpnus 0.003 TRUE 221
PHY_NHMD_876130 Crusopimpla_weltii 0.011 TRUE 37
PHY_NHMD_876130 Brachycyrtus,Crusopimpla_weltii,Euceros 0.001 FALSE 184
PHY_NHMD_876130 Alomya,Chirotica,Endasys,Eudelus,Gelis,Hemiphanes_erratum,Hemiteles,Ichneumon,Mastrus,Phaeogenes,Phygadeuon,Stilpnus 0.002 FALSE 222
PHY_NHMD_876130 Eudelus,Gelis,Hemiphanes_erratum,Mastrus,Phygadeuon,Stilpnus 0.006 FALSE 233
PHY_NHMD_876130 Alomya,Endasys,Hemiteles,Ichneumon,Phaeogenes 0.001 FALSE 222
PHY_NHMD_876130 Acerataspis_cf_formosana,Alexeter,Alomya,Apechoneura,Aplomerus,Apophua,Astiphromma,Banchus,Brachycyrtus,Bremiella,Buathra,Campoplex,Carria,Certonotus,Chirotica,Chorinaeus,Colpotrochia,Ctenochira,Cubus_sp,Diaparsis,Dimophora,Dusona,Dyspetes,Echthrus,Endasys,Euceros,Eudelus,Exenterus,Exochus,Gambrus,Gelis,Grotea,Hemigaster,Hemiphanes_erratum,Hemiteles,Heteropelma,Hybrizon,Hyposoter,Hypsicera,Ichneumon,Idiogramma,Ischnoceros,Labium,Lapton,Leptophion,Leurus,Lycorina,Mastrus,Mesostenus,Metopius,Netelia,Odontocolon,Opheltes,Orthopelma,Periope,Phaeogenes,Phygadeuon,Physotarsus_adriani,Picardiella,Poecilocryptus,Seticornuta,Sphinctus,Spudaeus,Stethoncus_sulcator_cf,Stilpnus,Sympherta,Thymaris,Triclistus,Trieces,Tryphon,Xenoschesis,Xorides,Zagryphus_nasutus 0.001 FALSE 176
PHY_NHMD_876130 Hemiphanes_erratum,Stilpnus 0.005 TRUE 236
PHY_NHMD_876130 Hemiphanes_erratum,Mastrus,Phygadeuon,Stilpnus 0.016 TRUE 235
PHY_NHMD_876130 Endasys,Hemiteles 0.001 FALSE 222
PHY_NHMD_876130 Stilpnus 0.004 TRUE 150
PHY_NHMD_876130 Buathra,Chirotica,Echthrus,Eudelus,Gambrus,Gelis,Hemigaster,Hemiphanes_erratum,Hemiteles,Mastrus,Mesostenus,Phygadeuon,Picardiella,Stilpnus 0.003 TRUE 226
PHY_NHMD_876130 Endasys 0.003 TRUE 53
PHY_NHMD_876130 Chirotica,Eudelus,Gelis 0.009 FALSE 233
PHY_NHMD_876130 Chirotica,Hemiphanes_erratum,Mastrus,Phygadeuon,Stilpnus 0.004 FALSE 233
PHY_NHMD_876130 Phygadeuon 0.001 TRUE 120
PHY_NHMD_876130 Buathra,Echthrus,Gambrus,Hemigaster,Mesostenus,Picardiella 0.002 TRUE 227
PHY_NHMD_876130 Aplomerus,Ischnoceros,Odontocolon,Xorides 0.001 FALSE 176
PHY_NHMD_876130 Chirotica,Endasys,Eudelus,Gelis,Hemiphanes_erratum,Hemiteles,Mastrus,Phygadeuon,Stilpnus 0.001 FALSE 222
PHY_NHMD_876130 Alomya,Buathra,Chirotica,Echthrus,Eudelus,Gambrus,Gelis,Hemigaster,Hemiphanes_erratum,Hemiteles,Ichneumon,Mastrus,Mesostenus,Phaeogenes,Phygadeuon,Picardiella,Stilpnus 0.001 FALSE 222
RHY_NHMB_2811 Rhyssa_amoena,Rhyssa_persuasoria 0.972 TRUE 310
RHY_NHMB_2811 Rhyssa_persuasoria 0.026 TRUE 139
RHY_NHMB_2811 Rhyssa_amoena 0.001 TRUE 138
RHY_NHMB_2811 Epirhyssa_sp,Rhyssella,Triancyra 0.001 TRUE 308
MET_DO_3441 Triclistus 0.996 TRUE 160
MET_DO_3441 Colpotrochia,Cubus_sp 0.002 TRUE 203
MET_DO_3441 Colpotrochia,Cubus_sp,Triclistus 0.001 TRUE 202
MET_DO_3441 Stethoncus_sulcator_cf,Triclistus 0.001 FALSE 193
TRY_NHMD_876111 Lissopimpla,Xanthopimpla_rhopalocera,Xanthopimpla_varimaculata 0.841 TRUE 275
TRY_NHMD_876111 Apechthis,Echthromorpha_agrestoria,Itoplectis,Pimpla_rufipes,Strongylopsis 0.083 TRUE 271
TRY_NHMD_876111 Strongylopsis 0.036 TRUE 151
TRY_NHMD_876111 Apechthis,Echthromorpha_agrestoria,Itoplectis,Lissopimpla,Pimpla_rufipes,Strongylopsis,Xanthopimpla_rhopalocera,Xanthopimpla_varimaculata 0.014 TRUE 270
TRY_NHMD_876111 Xanthopimpla_rhopalocera,Xanthopimpla_varimaculata 0.001 TRUE 276
TRY_NHMD_876111 Crusopimpla_weltii 0.001 TRUE 37
TRY_NHMD_876111 Crusopimpla_tadushiensis 0.02 TRUE 35
TRY_NHMD_876111 Apechthis,Echthromorpha_agrestoria,Itoplectis,Pimpla_rufipes 0.004 TRUE 272
